# Supplementary material for: HIV specific CD8+ TRM-like cells in tonsils express exhaustive signatures in the absence of natural HIV control
Source: Front Immunol. 2022 Oct 18;13:912038. doi: 10.3389/fimmu.2022.912038 (PMC9623418; doi:10.3389/fimmu.2022.912038)
Supplement: Supplementary file 1 [file Table_1.xlsx]

## Sheet: S1 Table
Table S1. Related to Figure 1
Differential gene expression between Blood and Tonsil (wilcox test implemented in R using Seurat package and function FindMarkers)
Gene	p_val	avg_logFC	pct.1	pct.2	p_val_adj	cluster	gene
GNLY	2.68E-34	2.09422963	0.742	0.107	4.52E-30	Blood	GNLY
GZMK	4.59E-34	1.57685236	0.671	0.177	7.74E-30	Tonsil	GZMK
DUSP4	1.18E-23	1.767083918	0.35	0.041	1.98E-19	Tonsil	DUSP4
RORA	8.60E-17	1.07917796	0.558	0.129	1.45E-12	Blood	RORA
FCGR3A	1.28E-16	1.620059327	0.379	0.007	2.16E-12	Blood	FCGR3A
ITGB1	2.27E-16	1.184586326	0.52	0.114	3.82E-12	Blood	ITGB1
KLF3	5.52E-16	1.07736342	0.525	0.114	9.31E-12	Blood	KLF3
GZMB	3.59E-15	0.998342734	0.489	0.086	6.06E-11	Blood	GZMB
GZMH	1.45E-14	0.752719969	0.642	0.2	2.44E-10	Blood	GZMH
PRF1	2.36E-14	0.890010557	0.652	0.25	3.98E-10	Blood	PRF1
S1PR5	1.13E-13	1.038899128	0.351	0.021	1.91E-09	Blood	S1PR5
IL32	5.90E-13	0.778715361	0.63	0.243	9.94E-09	Blood	IL32
CTSW	2.76E-12	0.935809327	0.37	0.05	4.65E-08	Blood	CTSW
ITGB2	1.31E-11	0.699355158	0.704	0.35	2.20E-07	Blood	ITGB2
STIP1	2.69E-09	0.886501852	0.307	0.112	4.53E-05	Tonsil	STIP1
S1PR1	1.15E-08	0.631183289	0.31	0.057	1.94E-04	Blood	S1PR1
TGFB1	1.46E-08	0.552014447	0.387	0.114	2.46E-04	Blood	TGFB1
HLA-C	2.57E-08	0.286664041	0.967	0.821	4.33E-04	Blood	HLA-C
IL10RA	2.61E-08	0.683562865	0.411	0.143	4.40E-04	Blood	IL10RA
KLF2	5.33E-08	0.386168657	0.499	0.193	8.98E-04	Blood	KLF2
EOMES	6.00E-08	0.934456721	0.371	0.181	1.01E-03	Tonsil	EOMES
FOSL2	7.83E-08	0.585630403	0.403	0.136	1.32E-03	Blood	FOSL2
TBX21	9.39E-08	0.653878065	0.263	0.043	1.58E-03	Blood	TBX21
SAMHD1	1.83E-07	0.664835689	0.48	0.207	3.09E-03	Blood	SAMHD1
CD247	2.06E-07	0.641438514	0.516	0.243	3.47E-03	Blood	CD247
JUN	2.87E-07	1.154722318	0.6	0.425	4.83E-03	Tonsil	JUN
KLF13	4.76E-07	0.380163388	0.535	0.25	8.02E-03	Blood	KLF13
FOS	7.83E-07	0.837107904	0.314	0.141	1.32E-02	Tonsil	FOS
CCL5	8.63E-07	0.478032804	0.921	0.94	1.46E-02	Tonsil	CCL5
NKG7	1.01E-06	0.459377235	0.568	0.293	1.71E-02	Blood	NKG7
ITGA4	1.02E-06	0.315172267	0.539	0.243	1.72E-02	Blood	ITGA4
KLF6	2.88E-06	0.851745732	0.693	0.668	4.86E-02	Tonsil	KLF6
FGFBP2	9.37E-27	1.897888664	0.597	0.057	1.58E-22	Blood	FGFBP2
TGFBR3	8.24E-21	1.274566359	0.582	0.1	1.39E-16	Blood	TGFBR3
HSPA1A	7.51E-73	4.320516709	0.75	0.038	1.27E-68	Tonsil	HSPA1A
HSPA1B	3.62E-56	3.481273634	0.593	0.024	6.11E-52	Tonsil	HSPA1B
HSP90AA1	7.32E-45	2.993305804	0.957	0.8	1.23E-40	Tonsil	HSP90AA1
MT-ND5	4.17E-43	2.103277723	0.816	0.086	7.03E-39	Blood	MT-ND5
MT-CO3	2.22E-42	2.072915407	0.804	0.114	3.74E-38	Blood	MT-CO3
HSPH1	1.01E-41	3.146970852	0.621	0.112	1.70E-37	Tonsil	HSPH1
MT-ATP6	2.46E-40	1.868837833	0.842	0.193	4.15E-36	Blood	MT-ATP6
MT-ND2	6.28E-40	1.694901754	0.852	0.236	1.06E-35	Blood	MT-ND2
MT-ND4	6.32E-40	1.746721692	0.854	0.257	1.07E-35	Blood	MT-ND4
HSPD1	1.38E-37	2.579359874	0.629	0.143	2.33E-33	Tonsil	HSPD1
MT-CYB	1.52E-37	1.750959141	0.802	0.143	2.57E-33	Blood	MT-CYB
DNAJB1	1.73E-35	2.885385141	0.8	0.432	2.92E-31	Tonsil	DNAJB1
MT-RNR1	1.12E-34	1.387191242	0.94	0.793	1.89E-30	Blood	MT-RNR1
MT-CO1	1.43E-34	1.549276242	0.811	0.221	2.41E-30	Blood	MT-CO1
FLNA	1.70E-33	1.436614026	0.859	0.257	2.86E-29	Blood	FLNA
HSP90AB1	3.48E-33	2.011947482	0.879	0.637	5.86E-29	Tonsil	HSP90AB1
MT-CO2	8.04E-33	1.595572793	0.792	0.207	1.36E-28	Blood	MT-CO2
HBB	1.44E-30	5.017732478	0.599	0.007	2.43E-26	Blood	HBB
HSPA6	5.60E-30	3.422172542	0.321	0.01	9.44E-26	Tonsil	HSPA6
MT-ND1	5.78E-30	1.622728332	0.668	0.079	9.75E-26	Blood	MT-ND1
TXNIP	1.69E-27	1.154533375	0.938	0.621	2.85E-23	Blood	TXNIP
ETNK1	2.58E-27	1.792584332	0.45	0.072	4.35E-23	Tonsil	ETNK1
MT-RNR2	9.70E-26	0.633627248	0.995	0.993	1.63E-21	Blood	MT-RNR2
HSPA8	6.02E-25	1.658402811	0.764	0.504	1.02E-20	Tonsil	HSPA8
DNAJA4	3.22E-23	1.8526713	0.329	0.036	5.43E-19	Tonsil	DNAJA4
CRTAM	3.68E-21	1.661978756	0.457	0.115	6.21E-17	Tonsil	CRTAM
CACYBP	7.45E-21	1.545993988	0.479	0.143	1.26E-16	Tonsil	CACYBP
EFHD2	4.59E-20	1.303559239	0.568	0.107	7.73E-16	Blood	EFHD2
S100A4	1.56E-19	1.132040775	0.573	0.1	2.62E-15	Blood	S100A4
HSPE1	1.65E-19	1.649724099	0.414	0.105	2.77E-15	Tonsil	HSPE1
TMSB10	1.93E-18	0.637880498	0.933	0.75	3.26E-14	Blood	TMSB10
RPLP1	3.06E-18	0.737169398	0.916	0.571	5.15E-14	Blood	RPLP1
UBA52	1.18E-17	0.824902739	0.874	0.514	1.99E-13	Blood	UBA52
FTL	1.05E-16	0.884467701	0.737	0.336	1.77E-12	Blood	FTL
RPLP2	1.60E-16	0.567295017	0.94	0.764	2.70E-12	Blood	RPLP2
MT-ND3	7.72E-16	0.828315715	0.63	0.193	1.30E-11	Blood	MT-ND3
FAU	1.56E-15	0.612608711	0.905	0.6	2.63E-11	Blood	FAU
UBC	5.73E-15	1.41164611	0.8	0.783	9.66E-11	Tonsil	UBC
PRSS23	6.99E-15	1.322421034	0.334	0	1.18E-10	Blood	PRSS23
SH2D1A	8.85E-15	1.157383638	0.514	0.229	1.49E-10	Tonsil	SH2D1A
CD52	9.30E-15	0.903645683	0.659	0.243	1.57E-10	Blood	CD52
AHNAK	1.39E-14	0.672327861	0.881	0.586	2.34E-10	Blood	AHNAK
DNAJA1	1.60E-14	1.388643729	0.564	0.308	2.69E-10	Tonsil	DNAJA1
MT-ATP8	1.79E-14	0.907829986	0.389	0.036	3.02E-10	Blood	MT-ATP8
EEF1A1	3.38E-14	0.759506326	0.916	0.829	5.70E-10	Blood	EEF1A1
PIK3R1	3.52E-14	0.503588934	0.854	0.471	5.93E-10	Blood	PIK3R1
COTL1	5.48E-14	1.14395067	0.464	0.196	9.24E-10	Tonsil	COTL1
GPR56	1.10E-13	1.105803262	0.325	0.007	1.86E-09	Blood	GPR56
CYTH1	1.64E-13	0.852596519	0.606	0.207	2.76E-09	Blood	CYTH1
ARL4C	1.94E-13	0.677405746	0.828	0.486	3.27E-09	Blood	ARL4C
HIST1H1E	3.04E-13	1.078384571	0.465	0.107	5.13E-09	Blood	HIST1H1E
RPL37A	6.67E-13	0.560991953	0.895	0.707	1.13E-08	Blood	RPL37A
MYBL1	7.67E-13	0.869164647	0.422	0.071	1.29E-08	Blood	MYBL1
CCDC69	9.95E-13	0.764074721	0.563	0.186	1.68E-08	Blood	CCDC69
PPP1R15A	1.21E-12	1.321991913	0.493	0.253	2.04E-08	Tonsil	PPP1R15A
HBA2	2.02E-12	2.890230092	0.284	0	3.40E-08	Blood	HBA2
AES	2.74E-12	0.804815542	0.558	0.186	4.62E-08	Blood	AES
AHSA1	2.94E-12	1.018233552	0.279	0.067	4.96E-08	Tonsil	AHSA1
SPOCK2	3.79E-12	0.880449792	0.57	0.221	6.39E-08	Blood	SPOCK2
SSBP3	9.24E-12	0.943237883	0.32	0.029	1.56E-07	Blood	SSBP3
P2RY8	1.14E-11	0.725053689	0.477	0.129	1.92E-07	Blood	P2RY8
BHLHE40	1.64E-11	0.944003817	0.501	0.179	2.77E-07	Blood	BHLHE40
RPL35	3.62E-11	0.557379735	0.866	0.579	6.11E-07	Blood	RPL35
SH3BGRL3	5.53E-11	0.619355158	0.642	0.257	9.33E-07	Blood	SH3BGRL3
RAPGEF1	6.07E-11	0.757029861	0.547	0.2	1.02E-06	Blood	RAPGEF1
S100A6	7.29E-11	0.595304367	0.542	0.179	1.23E-06	Blood	S100A6
THEMIS2	1.07E-10	0.946175402	0.258	0.007	1.81E-06	Blood	THEMIS2
RPL18A	1.23E-10	0.665671793	0.737	0.471	2.07E-06	Blood	RPL18A
FAM65B	1.32E-10	0.628268695	0.539	0.2	2.23E-06	Blood	FAM65B
STK10	1.65E-10	0.727624246	0.527	0.2	2.79E-06	Blood	STK10
LGALS1	2.16E-10	0.762836581	0.308	0.036	3.64E-06	Blood	LGALS1
UBB	2.59E-10	0.869262145	0.8	0.811	4.37E-06	Tonsil	UBB
CPT1A	2.80E-10	0.831008943	0.315	0.043	4.72E-06	Blood	CPT1A
TSPYL2	2.99E-10	1.173574163	0.414	0.193	5.04E-06	Tonsil	TSPYL2
TFDP2	3.73E-10	0.949497294	0.282	0.029	6.28E-06	Blood	TFDP2
MSN	3.74E-10	0.678192529	0.695	0.407	6.31E-06	Blood	MSN
STK17A	3.83E-10	0.783345919	0.571	0.356	6.45E-06	Tonsil	STK17A
TMSB4X	5.14E-10	0.600267433	0.871	0.847	8.66E-06	Tonsil	TMSB4X
RPL29	5.79E-10	0.704668947	0.523	0.207	9.77E-06	Blood	RPL29
SYNE1	5.81E-10	0.609827377	0.749	0.429	9.80E-06	Blood	SYNE1
CLSTN1	8.45E-10	0.766006168	0.351	0.071	1.43E-05	Blood	CLSTN1
RPL38	1.12E-09	0.416974848	0.826	0.514	1.89E-05	Blood	RPL38
TMX4	1.30E-09	0.652299317	0.558	0.243	2.19E-05	Blood	TMX4
RUNX3	1.32E-09	0.478696219	0.795	0.429	2.22E-05	Blood	RUNX3
C6orf106	1.44E-09	0.545248305	0.406	0.107	2.42E-05	Blood	C6orf106
ZEB2	1.46E-09	0.606075061	0.482	0.164	2.46E-05	Blood	ZEB2
S100A10	1.63E-09	0.644850845	0.408	0.107	2.75E-05	Blood	S100A10
GBP5	1.69E-09	0.710291636	0.506	0.186	2.85E-05	Blood	GBP5
RPL19	1.72E-09	0.34928958	0.971	0.886	2.90E-05	Blood	RPL19
SRGN	2.18E-09	0.710757569	0.764	0.687	3.67E-05	Tonsil	SRGN
RPL32	3.26E-09	0.424302151	0.931	0.743	5.50E-05	Blood	RPL32
DEDD2	3.67E-09	1.027443053	0.293	0.105	6.19E-05	Tonsil	DEDD2
CYFIP2	5.70E-09	0.572219009	0.525	0.214	9.61E-05	Blood	CYFIP2
RASA3	6.55E-09	0.589734532	0.332	0.064	0.000110513	Blood	RASA3
IGF2R	9.04E-09	0.756443939	0.43	0.15	0.000152413	Blood	IGF2R
FAM53B	9.09E-09	0.615293802	0.47	0.157	0.000153318	Blood	FAM53B
RPF1	9.57E-09	0.65617834	0.272	0.036	0.00016141	Blood	RPF1
CALR	1.09E-08	0.576168114	0.511	0.2	0.000183587	Blood	CALR
DSTN	1.39E-08	0.679762188	0.253	0.029	0.000234851	Blood	DSTN
KAT2B	1.42E-08	0.670814124	0.286	0.05	0.000239451	Blood	KAT2B
RPS11	1.44E-08	0.355371136	0.969	0.879	0.000242009	Blood	RPS11
CLDND1	1.83E-08	0.985486281	0.264	0.091	0.000309368	Tonsil	CLDND1
MYH9	1.89E-08	0.46245283	0.826	0.536	0.00031942	Blood	MYH9
HSPA4	2.05E-08	1.102975793	0.364	0.177	0.00034634	Tonsil	HSPA4
PLAC8	2.15E-08	0.737962782	0.305	0.064	0.000362728	Blood	PLAC8
PTPRA	2.50E-08	0.582705687	0.406	0.121	0.00042077	Blood	PTPRA
P4HB	2.84E-08	0.493592963	0.439	0.15	0.000478502	Blood	P4HB
RPL13A	3.53E-08	0.384425461	0.964	0.836	0.000595796	Blood	RPL13A
NR1D2	3.58E-08	0.674251556	0.368	0.107	0.00060384	Blood	NR1D2
PSAP	3.58E-08	0.609851644	0.578	0.293	0.000604444	Blood	PSAP
LDHA	3.68E-08	0.962859292	0.529	0.389	0.000620423	Tonsil	LDHA
ACTG1	4.26E-08	0.680098482	0.679	0.609	0.000717667	Tonsil	ACTG1
MKRN1	4.66E-08	0.783221105	0.322	0.086	0.000784912	Blood	MKRN1
PMAIP1	4.85E-08	1.208285579	0.279	0.107	0.000817801	Tonsil	PMAIP1
ARF6	5.02E-08	0.598648012	0.344	0.093	0.000846713	Blood	ARF6
PLEKHA2	5.10E-08	0.679019991	0.396	0.136	0.000859976	Blood	PLEKHA2
ADD1	5.14E-08	0.611885361	0.475	0.186	0.000866917	Blood	ADD1
RPL14	5.34E-08	0.452820585	0.859	0.7	0.00090006	Blood	RPL14
TPM3	5.87E-08	0.425968051	0.747	0.464	0.000989551	Blood	TPM3
RPS19	5.97E-08	0.329749408	0.962	0.864	0.001006416	Blood	RPS19
SOD1	6.01E-08	0.966737141	0.507	0.348	0.001012999	Tonsil	SOD1
PTPN12	7.07E-08	0.711132897	0.286	0.057	0.001192425	Blood	PTPN12
PPP3CA	8.13E-08	0.727767884	0.258	0.043	0.001371302	Blood	PPP3CA
MXI1	8.71E-08	0.60948163	0.26	0.043	0.001467751	Blood	MXI1
RPL11	8.87E-08	0.352256353	0.936	0.814	0.001495217	Blood	RPL11
TADA2B	9.84E-08	0.592045228	0.32	0.079	0.001658639	Blood	TADA2B
SNRK	1.07E-07	0.677534213	0.432	0.171	0.001805415	Blood	SNRK
RPS28	1.23E-07	0.434551527	0.733	0.4	0.002071062	Blood	RPS28
CAST	1.26E-07	0.506482608	0.606	0.3	0.002125804	Blood	CAST
EIF5A	1.49E-07	0.492121092	0.303	0.071	0.002511262	Blood	EIF5A
ZNF91	1.49E-07	0.525003147	0.358	0.107	0.002515965	Blood	ZNF91
C6orf89	1.52E-07	0.601329718	0.301	0.071	0.00255905	Blood	C6orf89
FOXN3	1.52E-07	0.480654972	0.489	0.193	0.002568341	Blood	FOXN3
RPS14	1.67E-07	0.339166459	0.971	0.879	0.0028125	Blood	RPS14
ARRDC3	1.67E-07	0.584121423	0.37	0.121	0.002822192	Blood	ARRDC3
CALM1	1.81E-07	0.350962937	0.919	0.786	0.0030481	Blood	CALM1
LYST	1.83E-07	0.905526494	0.443	0.26	0.003086095	Tonsil	LYST
HIST1H4C	1.85E-07	0.481011414	0.387	0.129	0.003113221	Blood	HIST1H4C
UHMK1	1.99E-07	0.624639256	0.456	0.193	0.003357455	Blood	UHMK1
RNF125	2.09E-07	0.378019281	0.504	0.214	0.003525715	Blood	RNF125
SYF2	2.22E-07	0.570277544	0.396	0.136	0.003743966	Blood	SYF2
RPS18	2.39E-07	0.341560603	0.931	0.843	0.004033073	Blood	RPS18
RAB11FIP4	2.67E-07	0.697286733	0.255	0.05	0.004505664	Blood	RAB11FIP4
RPL26	3.03E-07	0.341139335	0.8	0.493	0.005116832	Blood	RPL26
GTF3A	3.37E-07	0.407870361	0.446	0.171	0.005675117	Blood	GTF3A
TMEM123	3.60E-07	0.534466916	0.473	0.207	0.006061714	Blood	TMEM123
APLP2	3.62E-07	0.640835206	0.296	0.071	0.006104173	Blood	APLP2
VEZF1	4.66E-07	0.666768529	0.284	0.071	0.007853769	Blood	VEZF1
PPIB	5.02E-07	0.423460297	0.432	0.164	0.008463431	Blood	PPIB
NFATC3	5.40E-07	0.596471165	0.327	0.1	0.009098382	Blood	NFATC3
CIRBP	5.55E-07	0.481282506	0.575	0.286	0.009354412	Blood	CIRBP
IQGAP2	5.62E-07	0.606376409	0.504	0.236	0.009469975	Blood	IQGAP2
RPL8	5.71E-07	0.329714154	0.952	0.814	0.009631361	Blood	RPL8
WASF2	5.92E-07	0.607948467	0.389	0.157	0.009976278	Blood	WASF2
CCND3	6.05E-07	0.495553344	0.308	0.086	0.010196672	Blood	CCND3
ETS1	6.49E-07	0.269190881	0.902	0.75	0.01094764	Blood	ETS1
MOAP1	6.60E-07	0.532393596	0.255	0.057	0.011126912	Blood	MOAP1
METRNL	6.96E-07	0.537562457	0.341	0.114	0.011738829	Blood	METRNL
RPS10	7.22E-07	0.411345714	0.573	0.271	0.012168838	Blood	RPS10
PIK3IP1	7.49E-07	0.462071305	0.589	0.321	0.012630486	Blood	PIK3IP1
CAPN2	7.52E-07	0.520712477	0.556	0.279	0.012685388	Blood	CAPN2
DDX17	7.71E-07	0.7923449	0.479	0.308	0.013004862	Tonsil	DDX17
MYO1G	9.10E-07	0.51424302	0.296	0.079	0.015349211	Blood	MYO1G
BAZ1A	9.31E-07	0.849098112	0.379	0.203	0.015700656	Tonsil	BAZ1A
FBXW5	1.01E-06	0.384644423	0.294	0.079	0.017060922	Blood	FBXW5
FBXO7	1.23E-06	0.628825791	0.308	0.1	0.020819129	Blood	FBXO7
C1orf21	1.26E-06	0.469746699	0.308	0.086	0.021168173	Blood	C1orf21
PTMA	1.37E-06	0.429689429	0.871	0.693	0.023088997	Blood	PTMA
FXYD5	1.42E-06	0.479326587	0.253	0.057	0.0239192	Blood	FXYD5
C12orf57	1.44E-06	0.498457285	0.379	0.15	0.024198278	Blood	C12orf57
FAM102A	1.65E-06	0.685689472	0.264	0.11	0.027839748	Tonsil	FAM102A
MYLIP	1.75E-06	0.37394238	0.391	0.143	0.029544342	Blood	MYLIP
TSPO	1.81E-06	0.48541409	0.31	0.093	0.030584831	Blood	TSPO
TUBA4A	2.01E-06	0.944137941	0.386	0.234	0.033889565	Tonsil	TUBA4A
ZBTB1	2.07E-06	0.418973965	0.451	0.2	0.034912807	Blood	ZBTB1
NDUFB9	2.08E-06	0.460875535	0.286	0.079	0.035069159	Blood	NDUFB9
RP11-427H3.3	2.15E-06	0.424134505	0.263	0.064	0.036253096	Blood	RP11-427H3.3
SMARCE1	2.25E-06	0.501074541	0.358	0.129	0.037877554	Blood	SMARCE1
ZBTB44	2.38E-06	0.594759643	0.332	0.114	0.040071723	Blood	ZBTB44
CCT4	2.41E-06	0.905245351	0.286	0.136	0.040652149	Tonsil	CCT4
RAP2B	2.57E-06	0.457509948	0.375	0.136	0.043362653	Blood	RAP2B
ATXN7L3B	2.75E-06	0.535743531	0.337	0.121	0.046285602	Blood	ATXN7L3B
BNIP2	2.81E-06	0.425950839	0.332	0.114	0.047442345	Blood	BNIP2
AKNA	2.85E-06	0.414172902	0.556	0.293	0.048123655	Blood	AKNA
BIN2	2.98E-06	0.415784045	0.592	0.314	0.050161816	Blood	BIN2
ZNF394	3.25E-06	0.543368678	0.365	0.143	0.054871952	Blood	ZNF394
SORL1	3.28E-06	0.539296372	0.413	0.171	0.055258916	Blood	SORL1
TNRC6B	3.71E-06	0.287483473	0.432	0.179	0.062516965	Blood	TNRC6B
RBM38	3.98E-06	0.411975007	0.387	0.157	0.067159983	Blood	RBM38
SPTBN1	4.66E-06	0.471367907	0.384	0.164	0.078645196	Blood	SPTBN1
RIOK3	4.79E-06	0.503425277	0.365	0.143	0.080820178	Blood	RIOK3
YPEL5	5.10E-06	0.859724196	0.5	0.43	0.085991013	Tonsil	YPEL5
RPS24	5.47E-06	0.319494048	0.84	0.564	0.092241652	Blood	RPS24
YBX1	5.65E-06	0.406088292	0.704	0.45	0.095236126	Blood	YBX1
SBDS	5.83E-06	0.524914016	0.413	0.171	0.098238302	Blood	SBDS
CMIP	5.87E-06	0.42812804	0.26	0.071	0.098956989	Blood	CMIP
G3BP2	5.91E-06	0.597150572	0.43	0.2	0.099588967	Blood	G3BP2
PLCL2	6.05E-06	0.502788865	0.337	0.121	0.101998678	Blood	PLCL2
H1FX	6.29E-06	0.469184369	0.387	0.157	0.106049467	Blood	H1FX
CAPNS1	6.41E-06	0.317388308	0.391	0.157	0.108033119	Blood	CAPNS1
RP11-473I1.10	6.72E-06	0.374766654	0.399	0.164	0.113243597	Blood	RP11-473I1.10
SEC62	7.37E-06	0.444567988	0.422	0.186	0.124269379	Blood	SEC62
CHURC1	8.11E-06	0.321379799	0.296	0.093	0.136676303	Blood	CHURC1
GRB2	8.13E-06	0.467453497	0.463	0.221	0.137115858	Blood	GRB2
CDKN1B	8.17E-06	0.503112387	0.439	0.2	0.137721919	Blood	CDKN1B
CDC42SE1	8.27E-06	0.455388851	0.439	0.2	0.139514331	Blood	CDC42SE1
EAPP	8.49E-06	0.485783696	0.274	0.086	0.143224799	Blood	EAPP
KLRD1	8.79E-06	0.33590495	0.329	0.114	0.148160912	Blood	KLRD1
HIST1H1D	9.35E-06	0.490664161	0.387	0.157	0.157582914	Blood	HIST1H1D
SUN2	9.47E-06	0.39570255	0.737	0.471	0.159651106	Blood	SUN2
FMNL1	9.71E-06	0.472690917	0.339	0.129	0.163649665	Blood	FMNL1
IKZF1	1.00E-05	0.419904904	0.587	0.35	0.168721017	Blood	IKZF1
PRMT2	1.02E-05	0.456326261	0.372	0.157	0.172107039	Blood	PRMT2
PTPRJ	1.06E-05	0.388915636	0.26	0.071	0.178512811	Blood	PTPRJ
UBXN7	1.09E-05	0.458257311	0.265	0.079	0.183534187	Blood	UBXN7
SYTL3	1.10E-05	0.502862471	0.351	0.143	0.185052427	Blood	SYTL3
ESYT2	1.14E-05	0.453542339	0.408	0.186	0.191832702	Blood	ESYT2
RNF19A	1.16E-05	0.858618613	0.429	0.298	0.194776928	Tonsil	RNF19A
JOSD1	1.23E-05	0.368096427	0.396	0.164	0.20739523	Blood	JOSD1
MGAT4A	1.32E-05	0.432637961	0.377	0.157	0.223331923	Blood	MGAT4A
TSPAN14	1.43E-05	0.479383708	0.282	0.093	0.241948787	Blood	TSPAN14
PPP2R5C	1.51E-05	0.376550733	0.697	0.414	0.254542552	Blood	PPP2R5C
RAP1B	1.53E-05	0.379526827	0.358	0.143	0.258650454	Blood	RAP1B
PRKCQ	1.76E-05	0.541439285	0.255	0.079	0.29610336	Blood	PRKCQ
HMGN2	1.83E-05	0.377553419	0.337	0.129	0.309002991	Blood	HMGN2
SSH1	1.87E-05	0.498892784	0.253	0.079	0.31575865	Blood	SSH1
SRRM1	2.00E-05	0.412793264	0.427	0.214	0.3367054	Blood	SRRM1
PRDM1	2.03E-05	0.425807739	0.353	0.136	0.342404039	Blood	PRDM1
MLLT6	2.13E-05	0.320294624	0.589	0.343	0.359516519	Blood	MLLT6
TAOK3	2.40E-05	0.363865347	0.372	0.157	0.403832766	Blood	TAOK3
CEP78	2.40E-05	0.433141044	0.255	0.079	0.404773789	Blood	CEP78
GAPDH	2.62E-05	0.338262648	0.742	0.464	0.441001954	Blood	GAPDH
ZNF331	2.65E-05	0.717331344	0.393	0.246	0.446818429	Tonsil	ZNF331
HDGF	2.83E-05	0.463985849	0.339	0.136	0.476635658	Blood	HDGF
CTBP1	3.11E-05	0.284097795	0.265	0.086	0.525031314	Blood	CTBP1
DIP2A	3.13E-05	0.549679975	0.325	0.136	0.527680544	Blood	DIP2A
CD47	3.17E-05	0.298250958	0.384	0.157	0.533732212	Blood	CD47
IER2	3.17E-05	0.462219796	0.379	0.171	0.534578806	Blood	IER2
RPL13	3.22E-05	0.268395764	0.974	0.914	0.543167117	Blood	RPL13
ITK	3.57E-05	0.443141744	0.372	0.164	0.602135166	Blood	ITK
MED10	3.61E-05	0.372163623	0.274	0.093	0.608460837	Blood	MED10
CDC42	3.75E-05	0.321882708	0.516	0.264	0.63254797	Blood	CDC42
RPL37	3.76E-05	0.299799848	0.797	0.571	0.63362041	Blood	RPL37
EPB41	3.93E-05	0.368917512	0.587	0.35	0.663451304	Blood	EPB41
TMA7	4.31E-05	0.395670846	0.305	0.114	0.727308839	Blood	TMA7
RPL4	4.39E-05	0.252834085	0.933	0.807	0.740341174	Blood	RPL4
ZNF609	4.79E-05	0.404625728	0.31	0.121	0.807422306	Blood	ZNF609
RPL21	4.88E-05	0.39907296	0.666	0.471	0.822423543	Blood	RPL21
FAM46C	4.91E-05	0.389027906	0.427	0.207	0.827110247	Blood	FAM46C
RPL12	5.13E-05	0.318549401	0.828	0.643	0.864530402	Blood	RPL12
EPC1	5.21E-05	0.322008539	0.379	0.164	0.879045828	Blood	EPC1
THUMPD1	5.23E-05	0.361609856	0.313	0.121	0.882284364	Blood	THUMPD1
NDUFB10	5.33E-05	0.396789835	0.305	0.121	0.898875625	Blood	NDUFB10
EEF2	5.40E-05	0.280731562	0.905	0.771	0.909769743	Blood	EEF2
RPL28	5.43E-05	0.365976574	0.606	0.357	0.916336992	Blood	RPL28
MALAT1	0.000917891	0.625331537	0.971	0.981	1	Tonsil	MALAT1
PTPRC	9.83E-05	0.334858527	0.879	0.928	1	Tonsil	PTPRC
RPL3	0.000456382	0.266453291	0.95	0.886	1	Blood	RPL3
RPLP0	0.000402857	0.293970053	0.8	0.811	1	Tonsil	RPLP0
TRBC2	0.00061592	0.433812673	0.764	0.754	1	Tonsil	TRBC2
GLTSCR2	8.14E-05	0.317287065	0.869	0.693	1	Blood	GLTSCR2
ARPC2	0.001426957	0.26869786	0.819	0.636	1	Blood	ARPC2
RPS5	0.000204494	0.364077915	0.854	0.629	1	Blood	RPS5
RPS27	0.000547365	0.259410213	0.771	0.6	1	Blood	RPS27
PTPRCAP	0.00424813	0.434252353	0.586	0.592	1	Tonsil	PTPRCAP
ANXA1	0.001312258	0.374271424	0.321	0.587	1	Tonsil	ANXA1
EIF4B	0.000791215	0.294280138	0.773	0.579	1	Blood	EIF4B
UBE2D3	0.002202944	0.385346102	0.593	0.544	1	Tonsil	UBE2D3
ACTB	0.000151024	0.342591349	0.723	0.529	1	Blood	ACTB
JAK1	0.001437415	0.255011716	0.716	0.521	1	Blood	JAK1
ARHGDIB	0.000100076	0.312191079	0.776	0.507	1	Blood	ARHGDIB
RPL24	0.000578873	0.302866524	0.728	0.507	1	Blood	RPL24
MCL1	0.001293154	0.645096988	0.521	0.504	1	Tonsil	MCL1
COX4I1	0.001133892	0.270266981	0.716	0.486	1	Blood	COX4I1
PIP4K2A	0.000105388	0.327015119	0.675	0.45	1	Blood	PIP4K2A
ANKRD12	0.000993998	0.311966846	0.64	0.443	1	Blood	ANKRD12
CD96	0.002057608	0.509610284	0.5	0.434	1	Tonsil	CD96
EIF4A2	0.000154914	0.622263769	0.5	0.427	1	Tonsil	EIF4A2
LITAF	6.92E-05	0.34055393	0.64	0.393	1	Blood	LITAF
DIAPH1	0.000260937	0.301262211	0.592	0.379	1	Blood	DIAPH1
HNRNPD	0.006265941	0.491176242	0.436	0.377	1	Tonsil	HNRNPD
JUND	0.000138009	0.87146514	0.45	0.375	1	Tonsil	JUND
FYN	0.003300911	0.261618951	0.558	0.371	1	Blood	FYN
PARP8	0.004478725	0.255876516	0.539	0.357	1	Blood	PARP8
GPBP1	0.001674364	0.679435421	0.414	0.346	1	Tonsil	GPBP1
ATF4	0.000429478	0.363527532	0.575	0.343	1	Blood	ATF4
IFI16	0.000299129	0.814031882	0.429	0.339	1	Tonsil	IFI16
GNAI2	0.000273003	0.296153633	0.578	0.336	1	Blood	GNAI2
ARF1	0.000574106	0.287074617	0.547	0.336	1	Blood	ARF1
RBM3	0.000218536	0.254663514	0.575	0.329	1	Blood	RBM3
PCM1	0.004379532	0.507229146	0.407	0.325	1	Tonsil	PCM1
NCOR1	0.000995243	0.650364795	0.429	0.322	1	Tonsil	NCOR1
ITM2A	0.009393011	0.561348435	0.379	0.317	1	Tonsil	ITM2A
SF3B2	0.000325106	0.40576482	0.527	0.314	1	Blood	SF3B2
REL	0.000315888	0.720192125	0.393	0.294	1	Tonsil	REL
PTGES3	0.00094879	0.766464033	0.357	0.274	1	Tonsil	PTGES3
NR4A2	0.002652021	0.649070893	0.371	0.265	1	Tonsil	NR4A2
UBXN4	0.003338683	0.636759293	0.343	0.265	1	Tonsil	UBXN4
CYBA	0.000463329	0.266112074	0.473	0.25	1	Blood	CYBA
IL7R	0.000700655	0.461051485	0.427	0.25	1	Blood	IL7R
FAM129A	0.002409838	0.309694993	0.413	0.25	1	Blood	FAM129A
ATP5A1	0.003578847	0.255063647	0.406	0.25	1	Blood	ATP5A1
ATP2B4	0.005670452	0.286149362	0.411	0.25	1	Blood	ATP2B4
CNN2	0.001954957	0.689800932	0.336	0.246	1	Tonsil	CNN2
PTBP3	0.000700379	0.285681728	0.439	0.243	1	Blood	PTBP3
GNG2	0.001377363	0.283646569	0.439	0.243	1	Blood	GNG2
PCED1B-AS1	0.003383175	0.281780082	0.396	0.236	1	Blood	PCED1B-AS1
NOP58	0.008554719	0.532934355	0.314	0.236	1	Tonsil	NOP58
SAT1	0.003552395	0.871730159	0.307	0.232	1	Tonsil	SAT1
C6orf48	0.006805783	0.501142966	0.314	0.232	1	Tonsil	C6orf48
CCT3	0.00156496	0.602074304	0.321	0.222	1	Tonsil	CCT3
EDF1	0.00011601	0.280655044	0.437	0.221	1	Blood	EDF1
DYNLL2	0.001212299	0.263265004	0.411	0.221	1	Blood	DYNLL2
TCP1	0.000980275	0.703789956	0.321	0.22	1	Tonsil	TCP1
RGS1	6.09E-05	0.846992724	0.35	0.212	1	Tonsil	RGS1
PAPD5	0.000362782	0.803551952	0.321	0.212	1	Tonsil	PAPD5
DUSP1	0.001500129	0.948517895	0.3	0.212	1	Tonsil	DUSP1
DOK2	6.56E-05	0.79379733	0.329	0.208	1	Tonsil	DOK2
MAPKAPK2	0.000128572	0.406397302	0.408	0.207	1	Blood	MAPKAPK2
LSM14A	0.000692809	0.31227247	0.394	0.207	1	Blood	LSM14A
AMD1	0.00758813	0.639889847	0.279	0.205	1	Tonsil	AMD1
MYL12B	0.000139326	0.325796144	0.406	0.2	1	Blood	MYL12B
MYO1F	0.006560042	0.276540085	0.344	0.2	1	Blood	MYO1F
STT3B	0.001688484	0.548205931	0.293	0.198	1	Tonsil	STT3B
RGS2	0.00025041	0.651252797	0.314	0.196	1	Tonsil	RGS2
ATP6V1G1	0.001196991	0.273777805	0.363	0.193	1	Blood	ATP6V1G1
EIF2AK1	9.00E-05	0.439094999	0.387	0.186	1	Blood	EIF2AK1
PTGER4	0.00026274	0.324618392	0.384	0.186	1	Blood	PTGER4
MYO9B	0.001710717	0.27107905	0.341	0.186	1	Blood	MYO9B
GIMAP4	0.004356329	0.666250646	0.271	0.184	1	Tonsil	GIMAP4
FBXW7	5.97E-05	0.488691319	0.375	0.179	1	Blood	FBXW7
TIGIT	0.003441293	0.739073515	0.264	0.174	1	Tonsil	TIGIT
EHD1	7.33E-05	0.370340513	0.37	0.171	1	Blood	EHD1
SLU7	0.006250815	0.332315392	0.301	0.171	1	Blood	SLU7
YWHAQ	0.000118007	0.277606825	0.368	0.164	1	Blood	YWHAQ
NDUFA4	0.000668517	0.301286796	0.332	0.164	1	Blood	NDUFA4
RTF1	0.002904772	0.355643122	0.308	0.164	1	Blood	RTF1
PRPF8	0.004992525	0.269779603	0.296	0.164	1	Blood	PRPF8
NUCB2	0.001854088	0.633646981	0.257	0.158	1	Tonsil	NUCB2
PRDM2	0.000156051	0.300044438	0.363	0.157	1	Blood	PRDM2
AC013394.2	0.000201196	0.254264482	0.348	0.157	1	Blood	AC013394.2
TRAPPC10	0.000241992	0.325103184	0.337	0.157	1	Blood	TRAPPC10
WAPAL	0.000846071	0.323856854	0.317	0.157	1	Blood	WAPAL
RPN2	0.001300648	0.310245904	0.315	0.157	1	Blood	RPN2
ZNF217	0.002420875	0.27838569	0.305	0.157	1	Blood	ZNF217
ARHGEF3	0.003044305	0.288591704	0.298	0.157	1	Blood	ARHGEF3
TUFM	0.004859075	0.280280456	0.286	0.157	1	Blood	TUFM
GGNBP2	0.000190083	0.286637098	0.334	0.15	1	Blood	GGNBP2
COX5B	0.001149313	0.270858504	0.303	0.15	1	Blood	COX5B
ZNF276	0.002826292	0.288438448	0.294	0.15	1	Blood	ZNF276
MSL1	0.00415884	0.292359288	0.286	0.15	1	Blood	MSL1
USP36	0.00625344	0.259933927	0.274	0.15	1	Blood	USP36
MAP4	0.009617371	0.251779437	0.267	0.15	1	Blood	MAP4
VCPIP1	0.000171771	0.362737356	0.305	0.143	1	Blood	VCPIP1
GSTP1	0.001812779	0.251959341	0.296	0.143	1	Blood	GSTP1
VAPA	0.00218974	0.317785917	0.284	0.143	1	Blood	VAPA
LYAR	6.97E-05	0.451253232	0.322	0.136	1	Blood	LYAR
PEBP1	0.000129387	0.277034224	0.317	0.136	1	Blood	PEBP1
PTPN4	0.000251213	0.334859522	0.317	0.136	1	Blood	PTPN4
OS9	0.00051078	0.392324408	0.289	0.136	1	Blood	OS9
TUBA1B	0.000655273	0.258948621	0.301	0.136	1	Blood	TUBA1B
RNASET2	0.000945923	0.326378647	0.286	0.136	1	Blood	RNASET2
PICALM	0.001411416	0.276299244	0.284	0.136	1	Blood	PICALM
RNF10	0.001598951	0.29013399	0.279	0.136	1	Blood	RNF10
NUB1	0.001876393	0.265634799	0.279	0.136	1	Blood	NUB1
AP2B1	0.002215961	0.287619303	0.277	0.136	1	Blood	AP2B1
DDX42	0.002585595	0.351580022	0.265	0.136	1	Blood	DDX42
GATAD2A	0.003874265	0.279951443	0.265	0.136	1	Blood	GATAD2A
SUPT16H	0.000412052	0.269118722	0.296	0.129	1	Blood	SUPT16H
AP2M1	0.001239804	0.275333471	0.282	0.129	1	Blood	AP2M1
KIAA0430	0.00277345	0.346529038	0.255	0.129	1	Blood	KIAA0430
SEC63	0.005930512	0.270102786	0.253	0.129	1	Blood	SEC63
TSHZ1	6.54E-05	0.517323735	0.298	0.121	1	Blood	TSHZ1
WTAP	6.56E-05	0.291965594	0.313	0.121	1	Blood	WTAP
XBP1	0.000106619	0.411164915	0.294	0.121	1	Blood	XBP1
ARHGEF6	0.000133745	0.36762438	0.291	0.121	1	Blood	ARHGEF6
CIR1	0.000187862	0.251097543	0.294	0.121	1	Blood	CIR1
ARIH2	0.000481634	0.424945967	0.27	0.121	1	Blood	ARIH2
BCL2	0.00087446	0.465955095	0.26	0.121	1	Blood	BCL2
RBM33	0.000956623	0.28658427	0.27	0.121	1	Blood	RBM33
GYPC	0.001131277	0.313570414	0.267	0.121	1	Blood	GYPC
UBE2J1	0.002070616	0.306166349	0.255	0.121	1	Blood	UBE2J1
USP3	0.002558567	0.309683828	0.255	0.121	1	Blood	USP3
PHF15	0.000180101	0.287662466	0.286	0.114	1	Blood	PHF15
ANP32A	0.000202273	0.343061586	0.279	0.114	1	Blood	ANP32A
CASC4	0.000325067	0.413190968	0.272	0.114	1	Blood	CASC4
EIF4EBP2	0.000189182	0.32478379	0.272	0.107	1	Blood	EIF4EBP2
DAZAP1	0.000193613	0.406743266	0.263	0.107	1	Blood	DAZAP1
PDE3B	0.000214661	0.311028682	0.272	0.107	1	Blood	PDE3B
ZNF148	0.000241527	0.315756288	0.267	0.107	1	Blood	ZNF148
SYTL2	0.000266387	0.553635835	0.258	0.107	1	Blood	SYTL2
HIST1H1C	0.00033513	0.449061652	0.26	0.107	1	Blood	HIST1H1C
TCF20	0.000434173	0.358946217	0.263	0.107	1	Blood	TCF20
PCNT	0.000159041	0.454269969	0.265	0.1	1	Blood	PCNT
PSMD7	0.000198759	0.300983541	0.26	0.1	1	Blood	PSMD7
CCDC59	0.000223483	0.293436552	0.253	0.093	1	Blood	CCDC59
