# Supplementary material for: HIV specific CD8+ TRM-like cells in tonsils express exhaustive signatures in the absence of natural HIV control
Source: Front Immunol. 2022 Oct 18;13:912038. doi: 10.3389/fimmu.2022.912038 (PMC9623418; doi:10.3389/fimmu.2022.912038)
Supplement: Supplementary file 3 [file Table_3.xlsx]

## Sheet: Louvain 0
Table S3
Related to Figure 5
Statistics for Genes Upregulated in Cluster 0 vs All oter clusters (t- test implemented in R using Seurat package and function FindAllMarkers)
Gene	average log fold change vs all clusters	p-val_adj
HSPA1B	6.04653	1.56935e-40
HSPA1A	5.0777	4.25108e-31
DNAJB1	4.30271	3.07957e-31
HSPA6	5.19695	2.18007e-15
HSPA7	4.30179	4.26144e-13
PPP1R15A	2.23324	3.80879e-08
ZFAND2A	2.45634	1.09514e-07
DEDD2	2.64592	1.36298e-07
DUSP1	2.55468	1.91204e-07
BAG3	3.29901	1.11774e-06
JUN	2.77248	1.35541e-06
NR4A1	2.37834	8.05189e-06
UBC	1.87607	7.78701e-06
DUSP2	2.16551	1.10267e-05
DNAJA4	2.34327	1.25721e-05
HSPB1	1.80846	2.11523e-05
DNAJB4	2.96308	0.000190671
GADD45B	2.0591	0.000190671
JUNB	1.99594	0.000445646
FOS	1.794	0.000626664
HIST2H2AA3	1.75185	0.00269251
HIST2H2AA4	1.75185	0.00269251
PTPRCAP	1.81345	0.00283921
TBC1D10C	2.26043	0.0104892
MAP4K1	1.96627	0.0113253
DDIT4	1.7529	0.013185
HIST2H2BE	3.51336	0.0147096
EGR1	1.39036	0.0148715
RGS2	1.71496	0.0159066
TAGAP	1.43206	0.0170414
TNFSF9	3.19639	0.0210626
EGR2	2.0973	0.0215398
RBM15	2.27819	0.024278
MB21D1	2.84299	0.0260424
TXNIP	1.58095	0.0286637
FGR	3.52399	0.0311223
HSPA8	1.05762	0.033023
HIST2H2BC	4.59087	0.0365964
CACYBP	1.08742	0.0370053
FOSB	1.07319	0.0380822
ITGAL	1.43619	0.0399407
TRA2B	1.37802	0.0442695
TAF7	1.17716	0.0531595
ARHGEF1	1.3393	0.0535531
PPDPF	2.47481	0.0573643
IER2	1.26094	0.0558436
ZSCAN31	6.88515	0.0676404
MRPL18	1.40268	0.0654876
HIST1H2AC	2.53119	0.0672204
ATF3	1.48236	0.068596
HSP90AA1	0.749255	0.0691969
HIST1H4J	2.3405	0.0760285
LAT	1.35239	0.0743774
SIT1	2.09841	0.0756938
HIST1H2BD	2.62829	0.0809025
HIST1H3D	3.97822	0.0829753
HIST1H3H	2.69266	0.0827063
HIST1H2BG	2.32051	0.0827063
LCK	1.3877	0.0827063
AHSA1	0.987003	0.0827063
SLC2A3	1.18506	0.0831522
IER5	1.97677	0.0847297
CD27	1.30017	0.0844595
HSP90AB1	0.803826	0.0844595
SERPINH1	2.92932	0.089578
IL32	0.870035	0.0878455
H3F3B	0.789466	0.0905677
HIST1H2BJ	3.55462	0.0946474
SNORA29	5.09276	0.0955308
CORO1A	1.13869	0.0943078
ABHD3	1.29419	0.097731
CCL4L1	1.14497	0.0977209
CCL4L2	1.14497	0.0977209
TNFRSF14	1.6973	0.101083
C9orf142	1.38263	0.102516
HIST1H2BK	1.63993	0.106816
ACAP1	1.14734	0.108941
FAIM3	1.57906	0.110454
CCL3L1	1.5816	0.111906
HSPA1L	7.49053	0.115173
DNAJA1	0.859229	0.11488
CSRNP1	1.08635	0.115075
2006-09-01	1.30278	0.115173
SLCO4C1	3.04417	0.125823
RFXANK	4.52213	0.129453
DGKZ	2.17541	0.132961
NCOR1	1.03982	0.132535
UTRN	1.09226	0.132535
LIME1	1.60981	0.13448
HIST3H2A	3.81454	0.138639
FAM172A	2.50794	0.137335
CDC42EP3	1.15236	0.140041
LRIF1	1.91619	0.144321
NFKBIZ	1.17719	0.145676
SHKBP1	1.76948	0.146488
TRAF3IP3	1.67527	0.146108
TBC1D22A	2.79457	0.149019
NR4A2	1.00127	0.14764
IFNG	1.0113	0.15097
VAMP5	2.40289	0.157224

## Sheet: Louvain 1
Table S3
Related to Figure 5
Statistics for Genes Upregulated in Cluster 1 vs All oter clusters (t- test implemented in R using Seurat package and function FindAllMarkers)
Gene	average log fold change vs all clusters	p-val_adj
LMNA	4.21436	4.30418e-27
TAGLN2	3.29157	2.53767e-19
EZR	2.56907	4.2659e-16
TSC22D3	2.99117	2.87957e-15
OASL	3.2457	9.25465e-14
YWHAZ	2.34855	1.79583e-13
EIF4G2	2.49704	2.52881e-13
TUBA1B	2.59436	2.59183e-13
ARF1	2.81565	3.29049e-13
HLA-E	2.31619	5.83592e-13
VIM	2.84274	4.3939e-13
TUBA4A	2.71824	4.3939e-13
CD97	2.45815	5.13367e-13
HNRNPK	2.65121	7.58659e-13
DDX5	2.23246	1.30824e-12
MYADM	1.97624	1.15435e-12
HLA-C	1.86066	5.45445e-12
HLA-B	1.67024	1.31428e-11
CFL1	1.85902	1.07167e-11
EIF4A1	2.19631	1.07167e-11
TUBB4B	2.7149	1.07167e-11
STAT3	2.66219	2.26097e-11
FTH1	2.18968	2.26097e-11
ATP5B	2.36458	2.26097e-11
CRIP1	2.0684	2.37887e-11
CALM2	2.20918	2.81873e-10
CALM1	1.81631	6.27054e-10
GAPDH	2.1075	6.99214e-10
IL21R	2.73091	9.31579e-10
SAR1A	2.37654	8.59605e-10
EIF4H	2.56649	8.59605e-10
HLA-A	1.68038	1.26639e-09
S100A10	2.20588	8.59605e-10
TMEM66	2.06086	9.63587e-10
IDS	1.86201	9.95144e-10
LDHA	2.25886	1.18568e-09
TUBA1A	2.33728	1.2898e-09
CD44	2.15789	1.60413e-09
TMEM50A	2.34898	2.04591e-09
CDC42	1.85221	2.62087e-09
EIF1	1.61578	3.76297e-09
SRSF5	1.77563	3.39291e-09
CSDE1	2.38789	5.25892e-09
HSPA5	2.2773	6.54841e-09
OAZ1	1.83496	8.20649e-09
SLC38A1	2.07104	9.02117e-09
TNFAIP3	1.9917	1.80719e-08
KLF6	1.92188	2.11911e-08
PGK1	2.33575	1.854e-08
XRCC6	2.43745	2.44438e-08
TMBIM6	2.11263	2.24449e-08
YPEL5	1.85051	2.86313e-08
B4GALT1	1.92684	2.44438e-08
PDIA3	2.27723	3.49974e-08
APOBEC3G	2.31806	4.93122e-08
ARID5A	2.76781	6.2178e-08
PTPN22	2.49495	6.50857e-08
C6orf62	2.03197	6.50857e-08
PBXIP1	2.40396	8.56086e-08
LITAF	2.09556	8.6709e-08
SAP30BP	2.39346	1.87113e-07
DAZAP2	1.86735	2.34713e-07
GABARAPL1	2.35604	3.0958e-07
STK17B	1.56931	2.5325e-07
NAPA	2.40158	4.16395e-07
FYN	1.97514	4.89636e-07
NONO	1.82102	5.24268e-07
PSMB4	2.01668	5.45021e-07
HN1	2.62412	8.08116e-07
GRB2	2.03128	6.31359e-07
HSPA9	2.0515	6.64387e-07
NRBP1	2.29668	9.68896e-07
DUSP10	2.45252	1.17744e-06
U2AF1	1.70468	1.02205e-06
ISG20	1.8006	1.07121e-06
HNRNPC	1.61135	1.08138e-06
GNAI3	2.15758	1.3525e-06
CSNK1D	2.06731	1.56556e-06
ACTB	1.64018	1.74937e-06
ANXA1	2.20383	1.59971e-06
SLC3A2	2.04519	2.01005e-06
EWSR1	1.908	2.46255e-06
EIF6	2.47264	2.68949e-06
ARHGDIB	1.65951	2.49851e-06
SKIL	1.87997	2.79855e-06
PAIP2	1.93533	2.94449e-06
MSN	2.16749	3.81519e-06
S100A11	2.23531	3.82109e-06
TLE3	2.17065	3.97113e-06
CNBP	1.37048	3.81519e-06
NSFL1C	3.14082	4.97572e-06
AKAP13	1.71539	4.23165e-06
SERINC1	1.79763	4.49043e-06
PSMC2	2.52124	5.18231e-06
SQSTM1	2.26528	4.96674e-06
TMF1	2.06601	5.18231e-06
DDOST	2.12613	6.30641e-06
PSMD7	2.2665	5.97764e-06
CXCR4	1.66525	5.85721e-06
UBE2D3	1.65447	6.08778e-06

## Sheet: Louvain 2
Table S3
Related to Figure 5
Statistics for Genes Upregulated in Cluster 2 vs All oter clusters (t- test implemented in R using Seurat package and function FindAllMarkers)
Gene	average log fold change vs all clusters	p-val_adj
RPL27	2.89645	1.3441e-06
RPL34	2.53567	1.99251e-05
RPL35A	2.73401	2.31888e-05
RPS25	2.53102	1.99251e-05
RPS27	2.32672	2.31888e-05
B2M	2.66313	5.06081e-05
RPS18	2.26145	5.06081e-05
RPS17	2.54274	7.42516e-05
RPS17L	2.54274	7.42516e-05
RPL23A	2.31655	5.32786e-05
RPS15A	2.5261	6.67532e-05
RPL7	2.49058	6.24825e-05
RPS14	2.43867	7.42516e-05
RPS24	2.56847	0.000126116
SRGN	2.4077	0.000102438
RPL41	2.00467	0.00020048
RPL9	2.3389	0.000204597
RPL39	2.26242	0.00030113
RPL37A	2.09436	0.00030113
RPS26	1.87471	0.00030113
RPL21	2.46914	0.000301544
RPL37	2.0524	0.00041173
RPL30	2.19381	0.00041173
SUB1	2.32724	0.00137557
RPS20	2.11776	0.00152723
MYL6	2.14606	0.00155973
COX7C	2.767	0.00315946
RPL32	1.8853	0.00218545
RPS13	2.20649	0.00315946
TMSB4X	1.92792	0.00297616
RPS21	2.18892	0.0041844
RPL36A	1.85898	0.00547008
RPS23	2.19158	0.00687643
RPL11	2.08582	0.00729787
ATP5E	2.14396	0.00853533
RPS6	1.79905	0.00729787
RPS7	2.16562	0.00973588
RPL26	1.95536	0.0104656
RPL36AL	1.98842	0.0134423
RPL17	1.8716	0.0177114
RPS3A	1.78679	0.0193337
RPL35	1.68894	0.0248998
RPL21P28	1.98451	0.0267014
ATP5L	2.01774	0.028775
SNRPD2	2.26371	0.0611454
RPL27A	1.24062	0.0660187
MTRNR2L10	1.17171	0.0660187
MALAT1	0.966716	0.0699393
RPL24	1.80001	0.0768178
RPL23	1.65507	0.0740986
YPEL5	1.81012	0.0769459
PPIA	1.96958	0.0821174
RPS4X	1.83905	0.0821174
FAU	1.63126	0.0823652
EEF1A1	1.50651	0.0821174
POMP	2.30196	0.102564
PSMA4	2.78375	0.129789
RPL5	1.76384	0.119449
SKP1	1.65128	0.118985
UBA52	1.45243	0.123388
RPS12	1.60826	0.132462
COMMD6	1.89916	0.142221
MTRNR2L3	1.15899	0.142221
PTPRC	1.55769	0.149494
RPSA	1.79652	0.162138
RPS10	1.62512	0.17681
RPSAP58	2.78478	0.194053
RPS16	1.40503	0.178548
RSL24D1	1.97551	0.194053
COX6C	2.12953	0.20637
MTRNR2L1	0.9802	0.224277
RPL19	1.48049	0.227152
NDUFA6	1.98949	0.258065
NDUFS5	1.85262	0.289991
HMGB1	1.49439	0.283261
EIF3E	2.29937	0.306484
RPL6	1.56201	0.293605
OST4	1.58398	0.313334
TPT1	1.50237	0.313334
NPM1	1.5682	0.346424
CALM1	1.34427	0.345197
RPL12	1.56155	0.391872
SNRPD1	2.43832	0.414548
RPL22	1.80506	0.442307
SHFM1	1.95549	0.442307
C1orf56	1.44065	0.447614
SS18L2	2.06773	0.48343
SNRPG	1.70971	0.489678
TRAT1	1.67596	0.491403
NACA	1.51876	0.533761
C14orf2	2.02352	0.55402
SELK	1.39342	0.554011
HINT1	1.74727	0.560556
LEPROTL1	1.53575	0.560556
CRIPT	2.91362	0.582374
KPNA5	3.58997	0.593231
UQCRH	1.83056	0.570808

## Sheet: Louvain 3
Table S3
Related to Figure 5
Statistics for Genes Upregulated in Cluster 3 vs All oter clusters (t- test implemented in R using Seurat package and function FindAllMarkers)
Gene	average log fold change vs all clusters	p-val_adj
XPNPEP3	3.15284	1.31007e-17
IRGQ	3.13539	4.54682e-18
HYDIN2	3.29006	6.77885e-17
ZNF793	3.274	5.73753e-17
PDE4C	3.07437	5.73753e-17
MARVELD3	3.22874	6.49222e-16
LRTOMT	3.21128	2.15315e-16
NMNAT1	3.23252	9.03986e-16
RBMS2	3.15347	1.32794e-16
PDDC1	3.3096	1.8453e-16
UGDH-AS1	4.01898	4.3711e-17
ASTN2	4.22674	1.43584e-16
SMYD4	3.13027	6.04206e-16
ZNF850	3.15402	4.09162e-16
ZBTB8A	3.55449	1.20924e-15
NWD1	3.52364	1.28857e-14
LYZ	3.90228	4.4309e-15
FBLIM1	3.4931	1.57048e-15
PRICKLE2-AS3	3.13701	1.20924e-15
TLCD2	3.07756	1.35554e-15
ORAI2	3.00386	6.77885e-17
TVP23C	3.11869	1.35554e-15
CCDC142	3.46197	3.24029e-15
GDPD1	3.3058	3.24029e-15
DFFA	3.2442	1.47558e-16
PRR11	3.02107	1.20924e-15
CHST6	3.33209	1.42554e-14
MCTS1	3.03827	1.57048e-15
C17orf75	3.4504	8.68173e-15
CRX	3.52485	1.28857e-14
OR7D2	3.46186	1.73694e-14
GNE	3.02637	7.88896e-16
LYRM7	3.04413	3.12962e-15
LINC00294	3.72112	9.37166e-15
PLCXD1	3.14667	5.16094e-15
CABP4	3.06265	5.16094e-15
AP1S3	3.36521	1.94398e-14
TRAF3IP2	3.23561	6.76936e-15
CYP4V2	2.94195	5.68227e-15
XIAP	3.16168	1.35554e-15
GJC1	3.04105	1.94398e-14
SPIB	2.9892	3.39378e-15
TBXA2R	3.3083	1.95284e-14
PHACTR4	3.02771	4.21303e-15
NMT2	3.06048	2.1521e-15
ZNF626	3.10995	1.0569e-13
TNFAIP8L1	3.6328	1.94398e-14
GREB1	3.30349	5.55228e-14
SLFNL1-AS1	2.95178	1.42554e-14
MIR143HG	3.15996	2.86799e-14
METTL21A	3.9956	1.73694e-14
ZKSCAN3	3.07955	3.67832e-14
QPCTL	3.2581	1.58842e-14
ARGFX	2.95668	4.36238e-14
ZBTB3	3.12585	3.77899e-14
FAM227A	3.17515	1.08768e-13
FBXL18	3.39251	9.72475e-14
RAMP2-AS1	3.10744	1.06395e-13
FKBP14	3.18789	6.02538e-14
ZNF490	2.81475	3.34245e-15
DBT	2.95523	5.48686e-14
ZFP14	3.19322	1.31607e-13
SLC5A5	3.09193	8.492e-14
GATM-AS1	3.89336	4.17379e-13
LAIR1	3.60105	5.25872e-14
KREMEN1	3.27458	2.12773e-13
PGPEP1	3.05832	2.31192e-14
C21orf62	3.32125	9.78731e-14
DLEU2	3.10105	6.21817e-14
GATAD1	2.97501	9.3833e-14
MTFMT	3.19745	6.93894e-14
CYP20A1	2.81209	4.4309e-15
ATCAY	3.07395	2.12773e-13
MXRA7	3.06944	8.84337e-14
ZYG11B	3.02957	2.74063e-13
TAF8	3.03444	5.48686e-14
COX18	3.07473	1.44163e-13
RAB42	3.55804	4.74413e-13
CACNG8	3.23418	6.22428e-13
TBC1D24	3.13904	2.72655e-13
MRI1	3.21211	9.79057e-14
METTL2A	3.00477	1.92482e-14
EMX2OS	3.25489	7.75678e-13
CCBE1	3.14926	7.11933e-13
SCAI	3.32127	6.2895e-13
AP4S1	2.88267	3.7532e-14
LOC100507173	3.05902	7.31107e-13
TANGO2	3.19553	2.01437e-13
EXPH5	3.0836	5.04557e-13
MYLK3	3.03565	6.11361e-13
PNPO	3.1546	4.20717e-14
INGX	3.78741	8.66204e-13
NLRP12	3.1854	6.88861e-13
ADRA1A	3.5178	1.08739e-12
CCL22	3.17429	1.51611e-12
IL17RD	3.35404	1.01906e-12
CMBL	2.84611	7.03852e-13
