# Supplementary material for: HIV specific CD8+ TRM-like cells in tonsils express exhaustive signatures in the absence of natural HIV control
Source: Front Immunol. 2022 Oct 18;13:912038. doi: 10.3389/fimmu.2022.912038 (PMC9623418; doi:10.3389/fimmu.2022.912038)
Supplement: Supplementary file 4 [file Table_4.xlsx]

## Sheet: S4_CD69 on 
Supplemental Table 4a
Related to Figure 5
Statistics for Genes Upregulated in CD69+ vs CD69- (t- test implemented in R using Seurat package and function FindAllMarkers)
Gene	logfoldchanges	pvals_adj	Gene ID	Type	Tax ID	Homologene Gene ID	Homologene Gene Tax ID	Gene Symbol	Description	Biological Process (GO)	Kinase Class (UniProt)	Protein Function (Protein Atlas)	Subcellular Location (Protein Atlas)	Drug (DrugBank)	Canonical Pathways_x000D_	Hallmark Gene Sets_x000D_	ko04940 Type I diabetes mellitus	GO:0050852 T cell receptor signaling path	GO:0001933 negative regulation of protein	R-HSA-8953854 Metabolism of RNA	GO:0046649 lymphocyte activation	GO:0002274 myeloid leukocyte activation	GO:0072594 establishment of protein local	R-HSA-8937144 Aryl hydrocarbon receptor sign	GO:0050849 negative regulation of calcium	R-HSA-195258 RHO GTPase Effectors	GO:0051170 import into nucleus	M7997 SA CASPASE CASCADE	GO:0033044 regulation of chromosome organ	GO:0051345 positive regulation of hydrola	GO:0036296 response to increased oxygen l	GO:0006446 regulation of translational in	CORUM:1181 C complex spliceosome	GO:0009617 response to bacterium	GO:0006986 response to unfolded protein	R-HSA-72766 Translation
TRAM1	2.6	0.022	23471	symbol	H. sapiens	23471	H. sapiens	TRAM1	translocation associated membrane protein 1	GO:0006616 SRP-dependent cotranslational protein targeting to membrane, translocation;GO:0045048 protein insertion into ER membrane;GO:0051205 protein insertion into membrane							0	0	0	0	0	0	1	0	0	0	0	0	0	0	0	0	0	0	0	1
TNFRSF9	1.7	0.036	3604	symbol	H. sapiens	3604	H. sapiens	TNFRSF9	TNF receptor superfamily member 9	GO:0033209 tumor necrosis factor-mediated signaling pathway;GO:0071356 cellular response to tumor necrosis factor;GO:0034612 response to tumor necrosis factor		CD markers; Cancer-related genes:Candidate cancer biomarkers	Plasma membrane (reliability']); Additional: Nucleoli	Urelumab	(M272)PID CD8 TCR DOWNSTREAM PATHWAY	(M5947)HALLMARK IL2 STAT5 SIGNALING; (M5890)HALLMARK TNFA SIGNALING VIA NFKB; (M5932)HALLMARK INFLAMMATORY RESPONSE	0	0	0	1	1	0	0	0	0	0	0	0	0	0	0	0	0	0	0	0
DUSP4	1.9	0.052	1846	symbol	H. sapiens	1846	H. sapiens	DUSP4	dual specificity phosphatase 4	GO:0035970 peptidyl-threonine dephosphorylation;GO:0000188 inactivation of MAPK activity;GO:0001706 endoderm formation		ENZYME proteins:Hydrolases; Cancer-related genes:Candidate cancer biomarkers; Predicted intracellular proteins; Enzymes	Nucleoplasm (reliability'])			(M5890)HALLMARK TNFA SIGNALING VIA NFKB	0	0	1	1	0	0	0	0	0	0	0	0	0	0	0	0	0	0	0	0
PPP2CA	1.5	0.39	5515	symbol	H. sapiens	5515	H. sapiens	PPP2CA	protein phosphatase 2 catalytic subunit alpha	GO:1904528 positive regulation of microtubule binding;GO:1904526 regulation of microtubule binding;GO:0007084 mitotic nuclear envelope reassembly		ENZYME proteins:Hydrolases; Predicted intracellular proteins; Enzymes		Vitamin E; 2,6,8-Trimethyl-3-Amino-9-Benzyl-9-Methoxynonanoic Acid; (2S,3S,4E,6E,8S,9S)-3-amino-9-methoxy-2,6,8-trimethyl-10-phenyldeca-4,6-dienoic acid	(M139)PID MYC PATHWAY; (M210)PID IL8 CXCR2 PATHWAY; (M46)PID ATR PATHWAY		1	1	1	1	0	0	0	1	1	1	0	0	0	0	1	0	1	1	0	0
CRKL	1.9	0.39	1399	symbol	H. sapiens	1399	H. sapiens	CRKL	CRK like proto-oncogene, adaptor protein	GO:0035685 helper T cell diapedesis;GO:0035684 helper T cell extravasation;GO:0098749 cerebellar neuron development		Predicted intracellular proteins	Nucleoplasm (reliability']); Additional: Cytosol		(M190)PID TCR JNK PATHWAY; (M206)PID PDGFRA PATHWAY; (M69)PID REELIN PATHWAY		1	1	1	1	0	0	1	0	1	0	1	0	0	1	0	0	0	1	0	0
PRDM2	1.6	0.39	7799	symbol	H. sapiens	7799	H. sapiens	PRDM2	PR/SET domain 2	GO:0008340 determination of adult lifespan;GO:0010259 multicellular organism aging;GO:0007568 aging		Transcription factors:Zinc-coordinating DNA-binding domains; ENZYME proteins:Transferases; Predicted intracellular proteins; Enzymes	Golgi apparatus;Nucleoplasm (reliability'])			(M5942)HALLMARK UV RESPONSE DN	0	0	0	0	0	0	0	0	0	0	1	0	0	0	0	0	0	0	0	0
RGS1	1.6	0.39	5996	symbol	H. sapiens	5996	H. sapiens	RGS1	regulator of G protein signaling 1	GO:0061737 leukotriene signaling pathway;GO:0007193 adenylate cyclase-inhibiting G protein-coupled receptor signaling pathway;GO:0008277 regulation of G protein-coupled receptor signaling pathway		Predicted intracellular proteins			(M124)PID CXCR4 PATHWAY	(M5932)HALLMARK INFLAMMATORY RESPONSE	0	0	0	0	0	0	0	0	0	0	0	0	0	1	0	0	0	1	0	0
MRPS22	2.7	0.39	56945	symbol	H. sapiens	56945	H. sapiens	MRPS22	mitochondrial ribosomal protein S22	GO:0070125 mitochondrial translational elongation;GO:0070126 mitochondrial translational termination;GO:0006415 translational termination		Ribosomal proteins; Disease related genes; Predicted intracellular proteins	Mitochondria (reliability'])			(M5936)HALLMARK OXIDATIVE PHOSPHORYLATION	0	0	0	0	0	0	0	0	0	0	0	0	0	0	0	1	0	0	0	1
PAPOLA	1.2	0.39	10914	symbol	H. sapiens	10914	H. sapiens	PAPOLA	poly(A) polymerase alpha	GO:0031440 regulation of mRNA 3'-end processing;GO:0006369 termination of RNA polymerase II transcription;GO:0006378 mRNA polyadenylation		ENZYME proteins:Transferases; Predicted intracellular proteins; Enzymes	Nucleoplasm (reliability'])	Cordycepin Triphosphate; 3-sulfino-L-alanine; Triphosphoric acid			0	0	0	1	0	0	0	0	0	0	0	0	0	0	0	0	1	0	0	0
UBE2A	1.3	0.39	7319	symbol	H. sapiens	7319	H. sapiens	UBE2A	ubiquitin conjugating enzyme E2 A	GO:0033522 histone H2A ubiquitination;GO:0001835 blastocyst hatching;GO:0035188 hatching		Predicted intracellular proteins; Disease related genes; Enzymes; Potential drug targets; ENZYME proteins:Transferases	Nucleoplasm;Plasma membrane (reliability']); Additional: Cytosol;Vesicles				1	0	0	1	0	0	0	0	0	0	0	0	0	0	0	0	0	0	0	0
ARL8B	2.3	0.41	55207	symbol	H. sapiens	55207	H. sapiens	ARL8B	ADP ribosylation factor like GTPase 8B	GO:0008089 anterograde axonal transport;GO:0098930 axonal transport;GO:0008088 axo-dendritic transport		Predicted intracellular proteins					0	0	0	0	0	0	0	0	1	0	0	0	1	0	0	0	0	0	0	0
CBLB	1.4	0.47	868	symbol	H. sapiens	868	H. sapiens	CBLB	Cbl proto-oncogene B	GO:2000583 regulation of platelet-derived growth factor receptor-alpha signaling pathway;GO:0035790 platelet-derived growth factor receptor-alpha signaling pathway;GO:0007175 negative regulation of epidermal growth factor-activated receptor activity		Predicted intracellular proteins; ENZYME proteins:Transferases; Cancer-related genes; Enzymes	Cytosol (reliability']); Additional: Nucleoplasm		(M45)PID CD40 PATHWAY; (M214)PID ERBB1 INTERNALIZATION PATHWAY; (M60)PID NFAT TFPATHWAY	(M5921)HALLMARK COMPLEMENT	1	0	1	1	0	0	1	0	1	0	1	0	0	0	0	0	0	0	0	0
ATP6AP1	2.8	0.47	537	symbol	H. sapiens	537	H. sapiens	ATP6AP1	ATPase H+ transporting accessory protein 1	GO:2001206 positive regulation of osteoclast development;GO:1903012 positive regulation of bone development;GO:2001204 regulation of osteoclast development		Disease related genes; Predicted intracellular proteins	Cytosol;Microtubules;Plasma membrane (reliability'])			(M5909)HALLMARK MYOGENESIS; (M5936)HALLMARK OXIDATIVE PHOSPHORYLATION	1	1	1	1	1	0	0	1	1	0	0	0	0	0	1	0	0	0	0	0
CALM2	1.2	0.47	805	symbol	H. sapiens	805	H. sapiens	CALM2	calmodulin 2	GO:0051343 positive regulation of cyclic-nucleotide phosphodiesterase activity;GO:0060316 positive regulation of ryanodine-sensitive calcium-release channel activity;GO:1901844 regulation of cell communication by electrical coupling involved in cardiac conduction		Disease related genes; Predicted intracellular proteins; RAS pathway related proteins					1	1	1	1	0	0	0	0	1	1	1	0	0	1	0	0	0	0	0	0
SLA2	1.6	0.47	84174	symbol	H. sapiens	84174	H. sapiens	SLA2	Src like adaptor 2	GO:0050860 negative regulation of T cell receptor signaling pathway;GO:0050858 negative regulation of antigen receptor-mediated signaling pathway;GO:0050849 negative regulation of calcium-mediated signaling		Predicted intracellular proteins	Golgi apparatus;Nucleoplasm;Vesicles (reliability'])		(M34)PID TCR PATHWAY		1	1	1	0	1	0	0	0	1	0	0	0	0	0	0	0	0	1	0	0
IK	1.4	0.47	3550	symbol	H. sapiens	3550	H. sapiens	IK	IK cytokine	GO:0034501 protein localization to kinetochore;GO:0071459 protein localization to chromosome, centromeric region;GO:0007094 mitotic spindle assembly checkpoint		Predicted intracellular proteins	Nuclear speckles (reliability'])				0	0	0	1	0	0	0	0	0	0	0	0	1	0	0	0	1	0	0	0
DUSP10	1.5	0.47	11221	symbol	H. sapiens	11221	H. sapiens	DUSP10	dual specificity phosphatase 10	GO:1905042 negative regulation of epithelium regeneration;GO:1905041 regulation of epithelium regeneration;GO:1990399 epithelium regeneration		ENZYME proteins:Hydrolases; Predicted intracellular proteins; Enzymes	Nucleoplasm (reliability']); Additional: Cytosol;Golgi apparatus		(M76)PID P38 ALPHA BETA PATHWAY; (M166)PID ATF2 PATHWAY		1	0	1	1	1	0	0	0	1	0	0	0	0	0	0	0	0	1	1	0
SLMO2	1.8	0.47	51012	gene_synonym	H. sapiens	51012	H. sapiens	PRELID3B	PRELI domain containing 3B	GO:0120009 intermembrane lipid transfer;GO:0015914 phospholipid transport;GO:0015748 organophosphate ester transport		Predicted intracellular proteins	Nucleoplasm (reliability'])			(M5953)HALLMARK KRAS SIGNALING UP	0	0	0	0	0	0	0	0	0	0	0	0	0	0	0	0	0	0	0	0
GABPB1	1.6	0.47	2553	symbol	H. sapiens	2553	H. sapiens	GABPB1	GA binding protein transcription factor subunit beta 1	GO:0007005 mitochondrion organization;GO:0045944 positive regulation of transcription by RNA polymerase II;GO:0045893 positive regulation of transcription, DNA-templated		Predicted intracellular proteins	Nucleoplasm (reliability']); Additional: Cytoplasmic bodies				0	0	0	0	0	0	1	0	1	0	0	0	0	0	0	0	0	0	0	0
AHR	1.4	0.47	196	symbol	H. sapiens	196	H. sapiens	AHR	aryl hydrocarbon receptor	GO:1904613 cellular response to 2,3,7,8-tetrachlorodibenzodioxine;GO:1904612 response to 2,3,7,8-tetrachlorodibenzodioxine;GO:1904321 response to forskolin		Transcription factors:Basic domains; Cancer-related genes:Candidate cancer biomarkers; Predicted intracellular proteins	Cytosol (reliability']); Additional: Nucleoplasm	Omeprazole; Mexiletine; Nimodipine; Flutamide; Atorvastatin; Leflunomide; Ginseng; Indirubin-3'-monoxime; Resveratrol; Quercetin; beta-Naphthoflavone; Emodin; 1-[(4S)-4-amino-5-(1,3-benzothiazol-2-yl)-5-oxopentyl]guanidine; Diosmin; Indigotindisulfonic acid; Kynurenic Acid; Epigallocatechin gallate; Cantharidin; Indirubin		(M5947)HALLMARK IL2 STAT5 SIGNALING; (M5932)HALLMARK INFLAMMATORY RESPONSE	0	1	0	0	1	0	0	1	1	0	0	0	0	0	0	0	0	1	0	0
PSMD13	1.6	0.47	5719	symbol	H. sapiens	5719	H. sapiens	PSMD13	proteasome 26S subunit, non-ATPase 13	GO:0043248 proteasome assembly;GO:0006521 regulation of cellular amino acid metabolic process;GO:1902036 regulation of hematopoietic stem cell differentiation		Predicted intracellular proteins	Nuclear speckles (reliability']); Additional: Cytosol			(M5924)HALLMARK MTORC1 SIGNALING	1	1	0	1	0	1	0	0	1	0	0	0	1	0	0	0	0	0	0	0
PTPN22	1.4	0.47	26191	symbol	H. sapiens	26191	H. sapiens	PTPN22	protein tyrosine phosphatase non-receptor type 22	GO:0035644 phosphoanandamide dephosphorylation;GO:0071613 granzyme B production;GO:0071661 regulation of granzyme B production		Predicted intracellular proteins; Disease related genes; ENZYME proteins:Hydrolases; Enzymes; Potential drug targets	Nucleoplasm (reliability']); Additional: Plasma membrane;Vesicles				1	1	1	1	1	0	0	0	0	0	0	0	0	0	0	0	0	1	1	0
LMNA	1.4	0.47	4000	symbol	H. sapiens	4000	H. sapiens	LMNA	lamin A/C	GO:0030951 establishment or maintenance of microtubule cytoskeleton polarity;GO:1900114 positive regulation of histone H3-K9 trimethylation;GO:0010616 negative regulation of cardiac muscle adaptation		Cancer-related genes:Candidate cancer biomarkers; Disease related genes; Predicted intracellular proteins	Nucleoplasm (reliability']); Additional: Cytosol;Nuclear bodies		(M220)PID CASPASE PATHWAY	(M5902)HALLMARK APOPTOSIS	0	0	0	1	0	0	1	1	1	0	1	1	1	0	0	0	0	0	1	0
HLA-DRB5	1	0.47	3127	symbol	H. sapiens	3127	H. sapiens	HLA-DRB5	major histocompatibility complex, class II, DR beta 5	GO:0060333 interferon-gamma-mediated signaling pathway;GO:0019886 antigen processing and presentation of exogenous peptide antigen via MHC class II;GO:0002495 antigen processing and presentation of peptide antigen via MHC class II							1	1	0	0	1	0	0	0	0	0	0	0	0	0	0	0	0	0	0	0
CCT7	1.7	0.47	10574	symbol	H. sapiens	10574	H. sapiens	CCT7	chaperonin containing TCP1 subunit 7	GO:1904851 positive regulation of establishment of protein localization to telomere;GO:0070203 regulation of establishment of protein localization to telomere;GO:1904869 regulation of protein localization to Cajal body		Predicted intracellular proteins	Cytosol (reliability'])			(M5926)HALLMARK MYC TARGETS V1	0	0	0	0	0	0	1	1	0	0	1	0	1	0	0	0	0	0	0	0
ARL4C	1.5	0.47	10123	symbol	H. sapiens	10123	H. sapiens	ARL4C	ADP ribosylation factor like GTPase 4C	GO:0032456 endocytic recycling;GO:0016197 endosomal transport;GO:0006886 intracellular protein transport		Predicted intracellular proteins	Plasma membrane (reliability']); Additional: Cytosol				0	0	0	0	0	0	0	0	1	0	0	0	0	0	0	0	0	0	0	0
FAS	1.8	0.48	355	symbol	H. sapiens	355	H. sapiens	FAS	Fas cell surface death receptor	GO:0036337 Fas signaling pathway;GO:0071455 cellular response to hyperoxia;GO:0097049 motor neuron apoptotic process		CD markers; Disease related genes; Cancer-related genes:Candidate cancer biomarkers; Predicted secreted proteins; Candidate cardiovascular disease genes	Plasma membrane (reliability']); Additional: Cytosol;Nuclear bodies		(M5060)SA FAS SIGNALING; (M7997)SA CASPASE CASCADE; (M197)PID HIV NEF PATHWAY	(M5897)HALLMARK IL6 JAK STAT3 SIGNALING; (M5902)HALLMARK APOPTOSIS; (M5913)HALLMARK INTERFERON GAMMA RESPONSE	1	1	1	1	0	0	0	0	0	0	1	1	0	1	1	0	0	0	1	0
SLAMF7	1.5	0.48	57823	symbol	H. sapiens	57823	H. sapiens	SLAMF7	SLAM family member 7	GO:0042267 natural killer cell mediated cytotoxicity;GO:0002228 natural killer cell mediated immunity;GO:0030101 natural killer cell activation		CD markers; Predicted intracellular proteins; FDA approved drug targets:Biotech drugs	Vesicles (reliability'])	Elotuzumab		(M5913)HALLMARK INTERFERON GAMMA RESPONSE	1	0	0	0	1	0	0	0	0	0	0	0	0	0	0	0	0	1	0	0
LDLRAD4	2.5	0.48	753	symbol	H. sapiens	753	H. sapiens	LDLRAD4	low density lipoprotein receptor class A domain containing 4	GO:0010991 negative regulation of SMAD protein complex assembly;GO:0010990 regulation of SMAD protein complex assembly;GO:0060394 negative regulation of pathway-restricted SMAD protein phosphorylation		Predicted intracellular proteins	Vesicles (reliability'])				0	0	1	0	0	0	0	0	0	0	0	0	1	0	0	0	0	0	0	0
HLA-DRB6	0.98	0.48	3128	symbol	H. sapiens	3128	H. sapiens	HLA-DRB6	major histocompatibility complex, class II, DR beta 6 (pseudogene)								0	0	0	0	0	0	0	0	0	0	0	0	0	0	0	0	0	0	0	0
LITAF	1.2	0.48	9516	symbol	H. sapiens	9516	H. sapiens	LITAF	lipopolysaccharide induced TNF factor	GO:1901223 negative regulation of NIK/NF-kappaB signaling;GO:1901222 regulation of NIK/NF-kappaB signaling;GO:0038061 NIK/NF-kappaB signaling		Disease related genes; Predicted intracellular proteins	Nucleoplasm;Vesicles (reliability']); Additional: Cytosol			(M5890)HALLMARK TNFA SIGNALING VIA NFKB	0	0	1	1	0	0	0	0	0	0	1	0	0	0	0	0	0	1	0	0
HLA-DRB1	1.1	0.5	3123	symbol	H. sapiens	3123	H. sapiens	HLA-DRB1	major histocompatibility complex, class II, DR beta 1	GO:0002399 MHC class II protein complex assembly;GO:0002503 peptide antigen assembly with MHC class II protein complex;GO:0002501 peptide antigen assembly with MHC protein complex		Disease related genes			(M290)PID IL12 STAT4 PATHWAY; (M54)PID IL12 2PATHWAY; (M34)PID TCR PATHWAY	(M5913)HALLMARK INTERFERON GAMMA RESPONSE	1	1	1	0	1	0	1	0	1	0	0	0	0	0	0	0	0	1	0	0
HLA-E	1.1	0.51	3133	symbol	H. sapiens	3133	H. sapiens	HLA-E	major histocompatibility complex, class I, E	GO:0001815 positive regulation of antibody-dependent cellular cytotoxicity;GO:0032639 TRAIL production;GO:0032679 regulation of TRAIL production			Vesicles (reliability'])			(M5950)HALLMARK ALLOGRAFT REJECTION	1	0	0	1	1	1	1	0	0	0	0	0	0	0	0	0	0	1	0	0
MORF4L2	1.2	0.51	9643	symbol	H. sapiens	9643	H. sapiens	MORF4L2	mortality factor 4 like 2	GO:0043968 histone H2A acetylation;GO:0043967 histone H4 acetylation;GO:0051155 positive regulation of striated muscle cell differentiation		Predicted intracellular proteins	Nucleoplasm (reliability'])				0	0	0	0	0	0	0	0	0	0	0	0	0	0	0	0	0	0	0	0
MAP1LC3B	1.2	0.51	81631	symbol	H. sapiens	81631	H. sapiens	MAP1LC3B	microtubule associated protein 1 light chain 3 beta	GO:0006995 cellular response to nitrogen starvation;GO:0043562 cellular response to nitrogen levels;GO:0000423 mitophagy		Predicted intracellular proteins	Vesicles (reliability']); Additional: Nucleoplasm				0	0	0	0	0	0	1	0	1	0	0	0	0	0	1	0	0	0	0	0
CDKN1A	1.9	0.51	1026	symbol	H. sapiens	1026	H. sapiens	CDKN1A	cyclin dependent kinase inhibitor 1A	GO:1905179 negative regulation of cardiac muscle tissue regeneration;GO:0060574 intestinal epithelial cell maturation;GO:1905178 regulation of cardiac muscle tissue regeneration		Cancer-related genes:Candidate cancer biomarkers; Cancer-related genes:Mutational cancer driver genes; Predicted intracellular proteins; Cancer-related genes:Mutated cancer genes	Nuclear bodies;Nucleoplasm (reliability'])	Arsenic trioxide	(M10154)SA G2 AND M PHASES; (M1529)SA G1 AND S PHASES; (M18895)SA TRKA RECEPTOR	(M5923)HALLMARK PI3K AKT MTOR SIGNALING; (M5902)HALLMARK APOPTOSIS; (M5890)HALLMARK TNFA SIGNALING VIA NFKB	1	0	1	1	1	0	1	1	1	0	1	1	1	0	1	0	0	1	0	0
TMEM66	1	0.51	51669	gene_synonym	H. sapiens	51669	H. sapiens	SARAF	store-operated calcium entry associated regulatory factor	GO:2001256 regulation of store-operated calcium entry;GO:0002115 store-operated calcium entry;GO:0051924 regulation of calcium ion transport		Predicted intracellular proteins	Endoplasmic reticulum (reliability']); Additional: Rods & Rings				0	0	0	0	0	0	0	0	1	0	0	0	0	0	0	0	0	0	0	0
LOC595101	1.7	0.51	595101	Gene_ID	H. sapiens	595101	H. sapiens	SMG1P5	SMG1 pseudogene 5								0	0	0	0	0	0	0	0	0	0	0	0	0	0	0	0	0	0	0	0
GZMK	1.5	0.51	3003	symbol	H. sapiens	3003	H. sapiens	GZMK	granzyme K	GO:0006508 proteolysis;GO:0019538 protein metabolic process;GO:1901564 organonitrogen compound metabolic process		Peptidases:Serine-type peptidases; Predicted secreted proteins; Enzymes				(M5921)HALLMARK COMPLEMENT	0	0	0	0	0	0	0	0	0	0	0	0	0	0	0	0	0	0	0	0
CD8A	1.2	0.51	925	symbol	H. sapiens	925	H. sapiens	CD8A	CD8a molecule	GO:0045065 cytotoxic T cell differentiation;GO:0002456 T cell mediated immunity;GO:0019882 antigen processing and presentation		CD markers; Disease related genes; Predicted intracellular proteins	Plasma membrane (reliability'])		(M88)PID CD8 TCR PATHWAY; (M54)PID IL12 2PATHWAY; (M272)PID CD8 TCR DOWNSTREAM PATHWAY	(M5950)HALLMARK ALLOGRAFT REJECTION	1	1	0	0	1	0	0	0	0	0	0	0	0	0	0	0	0	0	0	0
WNK1	1.5	0.51	65125	symbol	H. sapiens	65125	H. sapiens	WNK1	WNK lysine deficient protein kinase 1	GO:0097022 lymphocyte migration into lymph node;GO:0033633 negative regulation of cell-cell adhesion mediated by integrin;GO:0023016 signal transduction by trans-phosphorylation	Other	Predicted intracellular proteins; Disease related genes; Enzymes; Potential drug targets; ENZYME proteins:Transferases; Kinases	Cytosol (reliability'])				0	1	1	1	0	0	0	0	1	0	0	0	0	0	0	0	0	1	0	0
NAA50	1.2	0.51	80218	symbol	H. sapiens	80218	H. sapiens	NAA50	N-alpha-acetyltransferase 50, NatE catalytic subunit	GO:0034087 establishment of mitotic sister chromatid cohesion;GO:0071962 mitotic sister chromatid cohesion, centromeric;GO:0034085 establishment of sister chromatid cohesion		ENZYME proteins:Transferases; Predicted intracellular proteins; Enzymes					0	0	0	0	0	0	0	0	0	0	0	0	1	0	0	0	0	0	0	0
HLA-DQA2	1.6	0.51	3118	symbol	H. sapiens	3118	H. sapiens	HLA-DQA2	major histocompatibility complex, class II, DQ alpha 2	GO:0060333 interferon-gamma-mediated signaling pathway;GO:0019886 antigen processing and presentation of exogenous peptide antigen via MHC class II;GO:0002495 antigen processing and presentation of peptide antigen via MHC class II				Insulin pork			1	1	0	0	1	0	0	0	0	0	0	0	0	0	0	0	0	0	0	0
PSMC2	1.4	0.51	5701	symbol	H. sapiens	5701	H. sapiens	PSMC2	proteasome 26S subunit, ATPase 2	GO:0045899 positive regulation of RNA polymerase II transcriptional preinitiation complex assembly;GO:0045898 regulation of RNA polymerase II transcriptional preinitiation complex assembly;GO:0051123 RNA polymerase II preinitiation complex assembly		Predicted intracellular proteins	Cytoplasmic bodies;Cytosol (reliability'])			(M5924)HALLMARK MTORC1 SIGNALING	1	1	0	1	0	1	0	0	1	0	0	0	0	0	0	0	0	0	0	0
ANP32E	1.3	0.51	81611	symbol	H. sapiens	81611	H. sapiens	ANP32E	acidic nuclear phosphoprotein 32 family member E	GO:0043486 histone exchange;GO:0043044 ATP-dependent chromatin remodeling;GO:0034728 nucleosome organization		Predicted intracellular proteins	Centrosome;Nucleoplasm (reliability']); Additional: Cytosol			(M5910)HALLMARK PROTEIN SECRETION; (M5925)HALLMARK E2F TARGETS	0	0	0	0	0	0	0	0	0	0	0	0	0	0	0	0	0	0	0	0
WDR46	2.8	0.51	9277	symbol	H. sapiens	9277	H. sapiens	WDR46	WD repeat domain 46	GO:0000462 maturation of SSU-rRNA from tricistronic rRNA transcript (SSU-rRNA, 5.8S rRNA, LSU-rRNA);GO:0030490 maturation of SSU-rRNA;GO:0042274 ribosomal small subunit biogenesis		Predicted intracellular proteins					0	0	0	1	0	0	0	1	0	0	0	0	0	0	0	0	0	0	0	0
CAPN7	2.2	0.51	23473	symbol	H. sapiens	23473	H. sapiens	CAPN7	calpain 7	GO:0097264 self proteolysis;GO:0010634 positive regulation of epithelial cell migration;GO:0010632 regulation of epithelial cell migration		Peptidases:Cysteine-type peptidases; Predicted intracellular proteins; Enzymes					0	0	0	0	0	0	0	0	0	0	0	0	0	0	0	0	0	0	0	0
CIRH1A	1.9	0.51	84916	gene_synonym	H. sapiens	84916	H. sapiens	UTP4	UTP4 small subunit processome component	GO:0000462 maturation of SSU-rRNA from tricistronic rRNA transcript (SSU-rRNA, 5.8S rRNA, LSU-rRNA);GO:0030490 maturation of SSU-rRNA;GO:0042274 ribosomal small subunit biogenesis		Predicted intracellular proteins	Nucleoli fibrillar center (reliability'])				0	0	0	1	0	0	0	1	0	0	0	0	0	0	0	0	0	0	0	0
APOBEC3G	1.2	0.51	60489	symbol	H. sapiens	60489	H. sapiens	APOBEC3G	apolipoprotein B mRNA editing enzyme catalytic subunit 3G	GO:0070383 DNA cytosine deamination;GO:0006216 cytidine catabolic process;GO:0009972 cytidine deamination		Predicted intracellular proteins	Cytosol;Nucleoplasm (reliability'])			(M5921)HALLMARK COMPLEMENT	1	0	0	1	0	0	0	0	0	0	0	0	0	0	0	0	0	1	0	0
HSPD1	0.84	0.51	3329	symbol	H. sapiens	3329	H. sapiens	HSPD1	heat shock protein family D (Hsp60) member 1	GO:0034514 mitochondrial unfolded protein response;GO:0002368 B cell cytokine production;GO:0045041 protein import into mitochondrial intermembrane space		Predicted intracellular proteins; Disease related genes; ENZYME proteins:Hydrolases; Cancer-related genes:Candidate cancer biomarkers; Enzymes; Potential drug targets	Mitochondria (reliability'])	Copper	(M264)PID TOLL ENDOGENOUS PATHWAY; (M66)PID MYC ACTIV PATHWAY	(M5928)HALLMARK MYC TARGETS V2; (M5924)HALLMARK MTORC1 SIGNALING; (M5926)HALLMARK MYC TARGETS V1	1	1	0	1	1	1	1	1	0	0	1	0	0	1	0	0	0	1	1	0
CHIC2	1.3	0.51	26511	symbol	H. sapiens	26511	H. sapiens	CHIC2	cysteine rich hydrophobic domain 2	GO:0008150 biological_process		Disease related genes; Predicted intracellular proteins	Plasma membrane;Vesicles (reliability'])				0	0	0	0	0	0	0	0	0	0	0	0	0	0	0	0	0	0	0	0
PELO	2.9	0.51	53918	symbol	H. sapiens	53918	H. sapiens	PELO	pelota mRNA surveillance and ribosome rescue factor	GO:0070481 nuclear-transcribed mRNA catabolic process, non-stop decay;GO:0070651 nonfunctional rRNA decay;GO:0070966 nuclear-transcribed mRNA catabolic process, no-go decay		Predicted intracellular proteins	Nucleoli fibrillar center (reliability'])				0	0	0	1	0	0	0	1	1	0	0	0	0	0	0	0	1	0	0	0
PRF1	1.6	0.51	5551	symbol	H. sapiens	5551	H. sapiens	PRF1	perforin 1	GO:0002357 defense response to tumor cell;GO:0051712 positive regulation of killing of cells of other organism;GO:0051709 regulation of killing of cells of other organism		Predicted intracellular proteins; Disease related genes; Cancer-related genes; Transporters:Transporter channels and pores; Potential drug targets	Cytosol (reliability'])		(M7997)SA CASPASE CASCADE; (M234)PID IL2 STAT5 PATHWAY; (M290)PID IL12 STAT4 PATHWAY	(M5902)HALLMARK APOPTOSIS; (M5950)HALLMARK ALLOGRAFT REJECTION	1	0	0	0	1	0	0	0	0	0	0	1	0	0	0	0	0	0	0	0
CNOT6L	1	0.52	246175	symbol	H. sapiens	246175	H. sapiens	CNOT6L	CCR4-NOT transcription complex subunit 6 like	GO:0010606 positive regulation of cytoplasmic mRNA processing body assembly;GO:0010603 regulation of cytoplasmic mRNA processing body assembly;GO:0033962 cytoplasmic mRNA processing body assembly		ENZYME proteins:Hydrolases; Predicted intracellular proteins; Enzymes	Cytosol (reliability'])				0	0	0	1	0	0	1	1	0	0	1	0	1	0	1	1	1	0	0	0
PFN1	0.87	0.52	5216	symbol	H. sapiens	5216	H. sapiens	PFN1	profilin 1	GO:0098885 modification of postsynaptic actin cytoskeleton;GO:1900029 positive regulation of ruffle assembly;GO:0099010 modification of postsynaptic structure		Disease related genes; Predicted intracellular proteins	Cytosol (reliability'])	7-HYDROXY-4-METHYL-3-(2-HYDROXY-ETHYL)COUMARIN; Artenimol	(M16801)SIG REGULATION OF THE ACTIN CYTOSKELETON BY RHO GTPASES	(M5923)HALLMARK PI3K AKT MTOR SIGNALING; (M5915)HALLMARK APICAL JUNCTION; (M5921)HALLMARK COMPLEMENT	0	0	0	1	0	0	1	1	1	1	0	0	1	1	0	0	0	0	0	0
MAPK6	2.8	0.56	5597	symbol	H. sapiens	5597	H. sapiens	MAPK6	mitogen-activated protein kinase 6	GO:0060999 positive regulation of dendritic spine development;GO:1900006 positive regulation of dendrite development;GO:0060998 regulation of dendritic spine development	CMGC Ser/Thr protein kinase family	Predicted intracellular proteins; ENZYME proteins:Transferases; Kinases:CMGC Ser/Thr protein kinases; Enzymes	Cytosol (reliability'])				0	0	0	1	0	0	0	0	0	0	0	0	0	0	0	0	0	0	0	0
RPN1	1.4	0.56	6184	symbol	H. sapiens	6184	H. sapiens	RPN1	ribophorin I	GO:0018279 protein N-linked glycosylation via asparagine;GO:0018196 peptidyl-asparagine modification;GO:0006487 protein N-linked glycosylation		Cancer-related genes	Endoplasmic reticulum (reliability'])			(M5941)HALLMARK UV RESPONSE UP; (M5924)HALLMARK MTORC1 SIGNALING	0	0	0	0	0	0	0	0	0	0	0	0	0	0	0	0	0	0	0	1
EIF5	0.9	0.56	1983	symbol	H. sapiens	1983	H. sapiens	EIF5	eukaryotic translation initiation factor 5	GO:0001731 formation of translation preinitiation complex;GO:0001732 formation of cytoplasmic translation initiation complex;GO:0002183 cytoplasmic translational initiation		Predicted intracellular proteins	Cytosol (reliability']); Additional: Plasma membrane			(M5941)HALLMARK UV RESPONSE UP	0	0	0	0	0	0	0	1	0	0	0	0	0	1	0	1	0	0	0	1
DNAJC3	1.2	0.56	5611	symbol	H. sapiens	5611	H. sapiens	DNAJC3	DnaJ heat shock protein family (Hsp40) member C3	GO:0036494 positive regulation of translation initiation in response to endoplasmic reticulum stress;GO:1903912 negative regulation of endoplasmic reticulum stress-induced eIF2 alpha phosphorylation;GO:0032058 positive regulation of translational initiation in response to stress		Disease related genes; Predicted intracellular proteins	Endoplasmic reticulum (reliability'])			(M5922)HALLMARK UNFOLDED PROTEIN RESPONSE; (M5902)HALLMARK APOPTOSIS	0	1	1	1	0	1	0	1	0	0	0	0	0	0	0	1	0	0	1	1
EIF4A1	0.95	0.58	1973	symbol	H. sapiens	1973	H. sapiens	EIF4A1	eukaryotic translation initiation factor 4A1	GO:0002183 cytoplasmic translational initiation;GO:0002181 cytoplasmic translation;GO:0006413 translational initiation		ENZYME proteins:Hydrolases; Predicted intracellular proteins; Enzymes	Cytosol (reliability'])	Copper	(M121)PID MTOR 4PATHWAY; (M66)PID MYC ACTIV PATHWAY	(M5922)HALLMARK UNFOLDED PROTEIN RESPONSE; (M5926)HALLMARK MYC TARGETS V1	1	0	0	1	0	0	0	0	0	0	0	0	0	0	0	1	0	0	0	1
SLC6A6	2	0.59	6533	symbol	H. sapiens	6533	H. sapiens	SLC6A6	solute carrier family 6 member 6	GO:0051939 gamma-aminobutyric acid import;GO:0015734 taurine transport;GO:0032328 alanine transport		Transporters:Electrochemical Potential-driven transporters	Cell Junctions;Cytosol (reliability'])			(M5891)HALLMARK HYPOXIA; (M5924)HALLMARK MTORC1 SIGNALING; (M5934)HALLMARK XENOBIOTIC METABOLISM	0	0	0	0	0	0	0	0	1	0	0	0	0	0	0	0	0	0	0	0
IGFLR1	2	0.59	79713	symbol	H. sapiens	79713	H. sapiens	IGFLR1	IGF like family receptor 1			Predicted intracellular proteins	Focal adhesion sites (reliability'])				0	0	0	0	0	0	0	0	0	0	0	0	0	0	0	0	0	0	0	0
DYNC1LI1	2	0.59	51143	symbol	H. sapiens	51143	H. sapiens	DYNC1LI1	dynein cytoplasmic 1 light intermediate chain 1	GO:0090232 positive regulation of spindle checkpoint;GO:0090267 positive regulation of mitotic cell cycle spindle assembly checkpoint;GO:1901978 positive regulation of cell cycle checkpoint		Predicted intracellular proteins	Centrosome;Cytosol (reliability'])				1	1	0	1	0	1	0	1	1	1	0	0	1	0	0	0	0	0	0	0
SSBP1	2	0.59	6742	symbol	H. sapiens	6742	H. sapiens	SSBP1	single stranded DNA binding protein 1	GO:1905464 positive regulation of DNA duplex unwinding;GO:1905776 positive regulation of DNA helicase activity;GO:1905774 regulation of DNA helicase activity		Predicted intracellular proteins	Mitochondria (reliability'])			(M5926)HALLMARK MYC TARGETS V1	0	0	0	0	0	0	1	0	1	0	0	0	1	1	0	0	0	0	0	0
ITFG2	2.2	0.59	55846	symbol	H. sapiens	55846	H. sapiens	ITFG2	integrin alpha FG-GAP repeat containing 2	GO:0002314 germinal center B cell differentiation;GO:1904262 negative regulation of TORC1 signaling;GO:0002313 mature B cell differentiation involved in immune response		Predicted intracellular proteins	Endoplasmic reticulum;Nucleoplasm (reliability']); Additional: Cytokinetic bridge				0	0	1	1	1	1	0	0	0	0	0	0	0	0	1	0	0	0	0	0
STOML2	3.5	0.6	30968	symbol	H. sapiens	30968	H. sapiens	STOML2	stomatin like 2	GO:0090297 positive regulation of mitochondrial DNA replication;GO:1990046 stress-induced mitochondrial fusion;GO:1900210 positive regulation of cardiolipin metabolic process		Predicted intracellular proteins	Cytosol;Plasma membrane (reliability'])				0	1	0	0	1	0	1	1	1	0	0	0	0	0	0	0	0	0	0	0
HNRNPK	1.1	0.59	3190	symbol	H. sapiens	3190	H. sapiens	HNRNPK	heterogeneous nuclear ribonucleoprotein K	GO:0045716 positive regulation of low-density lipoprotein particle receptor biosynthetic process;GO:0045714 regulation of low-density lipoprotein particle receptor biosynthetic process;GO:0045713 low-density lipoprotein particle receptor biosynthetic process		Disease related genes; Predicted intracellular proteins	Nucleoplasm (reliability'])	Artenimol; Phenethyl Isothiocyanate			1	0	0	1	0	0	0	0	0	0	0	1	0	0	0	0	1	0	1	0
TNIP3	1.9	0.61	79931	symbol	H. sapiens	79931	H. sapiens	TNIP3	TNFAIP3 interacting protein 3	GO:0002756 MyD88-independent toll-like receptor signaling pathway;GO:0034142 toll-like receptor 4 signaling pathway;GO:0043124 negative regulation of I-kappaB kinase/NF-kappaB signaling		Predicted intracellular proteins					0	1	1	1	0	0	0	0	0	0	0	0	0	0	0	0	0	1	0	0
C10orf137	1.8	0.61	26098	gene_synonym	H. sapiens	26098	H. sapiens	EDRF1	erythroid differentiation regulatory factor 1	GO:0045893 positive regulation of transcription, DNA-templated;GO:1903508 positive regulation of nucleic acid-templated transcription;GO:1902680 positive regulation of RNA biosynthetic process		Predicted intracellular proteins	Nucleoplasm (reliability']); Additional: Centrosome;Cytosol				0	0	0	0	0	0	0	0	0	0	0	0	0	0	0	0	0	0	0	0
EIF1	0.72	0.61	10209	symbol	H. sapiens	10209	H. sapiens	EIF1	eukaryotic translation initiation factor 1	GO:0009048 dosage compensation by inactivation of X chromosome;GO:0007549 dosage compensation;GO:0006446 regulation of translational initiation		Predicted intracellular proteins				(M5890)HALLMARK TNFA SIGNALING VIA NFKB	0	0	0	0	0	0	0	0	0	0	0	0	0	0	0	1	0	0	0	0
HLA-B	0.7	0.61	3106	symbol	H. sapiens	3106	H. sapiens	HLA-B	major histocompatibility complex, class I, B	GO:0002249 lymphocyte anergy;GO:0002667 regulation of T cell anergy;GO:0002870 T cell anergy		Cancer-related genes:Mutational cancer driver genes; Predicted intracellular proteins; Cancer-related genes:Mutated cancer genes		Abacavir; N-Formylmethionine; Coccidioides immitis spherule		(M5913)HALLMARK INTERFERON GAMMA RESPONSE	1	0	0	1	1	1	0	0	0	0	0	0	0	0	0	0	0	1	0	0
HNRNPC	0.86	0.61	3183	symbol	H. sapiens	3183	H. sapiens	HNRNPC	heterogeneous nuclear ribonucleoprotein C	GO:0032211 negative regulation of telomere maintenance via telomerase;GO:0070935 3'-UTR-mediated mRNA stabilization;GO:1904357 negative regulation of telomere maintenance via telomere lengthening		Predicted intracellular proteins	Nucleoplasm (reliability'])		(M105)PID TELOMERASE PATHWAY	(M5926)HALLMARK MYC TARGETS V1	0	1	0	1	0	0	0	1	1	0	0	0	1	0	0	0	1	0	0	0
SNRPB	1	0.61	6628	symbol	H. sapiens	6628	H. sapiens	SNRPB	small nuclear ribonucleoprotein polypeptides B and B1	GO:0008334 histone mRNA metabolic process;GO:0006369 termination of RNA polymerase II transcription;GO:0000387 spliceosomal snRNP assembly		Disease related genes; Predicted intracellular proteins	Nucleoplasm (reliability'])			(M5925)HALLMARK E2F TARGETS	0	1	0	1	0	0	0	1	0	0	1	0	0	0	0	0	1	0	0	0
HLA-C	0.74	0.61	3107	symbol	H. sapiens	3107	H. sapiens	HLA-C	major histocompatibility complex, class I, C	GO:0002484 antigen processing and presentation of endogenous peptide antigen via MHC class I via ER pathway;GO:0002486 antigen processing and presentation of endogenous peptide antigen via MHC class I via ER pathway, TAP-independent;GO:0002480 antigen processing and presentation of exogenous peptide antigen via MHC class I, TAP-independent		Predicted intracellular proteins				(M5911)HALLMARK INTERFERON ALPHA RESPONSE	1	0	0	0	1	1	0	0	0	0	0	0	0	0	0	0	0	0	0	0
CCL3L3	1.2	0.61	414062	symbol	H. sapiens	414062	H. sapiens	CCL3L3	C-C motif chemokine ligand 3 like 3	GO:0048247 lymphocyte chemotaxis;GO:0002548 monocyte chemotaxis;GO:0070098 chemokine-mediated signaling pathway		Predicted secreted proteins			(M5883)NABA SECRETED FACTORS; (M5885)NABA MATRISOME ASSOCIATED; (M5889)NABA MATRISOME		1	1	1	1	0	0	0	0	0	1	0	0	0	1	1	0	0	0	0	0
PTPN1	1.2	0.61	5770	symbol	H. sapiens	5770	H. sapiens	PTPN1	protein tyrosine phosphatase non-receptor type 1	GO:1902202 regulation of hepatocyte growth factor receptor signaling pathway;GO:1903898 negative regulation of PERK-mediated unfolded protein response;GO:2000646 positive regulation of receptor catabolic process		ENZYME proteins:Hydrolases; Enzymes	Endoplasmic reticulum (reliability'])	3-(Oxalyl-Amino)-Naphthalene-2-Carboxylic Acid; 2-{[4-(2-Acetylamino-2-pentylcarbamoyl-ethyl)-naphthalen-1-YL]-oxalyl-amino}-benzoic acid; 5-(2-Fluoro-5-{(1E)-3-[3-hydroxy-2-(methoxycarbonyl)phenoxy]-1-propen-1-yl}phenyl)-1,2-oxazole-3-carboxylic acid; 2-(Oxalyl-Amino)-4,7-Dihydro-5h-Thieno[2,3-C]Thiopyran-3-Carboxylic Acid; 3-(3,5-Dibromo-4-Hydroxy-Benzoyl)-2-Ethyl-Benzofuran-6-Sulfonic Acid (4-…	(M125)PID IGF1 PATHWAY; (M266)PID NCADHERIN PATHWAY; (M127)PID ERBB1 RECEPTOR PROXIMAL PATHWAY	(M5897)HALLMARK IL6 JAK STAT3 SIGNALING; (M5913)HALLMARK INTERFERON GAMMA RESPONSE	1	0	1	1	0	0	1	0	1	1	0	1	0	0	0	0	0	0	1	0
GZMB	1.5	0.61	3002	symbol	H. sapiens	3002	H. sapiens	GZMB	granzyme B	GO:0008626 granzyme-mediated apoptotic signaling pathway;GO:1900739 regulation of protein insertion into mitochondrial membrane involved in apoptotic signaling pathway;GO:1900740 positive regulation of protein insertion into mitochondrial membrane involved in apoptotic signaling pathway		Predicted intracellular proteins; Peptidases:Serine-type peptidases; ENZYME proteins:Hydrolases; Predicted secreted proteins; Enzymes			(M7997)SA CASPASE CASCADE; (M220)PID CASPASE PATHWAY; (M54)PID IL12 2PATHWAY	(M5921)HALLMARK COMPLEMENT; (M5950)HALLMARK ALLOGRAFT REJECTION	1	0	0	1	1	0	1	0	0	0	0	1	0	0	0	1	0	0	0	0
CST7	0.97	0.61	8530	symbol	H. sapiens	8530	H. sapiens	CST7	cystatin F	GO:1903979 negative regulation of microglial cell activation;GO:0097340 inhibition of cysteine-type endopeptidase activity;GO:0097341 zymogen inhibition		Predicted secreted proteins			(M3468)NABA ECM REGULATORS; (M5885)NABA MATRISOME ASSOCIATED; (M5889)NABA MATRISOME	(M5947)HALLMARK IL2 STAT5 SIGNALING	1	0	0	0	0	1	0	0	0	0	0	0	0	0	0	0	0	1	0	0
RAB18	1.6	0.61	22931	symbol	H. sapiens	22931	H. sapiens	RAB18	RAB18, member RAS oncogene family	GO:0071786 endoplasmic reticulum tubular network organization;GO:0034389 lipid droplet organization;GO:0007029 endoplasmic reticulum organization		Cancer-related genes:Candidate cancer biomarkers; Disease related genes; Predicted intracellular proteins					0	0	0	0	0	1	0	0	1	0	1	0	0	0	0	0	0	0	0	0
YWHAB	1.1	0.61	7529	symbol	H. sapiens	7529	H. sapiens	YWHAB	tyrosine 3-monooxygenase/tryptophan 5-monooxygenase activation protein beta	GO:0051220 cytoplasmic sequestering of protein;GO:1900739 regulation of protein insertion into mitochondrial membrane involved in apoptotic signaling pathway;GO:1900740 positive regulation of protein insertion into mitochondrial membrane involved in apoptotic signaling pathway		Cancer-related genes:Candidate cancer biomarkers; Predicted intracellular proteins	Cytosol (reliability']); Additional: Nucleoli;Nucleoplasm	Copper; Phenethyl Isothiocyanate	(M199)PID P38 MK2 PATHWAY; (M247)PID INSULIN GLUCOSE PATHWAY; (M30)PID HDAC CLASSII PATHWAY	(M5923)HALLMARK PI3K AKT MTOR SIGNALING	1	0	1	1	0	0	1	0	1	1	0	1	0	0	1	0	0	0	0	0
CALM3	1.5	0.61	808	symbol	H. sapiens	808	H. sapiens	CALM3	calmodulin 3	GO:0051343 positive regulation of cyclic-nucleotide phosphodiesterase activity;GO:0060316 positive regulation of ryanodine-sensitive calcium-release channel activity;GO:1901844 regulation of cell communication by electrical coupling involved in cardiac conduction		Disease related genes; Predicted intracellular proteins; RAS pathway related proteins		Chlorpromazine; Cinchocaine; Nicardipine; Fluphenazine; Isoflurane; Trifluoperazine; Loperamide; Perphenazine; Phenoxybenzamine; Felodipine; Melatonin; Promethazine; Pimozide; Nifedipine; Bepridil; Calcium; Aprindine; Deacetoxyvinzolidine; tert-butanol; Trimethyllysine; N-(6-Aminohexyl)-5-Chloro-1-Naphthalenesulfonamide; Prenylamine; Flunarizine; (3Z)-N,N-DIMETHYL-2-OXO-3-(4,5,6,7-TETRAHYDRO-1H-I…		(M5921)HALLMARK COMPLEMENT	1	1	1	1	0	1	1	1	1	1	1	0	0	1	0	0	0	0	0	0
ATP9B	2.5	0.61	374868	symbol	H. sapiens	374868	H. sapiens	ATP9B	ATPase phospholipid transporting 9B (putative)	GO:0045332 phospholipid translocation;GO:0034204 lipid translocation;GO:0097035 regulation of membrane lipid distribution		ENZYME proteins:Hydrolases; Predicted intracellular proteins; Enzymes					0	0	0	0	0	0	0	0	1	0	0	0	0	0	0	0	0	0	0	0
B2M	0.84	0.61	567	symbol	H. sapiens	567	H. sapiens	B2M	beta-2-microglobulin	GO:0002481 antigen processing and presentation of exogenous protein antigen via MHC class Ib, TAP-dependent;GO:0071283 cellular response to iron(III) ion;GO:1904432 regulation of ferrous iron binding		Predicted intracellular proteins; Disease related genes; Cancer-related genes:Candidate cancer biomarkers; Cancer-related genes:Mutational cancer driver genes; Cancer-related genes:Mutated cancer genes	Golgi apparatus;Plasma membrane (reliability']); Additional: Cytosol	3-Indolebutyric Acid; N-Formylmethionine; Copper	(M88)PID CD8 TCR PATHWAY; (M54)PID IL12 2PATHWAY; (M272)PID CD8 TCR DOWNSTREAM PATHWAY	(M5911)HALLMARK INTERFERON ALPHA RESPONSE; (M5908)HALLMARK ANDROGEN RESPONSE; (M5913)HALLMARK INTERFERON GAMMA RESPONSE	1	0	0	1	1	1	0	1	1	0	1	0	1	0	0	0	0	1	1	0
IFRD1	0.99	0.61	3475	symbol	H. sapiens	3475	H. sapiens	IFRD1	interferon related developmental regulator 1	GO:0007518 myoblast fate determination;GO:0048625 myoblast fate commitment;GO:0048671 negative regulation of collateral sprouting		Predicted intracellular proteins	Cytosol;Plasma membrane (reliability'])			(M5909)HALLMARK MYOGENESIS; (M5924)HALLMARK MTORC1 SIGNALING; (M5926)HALLMARK MYC TARGETS V1	0	0	0	0	0	0	0	0	0	0	0	0	1	0	0	0	0	0	0	0
RBM8A	0.8	0.61	9939	symbol	H. sapiens	9939	H. sapiens	RBM8A	RNA binding motif protein 8A	GO:0000381 regulation of alternative mRNA splicing, via spliceosome;GO:0000380 alternative mRNA splicing, via spliceosome;GO:0031124 mRNA 3'-end processing		Predicted intracellular proteins; Transporters:Primary Active Transporters	Nuclear speckles (reliability'])				0	0	0	1	0	0	0	0	0	0	1	0	0	0	0	1	1	0	0	0
MIS12	3	0.61	79003	symbol	H. sapiens	79003	H. sapiens	MIS12	MIS12 kinetochore complex component	GO:0051315 attachment of mitotic spindle microtubules to kinetochore;GO:0051382 kinetochore assembly;GO:0034501 protein localization to kinetochore		Predicted intracellular proteins					0	0	0	1	0	0	0	0	1	1	0	0	1	0	0	0	0	0	0	0
PTGES3	0.98	0.61	10728	symbol	H. sapiens	10728	H. sapiens	PTGES3	prostaglandin E synthase 3	GO:1905323 telomerase holoenzyme complex assembly;GO:0019371 cyclooxygenase pathway;GO:0051131 chaperone-mediated protein complex assembly		Enzymes; Predicted intracellular proteins; ENZYME proteins:Isomerase	Cytosol (reliability']); Additional: Nucleoplasm	Acetaminophen; Grn163l; Copper	(M105)PID TELOMERASE PATHWAY	(M5926)HALLMARK MYC TARGETS V1; (M5934)HALLMARK XENOBIOTIC METABOLISM	0	0	0	1	0	0	0	1	1	0	0	0	0	0	0	0	0	0	1	0
EIF1B	1.3	0.61	10289	symbol	H. sapiens	10289	H. sapiens	EIF1B	eukaryotic translation initiation factor 1B	GO:0006446 regulation of translational initiation;GO:0006413 translational initiation;GO:0006417 regulation of translation		Predicted intracellular proteins				(M5898)HALLMARK DNA REPAIR	0	0	0	0	0	0	0	0	0	0	0	0	0	0	0	1	0	0	0	0
COPS4	2.4	0.61	51138	symbol	H. sapiens	51138	H. sapiens	COPS4	COP9 signalosome subunit 4	GO:0000338 protein deneddylation;GO:0000715 nucleotide-excision repair, DNA damage recognition;GO:0006283 transcription-coupled nucleotide-excision repair		Predicted intracellular proteins	Nuclear speckles (reliability'])				0	0	0	1	0	0	0	0	1	0	0	0	0	0	0	0	0	0	0	0
H3F3B	0.7	0.61	3021	gene_synonym	H. sapiens	3021	H. sapiens	H3-3B	H3.3 histone B	GO:1902340 negative regulation of chromosome condensation;GO:0031509 telomeric heterochromatin assembly;GO:0031508 pericentric heterochromatin assembly		Predicted intracellular proteins; Disease related genes; Cancer-related genes	Nucleoplasm (reliability'])				1	1	0	1	0	0	0	1	1	1	0	0	1	0	0	0	0	0	0	0
NOP16	1.7	0.61	51491	symbol	H. sapiens	51491	H. sapiens	NOP16	NOP16 nucleolar protein	GO:0042273 ribosomal large subunit biogenesis;GO:0042254 ribosome biogenesis;GO:0022613 ribonucleoprotein complex biogenesis		Predicted intracellular proteins	Nucleoli (reliability'])			(M5928)HALLMARK MYC TARGETS V2; (M5926)HALLMARK MYC TARGETS V1	0	0	0	0	0	0	0	1	0	0	0	0	0	0	0	0	0	0	0	0
ATP2B4	1.3	0.61	493	symbol	H. sapiens	493	H. sapiens	ATP2B4	ATPase plasma membrane Ca2+ transporting 4	GO:0098736 negative regulation of the force of heart contraction;GO:1903248 regulation of citrulline biosynthetic process;GO:1903249 negative regulation of citrulline biosynthetic process		ENZYME proteins:Hydrolases; Predicted intracellular proteins; Enzymes; Transporters:Primary Active Transporters	Plasma membrane (reliability'])			(M5942)HALLMARK UV RESPONSE DN; (M5907)HALLMARK ESTROGEN RESPONSE LATE	0	0	1	1	0	0	1	0	1	1	0	0	0	0	0	0	0	0	0	0
SLMO2-ATP5E	2.1	0.61	100533975	symbol	H. sapiens	100533975	H. sapiens	SLMO2-ATP5E	SLMO2-ATP5E readthrough								0	0	0	0	0	0	0	0	0	0	0	0	0	0	0	0	0	0	0	0
ZNF207	1.1	0.61	7756	symbol	H. sapiens	7756	H. sapiens	ZNF207	zinc finger protein 207	GO:0007094 mitotic spindle assembly checkpoint;GO:0031577 spindle checkpoint;GO:0071173 spindle assembly checkpoint		Predicted intracellular proteins	Nucleoplasm (reliability'])				0	0	0	1	0	0	0	1	1	0	0	0	1	0	0	0	1	0	0	0
ACOT2	2.9	0.61	10965	symbol	H. sapiens	10965	H. sapiens	ACOT2	acyl-CoA thioesterase 2	GO:0000038 very long-chain fatty acid metabolic process;GO:0006625 protein targeting to peroxisome;GO:0072662 protein localization to peroxisome		ENZYME proteins:Hydrolases; Predicted intracellular proteins; Enzymes	Mitochondria (reliability'])			(M5935)HALLMARK FATTY ACID METABOLISM	0	0	0	0	0	0	1	0	0	0	0	0	0	0	0	0	0	0	0	0
ARMC8	1.7	0.61	25852	symbol	H. sapiens	25852	H. sapiens	ARMC8	armadillo repeat containing 8	GO:0043161 proteasome-mediated ubiquitin-dependent protein catabolic process;GO:0010498 proteasomal protein catabolic process;GO:0043312 neutrophil degranulation		Predicted intracellular proteins	Nucleoplasm (reliability']); Additional: Cytosol;Vesicles				0	0	0	1	0	1	0	0	0	0	0	0	0	0	0	0	0	0	0	0
SRP14	0.81	0.61	6727	symbol	H. sapiens	6727	H. sapiens	SRP14	signal recognition particle 14	GO:0006614 SRP-dependent cotranslational protein targeting to membrane;GO:0006613 cotranslational protein targeting to membrane;GO:0045047 protein targeting to ER		Predicted intracellular proteins; Transporters:Primary Active Transporters	Nucleoli (reliability']); Additional: Nucleoplasm	Artenimol		(M5957)HALLMARK PANCREAS BETA CELLS	0	0	0	0	0	1	1	0	0	0	0	0	0	0	0	0	0	0	0	1
PSMA7	0.96	0.61	5688	symbol	H. sapiens	5688	H. sapiens	PSMA7	proteasome 20S subunit alpha 7	GO:0010499 proteasomal ubiquitin-independent protein catabolic process;GO:0006521 regulation of cellular amino acid metabolic process;GO:1902036 regulation of hematopoietic stem cell differentiation		ENZYME proteins:Hydrolases; Predicted intracellular proteins; Enzymes; Peptidases:Threonine-type peptidases		acetylleucyl-leucyl-norleucinal; (3AR,6R,6AS)-6-((S)-((S)-CYCLOHEX-2-ENYL)(HYDROXY)METHYL)-6A-METHYL-4-OXO-HEXAHYDRO-2H-FURO[3,2-C]PYRROLE-6-CARBALDEHYDE		(M5926)HALLMARK MYC TARGETS V1	1	1	0	1	0	0	0	0	1	0	0	0	0	0	0	0	0	0	0	0
HSP90AB1	0.69	0.61	3326	symbol	H. sapiens	3326	H. sapiens	HSP90AB1	heat shock protein 90 alpha family class B member 1	GO:1901389 negative regulation of transforming growth factor beta activation;GO:1903660 negative regulation of complement-dependent cytotoxicity;GO:1905323 telomerase holoenzyme complex assembly		Cancer-related genes:Candidate cancer biomarkers; Cancer-related genes:Mutational cancer driver genes; Predicted intracellular proteins; Cancer-related genes:Mutated cancer genes	Cytosol (reliability'])	Geldanamycin; 9-Butyl-8-(3,4,5-Trimethoxybenzyl)-9h-Purin-6-Amine; Radicicol; Tanespimycin; SNX-5422; CCT-018159; 8-(6-BROMO-BENZO[1,3]DIOXOL-5-YLSULFANYL)-9-(3-ISOPROPYLAMINO-PROPYL)-ADENINE; 4-{4-[4-(3-AMINOPROPOXY)PHENYL]-1H-PYRAZOL-5-YL}-6-CHLOROBENZENE-1,3-DIOL; (5E)-14-CHLORO-15,17-DIHYDROXY-4,7,8,9,10,11-HEXAHYDRO-2-BENZOXACYCLOPENTADECINE-1,12(3H,13H)-DIONE; (5Z)-12-CHLORO-13,15-DIHYDROXY…	(M237)PID VEGFR1 2 PATHWAY	(M5926)HALLMARK MYC TARGETS V1	1	1	1	1	0	1	1	1	1	0	1	0	0	1	0	0	0	0	1	1
DDX52	1.9	0.61	11056	symbol	H. sapiens	11056	H. sapiens	DDX52	DExD-box helicase 52	GO:0030490 maturation of SSU-rRNA;GO:0042274 ribosomal small subunit biogenesis;GO:0006364 rRNA processing		ENZYME proteins:Hydrolases; Predicted intracellular proteins; Enzymes	Nucleoli;Nucleoplasm (reliability'])				0	0	0	1	0	0	0	1	0	0	0	0	0	0	0	0	0	0	0	0

## Sheet: S4_CD69 off
Supplemental Table 4b
Related to Figure 5
Statistics for Genes Upregulated in CD69- vs CD69+ (t- test implemented in R using Seurat package and function FindAllMarkers)
Gene	logfoldchanges	pvals_adj	Gene ID	Type	Tax ID	Homologene Gene ID	Homologene Gene Tax ID	Gene Symbol	Description	Biological Process (GO)	Kinase Class (UniProt)	Protein Function (Protein Atlas)	Subcellular Location (Protein Atlas)	Drug (DrugBank)	Canonical Pathways_x000D_	Hallmark Gene Sets_x000D_	GO:0035024 negative regulation of Rho pro	GO:0071496 cellular response to external	GO:0032091 negative regulation of protein	GO:0019933 cAMP-mediated signaling	GO:0050994 regulation of lipid catabolic	M7 PID FCER1 PATHWAY	GO:0045123 cellular extravasation	GO:0014706 striated muscle tissue develop	GO:0032204 regulation of telomere mainten
NAP1L6	1.4	0.055	645996	gene_synonym	H. sapiens	645996	H. sapiens	NAP1L6P	nucleosome assembly protein 1 like 6, pseudogene	GO:0006334 nucleosome assembly;GO:0031497 chromatin assembly;GO:0034728 nucleosome organization							0.0	0.0	0.0	0.0	0.0	0.0	0.0	0.0	0.0
ISCA2	6.1	0.058	122961	symbol	H. sapiens	122961	H. sapiens	ISCA2	iron-sulfur cluster assembly 2	GO:0106035 protein maturation by [4Fe-4S] cluster transfer;GO:0097428 protein maturation by iron-sulfur cluster transfer;GO:0016226 iron-sulfur cluster assembly		Disease related genes; Predicted intracellular proteins					0.0	0.0	0.0	0.0	0.0	0.0	0.0	0.0	0.0
LINC00672	1.3	0.063	100505576	symbol	H. sapiens	100505576	H. sapiens	LINC00672	long intergenic non-protein coding RNA 672								0.0	0.0	0.0	0.0	0.0	0.0	0.0	0.0	0.0
ARIH2OS	1.7	0.063	646450	symbol	H. sapiens	646450	H. sapiens	ARIH2OS	ARIH2 opposite strand lncRNA								0.0	0.0	0.0	0.0	0.0	0.0	0.0	0.0	0.0
TPMT	1	0.063	7172	symbol	H. sapiens	7172	H. sapiens	TPMT	thiopurine S-methyltransferase	GO:0032259 methylation;GO:0017144 drug metabolic process;GO:0006139 nucleobase-containing compound metabolic process		FDA approved drug targets:Small molecule drugs; ENZYME proteins:Transferases; Predicted intracellular proteins; Enzymes		Olsalazine			0.0	0.0	0.0	0.0	0.0	0.0	0.0	0.0	0.0
LOC253039	1.8	0.064	253039	Gene_ID	H. sapiens	253039	H. sapiens	CUTALP	cutA divalent cation tolerance like, pseudogene								0.0	0.0	0.0	0.0	0.0	0.0	0.0	0.0	0.0
FAM65B	2.2	0.067	9750	gene_synonym	H. sapiens	9750	H. sapiens	RIPOR2	RHO family interacting cell polarization regulator 2	GO:1903904 negative regulation of establishment of T cell polarity;GO:1905871 regulation of protein localization to cell leading edge;GO:1905872 negative regulation of protein localization to cell leading edge		Disease related genes; Predicted intracellular proteins					1.0	1.0	1.0	0.0	0.0	0.0	1.0	1.0	0.0
SNHG4	1.2	0.083	724102	symbol	H. sapiens	724102	H. sapiens	SNHG4	small nucleolar RNA host gene 4								0.0	0.0	0.0	0.0	0.0	0.0	0.0	0.0	0.0
PLAC8	1.2	0.087	51316	symbol	H. sapiens	51316	H. sapiens	PLAC8	placenta associated 8	GO:0040015 negative regulation of multicellular organism growth;GO:0009409 response to cold;GO:0050873 brown fat cell differentiation		Predicted intracellular proteins	Cytosol (reliability'])			(M5891)HALLMARK HYPOXIA	0.0	0.0	0.0	0.0	0.0	0.0	0.0	0.0	0.0
GCN1L1	3.1	0.089	10985	gene_synonym	H. sapiens	10985	H. sapiens	GCN1	GCN1 activator of EIF2AK4	GO:1990253 cellular response to leucine starvation;GO:0036003 positive regulation of transcription from RNA polymerase II promoter in response to stress;GO:0034198 cellular response to amino acid starvation		Predicted intracellular proteins	Cytosol (reliability'])				0.0	1.0	0.0	0.0	0.0	0.0	0.0	0.0	0.0
KIAA1324	1.1	0.087	57535	gene_synonym	H. sapiens	57535	H. sapiens	ELAPOR1	endosome-lysosome associated apoptosis and autophagy regulator 1	GO:2000786 positive regulation of autophagosome assembly;GO:0044090 positive regulation of vacuole organization;GO:2000785 regulation of autophagosome assembly		Predicted intracellular proteins	Plasma membrane (reliability'])				0.0	1.0	0.0	0.0	0.0	0.0	0.0	0.0	0.0
AGMO	1.6	0.094	392636	symbol	H. sapiens	392636	H. sapiens	AGMO	alkylglycerol monooxygenase	GO:0046485 ether lipid metabolic process;GO:0006662 glycerol ether metabolic process;GO:0018904 ether metabolic process		ENZYME proteins:Oxidoreductases; Predicted intracellular proteins; Enzymes	Vesicles (reliability'])				0.0	0.0	0.0	0.0	0.0	0.0	0.0	0.0	0.0
GNL3L	0.89	0.094	54552	symbol	H. sapiens	54552	H. sapiens	GNL3L	G protein nucleolar 3 like	GO:0033234 negative regulation of protein sumoylation;GO:1904816 positive regulation of protein localization to chromosome, telomeric region;GO:1904814 regulation of protein localization to chromosome, telomeric region		Predicted intracellular proteins	Nucleoli (reliability']); Additional: Cytosol;Nucleoplasm				0.0	0.0	1.0	0.0	0.0	0.0	0.0	0.0	1.0
CLEC4GP1	1	0.094	440508	symbol	H. sapiens	440508	H. sapiens	CLEC4GP1	C-type lectin domain family 4 member G pseudogene 1								0.0	0.0	0.0	0.0	0.0	0.0	0.0	0.0	0.0
SLC30A6	1.6	0.095	55676	symbol	H. sapiens	55676	H. sapiens	SLC30A6	solute carrier family 30 member 6	GO:0071577 zinc ion transmembrane transport;GO:0006829 zinc ion transport;GO:0000041 transition metal ion transport		Transporters:Electrochemical Potential-driven transporters	Golgi apparatus (reliability'])				0.0	0.0	0.0	0.0	0.0	0.0	0.0	0.0	0.0
MTRNR2L3	0.81	0.094	100462983	symbol	H. sapiens	100462983	H. sapiens	MTRNR2L3	MT-RNR2 like 3	GO:1900118 negative regulation of execution phase of apoptosis;GO:1900117 regulation of execution phase of apoptosis;GO:2000272 negative regulation of signaling receptor activity		Predicted secreted proteins; Predicted intracellular proteins					0.0	0.0	0.0	0.0	0.0	0.0	0.0	0.0	0.0
PPIL6	0.97	0.095	285755	symbol	H. sapiens	285755	H. sapiens	PPIL6	peptidylprolyl isomerase like 6	GO:0000413 protein peptidyl-prolyl isomerization;GO:0018208 peptidyl-proline modification;GO:0006457 protein folding		Enzymes; Predicted intracellular proteins; ENZYME proteins:Isomerase	Cytosol;Nucleoplasm (reliability']); Additional: Golgi apparatus				0.0	0.0	0.0	0.0	0.0	0.0	0.0	0.0	0.0
COA1	0.97	0.096	55744	symbol	H. sapiens	55744	H. sapiens	COA1	cytochrome c oxidase assembly factor 1 homolog	GO:0033617 mitochondrial respiratory chain complex IV assembly;GO:0008535 respiratory chain complex IV assembly;GO:0017004 cytochrome complex assembly			Mitochondria (reliability'])				0.0	0.0	0.0	0.0	0.0	0.0	0.0	0.0	0.0
HCAR1	1.3	0.099	27198	symbol	H. sapiens	27198	H. sapiens	HCAR1	hydroxycarboxylic acid receptor 1	GO:0007186 G protein-coupled receptor signaling pathway;GO:0007165 signal transduction;GO:0023052 signaling		Transporters; G-protein coupled receptors:GPCRs excl olfactory receptors					0.0	0.0	0.0	0.0	0.0	0.0	0.0	0.0	0.0
SSTR5-AS1	1.5	0.099	146336	symbol	H. sapiens	146336	H. sapiens	SSTR5-AS1	SSTR5 antisense RNA 1								0.0	0.0	0.0	0.0	0.0	0.0	0.0	0.0	0.0
TLR7	1.2	0.11	51284	symbol	H. sapiens	51284	H. sapiens	TLR7	toll like receptor 7	GO:0034154 toll-like receptor 7 signaling pathway;GO:0007252 I-kappaB phosphorylation;GO:0032727 positive regulation of interferon-alpha production		FDA approved drug targets:Small molecule drugs		Imiquimod; Hydroxychloroquine; Isatoribine; ANA971; Golotimod; Resiquimod		(M5947)HALLMARK IL2 STAT5 SIGNALING	0.0	1.0	0.0	0.0	0.0	0.0	0.0	0.0	0.0
BRAP	3.1	0.11	8315	symbol	H. sapiens	8315	H. sapiens	BRAP	BRCA1 associated protein	GO:0007265 Ras protein signal transduction;GO:0007264 small GTPase mediated signal transduction;GO:0016567 protein ubiquitination		ENZYME proteins:Transferases; Predicted intracellular proteins; Enzymes; RAS pathway related proteins	Cytosol (reliability']); Additional: Nuclear membrane				1.0	0.0	0.0	0.0	0.0	0.0	0.0	0.0	0.0
TBXA2R	0.9	0.11	6915	symbol	H. sapiens	6915	H. sapiens	TBXA2R	thromboxane A2 receptor	GO:0038193 thromboxane A2 signaling pathway;GO:0030194 positive regulation of blood coagulation;GO:1900048 positive regulation of hemostasis		FDA approved drug targets:Small molecule drugs; Disease related genes; G-protein coupled receptors:GPCRs excl olfactory receptors	Plasma membrane (reliability']); Additional: Nuclear speckles	Ridogrel; Seratrodast; Morniflumate	(M99)PID TXA2PATHWAY		0.0	1.0	0.0	1.0	0.0	0.0	0.0	1.0	0.0
LDLR	1.3	0.12	3949	symbol	H. sapiens	3949	H. sapiens	LDLR	low density lipoprotein receptor	GO:0010899 regulation of phosphatidylcholine catabolic process;GO:0061771 response to caloric restriction;GO:1905167 positive regulation of lysosomal protein catabolic process		Disease related genes; Predicted intracellular proteins		Porfimer sodium		(M5892)HALLMARK CHOLESTEROL HOMEOSTASIS; (M5942)HALLMARK UV RESPONSE DN; (M5890)HALLMARK TNFA SIGNALING VIA NFKB	0.0	1.0	0.0	0.0	1.0	0.0	0.0	0.0	0.0
TMEM236	0.98	0.12	653567	symbol	H. sapiens	653567	H. sapiens	TMEM236	transmembrane protein 236								0.0	0.0	0.0	0.0	0.0	0.0	0.0	0.0	0.0
GPR155	0.89	0.12	151556	symbol	H. sapiens	151556	H. sapiens	GPR155	G protein-coupled receptor 155	GO:0050890 cognition;GO:0050877 nervous system process;GO:0055085 transmembrane transport			Cytosol;Nuclear bodies (reliability'])				0.0	0.0	0.0	0.0	0.0	0.0	0.0	0.0	0.0
PTGR2	1.1	0.12	145482	symbol	H. sapiens	145482	H. sapiens	PTGR2	prostaglandin reductase 2	GO:0006692 prostanoid metabolic process;GO:0006693 prostaglandin metabolic process;GO:0033559 unsaturated fatty acid metabolic process		ENZYME proteins:Oxidoreductases; Predicted intracellular proteins; Enzymes	Vesicles (reliability'])	Indomethacin; (5E,13E)-11-HYDROXY-9,15-DIOXOPROSTA-5,13-DIEN-1-OIC ACID			0.0	0.0	0.0	0.0	0.0	0.0	0.0	0.0	0.0
HMGB3P1	1.3	0.12	128872	symbol	H. sapiens	128872	H. sapiens	HMGB3P1	high mobility group box 3 pseudogene 1								0.0	0.0	0.0	0.0	0.0	0.0	0.0	0.0	0.0
PCDHA9	0.91	0.12	9752	symbol	H. sapiens	9752	H. sapiens	PCDHA9	protocadherin alpha 9	GO:0007156 homophilic cell adhesion via plasma membrane adhesion molecules;GO:0098742 cell-cell adhesion via plasma-membrane adhesion molecules;GO:0098609 cell-cell adhesion							0.0	0.0	0.0	0.0	0.0	0.0	0.0	0.0	0.0
TERF2	1.2	0.13	7014	symbol	H. sapiens	7014	H. sapiens	TERF2	telomeric repeat binding factor 2	GO:0032207 regulation of telomere maintenance via recombination;GO:0032208 negative regulation of telomere maintenance via recombination;GO:0099087 anterograde axonal transport of messenger ribonucleoprotein complex		Predicted intracellular proteins	Nuclear bodies;Nucleoplasm (reliability'])		(M84)PID ATM PATHWAY; (M105)PID TELOMERASE PATHWAY		0.0	0.0	0.0	0.0	0.0	0.0	0.0	0.0	1.0
LNX2	0.97	0.13	222484	symbol	H. sapiens	222484	H. sapiens	LNX2	ligand of numb-protein X 2			Predicted intracellular proteins	Vesicles (reliability']); Additional: Cytosol;Plasma membrane				0.0	0.0	0.0	0.0	0.0	0.0	0.0	0.0	0.0
C7orf55	1.2	0.13	154791	gene_synonym	H. sapiens	154791	H. sapiens	FMC1	formation of mitochondrial complex V assembly factor 1 homolog	GO:0033615 mitochondrial proton-transporting ATP synthase complex assembly;GO:0043461 proton-transporting ATP synthase complex assembly;GO:0070071 proton-transporting two-sector ATPase complex assembly		Predicted intracellular proteins	Mitochondria (reliability'])				0.0	0.0	0.0	0.0	1.0	0.0	0.0	0.0	0.0
FLJ42102	1	0.14						None	None	None	None	None	None	None	None	None	nan	nan	nan	nan	nan	nan	nan	nan	nan
AP4B1-AS1	1.4	0.14	100287722	symbol	H. sapiens	100287722	H. sapiens	AP4B1-AS1	AP4B1 antisense RNA 1								0.0	0.0	0.0	0.0	0.0	0.0	0.0	0.0	0.0
AAK1	0.73	0.14	22848	symbol	H. sapiens	22848	H. sapiens	AAK1	AP2 associated kinase 1	GO:2000369 regulation of clathrin-dependent endocytosis;GO:0072583 clathrin-dependent endocytosis;GO:0045747 positive regulation of Notch signaling pathway	Other	Predicted intracellular proteins; ENZYME proteins:Transferases; Kinases; Enzymes	Plasma membrane (reliability']); Additional: Cytosol	Fostamatinib			0.0	0.0	0.0	0.0	0.0	0.0	0.0	0.0	0.0
DPYSL5	1.1	0.14	56896	symbol	H. sapiens	56896	H. sapiens	DPYSL5	dihydropyrimidinase like 5	GO:0006208 pyrimidine nucleobase catabolic process;GO:0046113 nucleobase catabolic process;GO:0006206 pyrimidine nucleobase metabolic process		Predicted intracellular proteins	Nucleoplasm (reliability']); Additional: Cytosol				0.0	0.0	0.0	0.0	0.0	0.0	0.0	0.0	0.0
ZBTB24	2.1	0.15	9841	symbol	H. sapiens	9841	H. sapiens	ZBTB24	zinc finger and BTB domain containing 24	GO:0002244 hematopoietic progenitor cell differentiation;GO:0030097 hemopoiesis;GO:0048534 hematopoietic or lymphoid organ development		Disease related genes; Transcription factors:Zinc-coordinating DNA-binding domains; Predicted intracellular proteins	Nucleoplasm (reliability']); Additional: Centrosome;Cytokinetic bridge				0.0	0.0	0.0	0.0	0.0	0.0	0.0	0.0	0.0
TANGO2	0.82	0.14	128989	symbol	H. sapiens	128989	H. sapiens	TANGO2	transport and golgi organization 2 homolog	GO:0007030 Golgi organization;GO:0010256 endomembrane system organization;GO:0009306 protein secretion		Disease related genes; Predicted intracellular proteins					0.0	0.0	0.0	0.0	0.0	0.0	0.0	0.0	0.0
JAM2	0.89	0.15	58494	symbol	H. sapiens	58494	H. sapiens	JAM2	junctional adhesion molecule 2	GO:0097241 hematopoietic stem cell migration to bone marrow;GO:0071593 lymphocyte aggregation;GO:0035701 hematopoietic stem cell migration		CD markers	Plasma membrane (reliability']); Additional: Nucleoplasm		(M277)PID INTEGRIN A4B1 PATHWAY; (M159)PID AMB2 NEUTROPHILS PATHWAY; (M18)PID INTEGRIN1 PATHWAY		0.0	0.0	0.0	0.0	0.0	0.0	1.0	1.0	0.0
RPH3AL	1.2	0.15	9501	symbol	H. sapiens	9501	H. sapiens	RPH3AL	rabphilin 3A like (without C2 domains)	GO:0045744 negative regulation of G protein-coupled receptor signaling pathway;GO:0032024 positive regulation of insulin secretion;GO:0090277 positive regulation of peptide hormone secretion		Predicted intracellular proteins					0.0	0.0	0.0	0.0	0.0	0.0	0.0	0.0	0.0
PTAR1	3.8	0.16	375743	symbol	H. sapiens	375743	H. sapiens	PTAR1	protein prenyltransferase alpha subunit repeat containing 1	GO:0018342 protein prenylation;GO:0097354 prenylation;GO:0006464 cellular protein modification process		Predicted intracellular proteins	Centriolar satellite (reliability']); Additional: Rods & Rings				0.0	0.0	0.0	0.0	0.0	0.0	0.0	0.0	0.0
PXN	3.7	0.16	5829	symbol	H. sapiens	5829	H. sapiens	PXN	paxillin	GO:0007172 signal complex assembly;GO:0060396 growth hormone receptor signaling pathway;GO:0071378 cellular response to growth hormone stimulus		Predicted intracellular proteins	Focal adhesion sites (reliability']); Additional: Centrosome;Cytosol		(M118)PID INTEGRIN A9B1 PATHWAY; (M125)PID IGF1 PATHWAY; (M277)PID INTEGRIN A4B1 PATHWAY	(M5893)HALLMARK MITOTIC SPINDLE	0.0	0.0	0.0	0.0	0.0	1.0	0.0	0.0	0.0
LMX1B	0.87	0.15	4010	symbol	H. sapiens	4010	H. sapiens	LMX1B	LIM homeobox transcription factor 1 beta	GO:0071542 dopaminergic neuron differentiation;GO:0009953 dorsal/ventral pattern formation;GO:0003002 regionalization		Transcription factors:Helix-turn-helix domains; Disease related genes; Predicted intracellular proteins	Nucleoplasm (reliability'])				0.0	0.0	0.0	0.0	0.0	0.0	0.0	0.0	0.0
MTRNR2L10	0.64	0.16	100463488	symbol	H. sapiens	100463488	H. sapiens	MTRNR2L10	MT-RNR2 like 10	GO:1900118 negative regulation of execution phase of apoptosis;GO:1900117 regulation of execution phase of apoptosis;GO:2000272 negative regulation of signaling receptor activity		Predicted secreted proteins; Predicted intracellular proteins					0.0	0.0	0.0	0.0	0.0	0.0	0.0	0.0	0.0
LRRC2	1	0.16	79442	symbol	H. sapiens	79442	H. sapiens	LRRC2	leucine rich repeat containing 2	GO:0006470 protein dephosphorylation;GO:0016311 dephosphorylation;GO:0006796 phosphate-containing compound metabolic process		Predicted intracellular proteins	Nucleoplasm (reliability'])				0.0	0.0	0.0	0.0	0.0	0.0	0.0	0.0	0.0
APOOL	0.98	0.16	139322	symbol	H. sapiens	139322	H. sapiens	APOOL	apolipoprotein O like	GO:0042407 cristae formation;GO:0007007 inner mitochondrial membrane organization;GO:0002576 platelet degranulation		Predicted intracellular proteins	Mitochondria (reliability'])				0.0	0.0	0.0	0.0	0.0	0.0	0.0	0.0	0.0
ZNF738	0.74	0.16	148203	symbol	H. sapiens	148203	H. sapiens	ZNF738	zinc finger protein 738	GO:0000209 protein polyubiquitination;GO:0016567 protein ubiquitination;GO:0032446 protein modification by small protein conjugation		Predicted intracellular proteins					0.0	0.0	0.0	0.0	0.0	0.0	0.0	0.0	0.0
GDPD1	0.67	0.16	284161	symbol	H. sapiens	284161	H. sapiens	GDPD1	glycerophosphodiester phosphodiesterase domain containing 1	GO:0070291 N-acylethanolamine metabolic process;GO:0042439 ethanolamine-containing compound metabolic process;GO:0046475 glycerophospholipid catabolic process		ENZYME proteins:Hydrolases; Enzymes					0.0	0.0	0.0	0.0	0.0	0.0	0.0	0.0	0.0
PPARA	1.3	0.16	5465	symbol	H. sapiens	5465	H. sapiens	PPARA	peroxisome proliferator activated receptor alpha	GO:0010891 negative regulation of sequestering of triglyceride;GO:0035095 behavioral response to nicotine;GO:0010871 negative regulation of receptor biosynthetic process		FDA approved drug targets:Small molecule drugs; Transcription factors:Zinc-coordinating DNA-binding domains; Predicted intracellular proteins; Nuclear receptors	Nucleoplasm (reliability'])	alpha-Linolenic acid; Icosapent; Troglitazone; Valproic acid; Indomethacin; Rosiglitazone; Fenoprofen; Clofibrate; Fenofibrate; Ibuprofen; Amiodarone; Gemfibrozil; Bezafibrate; Prasterone; N,N-Bis(3-(D-gluconamido)propyl)deoxycholamide; Flufenamic acid; Resveratrol; Phthalic Acid; Lauric acid; Stearic acid; Doconexent; Palmitic Acid; Oleic Acid; Caprylic acid; Arachidonic Acid; Reglitazar; Elafib…	(M162)PID RXR VDR PATHWAY	(M5935)HALLMARK FATTY ACID METABOLISM	0.0	1.0	1.0	0.0	1.0	0.0	0.0	1.0	0.0
LYRM4	1.5	0.16	57128	symbol	H. sapiens	57128	H. sapiens	LYRM4	LYR motif containing 4	GO:0016226 iron-sulfur cluster assembly;GO:0031163 metallo-sulfur cluster assembly;GO:0006790 sulfur compound metabolic process		Disease related genes; Predicted intracellular proteins	Nuclear bodies (reliability'])				0.0	0.0	0.0	0.0	0.0	0.0	0.0	0.0	0.0
HOMEZ	1.1	0.16	57594	symbol	H. sapiens	57594	H. sapiens	HOMEZ	homeobox and leucine zipper encoding	GO:0006357 regulation of transcription by RNA polymerase II;GO:0006366 transcription by RNA polymerase II;GO:0006355 regulation of transcription, DNA-templated		Transcription factors:Helix-turn-helix domains; Predicted intracellular proteins	Nucleoli;Nucleoplasm (reliability'])				0.0	0.0	0.0	0.0	0.0	0.0	0.0	0.0	0.0
MRAS	1.9	0.16	22808	symbol	H. sapiens	22808	H. sapiens	MRAS	muscle RAS oncogene homolog	GO:1990823 response to leukemia inhibitory factor;GO:1990830 cellular response to leukemia inhibitory factor;GO:0007265 Ras protein signal transduction		Predicted intracellular proteins; RAS pathway related proteins	Cytosol (reliability'])			(M5909)HALLMARK MYOGENESIS	1.0	0.0	0.0	0.0	0.0	0.0	0.0	1.0	0.0
TRPM6	1.4	0.16	140803	symbol	H. sapiens	140803	H. sapiens	TRPM6	transient receptor potential cation channel subfamily M member 6	GO:0051262 protein tetramerization;GO:0051259 protein complex oligomerization;GO:0070588 calcium ion transmembrane transport	Atypical: Alpha-type protein kinase family	Kinases:Atypical kinases; Predicted intracellular proteins; Disease related genes; Voltage-gated ion channels:Transient Receptor Potential Channels; Enzymes; Transporters:Transporter channels and pores; Potential drug targets; ENZYME proteins:Transferases					0.0	0.0	0.0	0.0	0.0	0.0	0.0	0.0	0.0
CSF2RA	0.82	0.16	1438	symbol	H. sapiens	1438	H. sapiens	CSF2RA	colony stimulating factor 2 receptor subunit alpha	GO:0019221 cytokine-mediated signaling pathway;GO:0000165 MAPK cascade;GO:0023014 signal transduction by protein phosphorylation		CD markers; Disease related genes; FDA approved drug targets:Biotech drugs; Cancer-related genes:Candidate cancer biomarkers; Predicted secreted proteins		Sargramostim; KB002; Regramostim; Foreskin fibroblast (neonatal); Foreskin keratinocyte (neonatal); Clove oil	(M118)PID INTEGRIN A9B1 PATHWAY; (M22)PID GMCSF PATHWAY	(M5897)HALLMARK IL6 JAK STAT3 SIGNALING; (M5953)HALLMARK KRAS SIGNALING UP	0.0	0.0	0.0	0.0	0.0	0.0	0.0	0.0	0.0
QPCTL	0.7	0.16	54814	symbol	H. sapiens	54814	H. sapiens	QPCTL	glutaminyl-peptide cyclotransferase like	GO:0017186 peptidyl-pyroglutamic acid biosynthetic process, using glutaminyl-peptide cyclotransferase;GO:0018199 peptidyl-glutamine modification;GO:0018193 peptidyl-amino acid modification		ENZYME proteins:Transferases; Predicted intracellular proteins; Enzymes	Golgi apparatus (reliability'])				0.0	0.0	0.0	0.0	0.0	0.0	0.0	0.0	0.0
SLC35E3	0.79	0.16	55508	symbol	H. sapiens	55508	H. sapiens	SLC35E3	solute carrier family 35 member E3	GO:1901264 carbohydrate derivative transport;GO:0015931 nucleobase-containing compound transport;GO:0055085 transmembrane transport		Transporters:Electrochemical Potential-driven transporters; Predicted intracellular proteins					0.0	0.0	0.0	0.0	0.0	0.0	0.0	0.0	0.0
PDE7B	1.1	0.16	27115	symbol	H. sapiens	27115	H. sapiens	PDE7B	phosphodiesterase 7B	GO:0006198 cAMP catabolic process;GO:0009214 cyclic nucleotide catabolic process;GO:0046058 cAMP metabolic process		ENZYME proteins:Hydrolases; Predicted intracellular proteins; Enzymes; FDA approved drug targets:Small molecule drugs	Nucleoplasm (reliability'])				0.0	0.0	0.0	1.0	0.0	0.0	0.0	0.0	0.0
LRRC19	1.6	0.16	64922	symbol	H. sapiens	64922	H. sapiens	LRRC19	leucine rich repeat containing 19	GO:0038008 TRAF-mediated signal transduction;GO:0048874 host-mediated regulation of intestinal microbiota composition;GO:1901224 positive regulation of NIK/NF-kappaB signaling							0.0	0.0	0.0	0.0	0.0	0.0	0.0	0.0	0.0
CNNM3	0.78	0.16	26505	symbol	H. sapiens	26505	H. sapiens	CNNM3	cyclin and CBS domain divalent metal cation transport mediator 3	GO:0055085 transmembrane transport;GO:0006811 ion transport;GO:0006810 transport		Transporters	Cytosol (reliability'])				0.0	0.0	0.0	0.0	0.0	0.0	0.0	0.0	0.0
LOC100144595	0.89	0.16	100144595	Gene_ID	H. sapiens	100144595	H. sapiens	LOC100144595	uncharacterized LOC100144595								0.0	0.0	0.0	0.0	0.0	0.0	0.0	0.0	0.0
ZBTB8A	0.6	0.16	653121	symbol	H. sapiens	653121	H. sapiens	ZBTB8A	zinc finger and BTB domain containing 8A	GO:0006357 regulation of transcription by RNA polymerase II;GO:0006366 transcription by RNA polymerase II;GO:0006355 regulation of transcription, DNA-templated		Predicted intracellular proteins	Focal adhesion sites;Nuclear speckles (reliability'])				0.0	0.0	0.0	0.0	0.0	0.0	0.0	0.0	0.0
CRX	0.78	0.16	1406	symbol	H. sapiens	1406	H. sapiens	CRX	cone-rod homeobox	GO:0007601 visual perception;GO:0050953 sensory perception of light stimulus;GO:0007600 sensory perception		Transcription factors:Helix-turn-helix domains; Disease related genes; Predicted intracellular proteins					0.0	0.0	0.0	0.0	0.0	0.0	0.0	0.0	0.0
SLFNL1-AS1	0.65	0.16	100507178	symbol	H. sapiens	100507178	H. sapiens	SLFNL1-AS1	SLFNL1 antisense RNA 1								0.0	0.0	0.0	0.0	0.0	0.0	0.0	0.0	0.0
SCN11A	0.92	0.17	11280	symbol	H. sapiens	11280	H. sapiens	SCN11A	sodium voltage-gated channel alpha subunit 11	GO:0019228 neuronal action potential;GO:0086010 membrane depolarization during action potential;GO:0051930 regulation of sensory perception of pain		FDA approved drug targets:Small molecule drugs; Disease related genes; Voltage-gated ion channels:Voltage-Gated Sodium Channels; Transporters:Transporter channels and pores		Zonisamide			0.0	0.0	0.0	0.0	0.0	0.0	0.0	1.0	0.0
RASA4	1.3	0.17	10156	symbol	H. sapiens	10156	H. sapiens	RASA4	RAS p21 protein activator 4	GO:0034260 negative regulation of GTPase activity;GO:0046580 negative regulation of Ras protein signal transduction;GO:0051058 negative regulation of small GTPase mediated signal transduction		Predicted intracellular proteins; RAS pathway related proteins	Vesicles (reliability'])		(M269)PID RAS PATHWAY		1.0	0.0	0.0	0.0	0.0	0.0	0.0	0.0	0.0
FOS	1	0.16	2353	symbol	H. sapiens	2353	H. sapiens	FOS	Fos proto-oncogene, AP-1 transcription factor subunit	GO:0001661 conditioned taste aversion;GO:0009629 response to gravity;GO:0035994 response to muscle stretch		Transcription factors:Basic domains; Cancer-related genes:Candidate cancer biomarkers; Predicted intracellular proteins	Nucleoplasm (reliability'])	Nadroparin	(M134)PID TCR RAS PATHWAY; (M206)PID PDGFRA PATHWAY; (M17200)SA B CELL RECEPTOR COMPLEXES	(M5941)HALLMARK UV RESPONSE UP; (M5890)HALLMARK TNFA SIGNALING VIA NFKB; (M5891)HALLMARK HYPOXIA	0.0	1.0	0.0	0.0	0.0	1.0	0.0	1.0	0.0
C17orf75	0.65	0.17	64149	symbol	H. sapiens	64149	H. sapiens	C17orf75	chromosome 17 open reading frame 75	GO:0099041 vesicle tethering to Golgi;GO:0099022 vesicle tethering;GO:0006903 vesicle targeting		Predicted intracellular proteins	Cytosol;Golgi apparatus (reliability'])				0.0	0.0	0.0	0.0	0.0	0.0	0.0	0.0	0.0
DCUN1D2	1.1	0.17	55208	symbol	H. sapiens	55208	H. sapiens	DCUN1D2	defective in cullin neddylation 1 domain containing 2	GO:0045116 protein neddylation;GO:0051443 positive regulation of ubiquitin-protein transferase activity;GO:0051438 regulation of ubiquitin-protein transferase activity		Predicted intracellular proteins	Cytosol;Plasma membrane (reliability'])				0.0	0.0	0.0	0.0	0.0	0.0	0.0	0.0	0.0
TDGF1P3	1.8	0.17	6998	symbol	H. sapiens	6998	H. sapiens	TDGF1P3	teratocarcinoma-derived growth factor 1 pseudogene 3	GO:0038092 nodal signaling pathway;GO:0032924 activin receptor signaling pathway;GO:0007368 determination of left/right symmetry							0.0	0.0	0.0	0.0	0.0	0.0	0.0	0.0	0.0
MLANA	0.94	0.17	2315	symbol	H. sapiens	2315	H. sapiens	MLANA	melan-A								0.0	0.0	0.0	0.0	0.0	0.0	0.0	0.0	0.0
CCDC125	0.75	0.17	202243	symbol	H. sapiens	202243	H. sapiens	CCDC125	coiled-coil domain containing 125	GO:0035024 negative regulation of Rho protein signal transduction;GO:0046580 negative regulation of Ras protein signal transduction;GO:0051058 negative regulation of small GTPase mediated signal transduction		Predicted intracellular proteins	Intermediate filaments;Nuclear membrane (reliability']); Additional: Nucleoplasm				1.0	0.0	0.0	0.0	0.0	0.0	0.0	0.0	0.0
LINC00663	0.83	0.17	284440	symbol	H. sapiens	284440	H. sapiens	LINC00663	long intergenic non-protein coding RNA 663								0.0	0.0	0.0	0.0	0.0	0.0	0.0	0.0	0.0
EFR3B	0.85	0.17	22979	symbol	H. sapiens	22979	H. sapiens	EFR3B	EFR3 homolog B	GO:0046854 phosphatidylinositol phosphorylation;GO:0046834 lipid phosphorylation;GO:0046488 phosphatidylinositol metabolic process		Predicted intracellular proteins	Plasma membrane (reliability']); Additional: Actin filaments;Cytosol				0.0	0.0	0.0	0.0	0.0	0.0	0.0	0.0	0.0
PML	2.4	0.17	5371	symbol	H. sapiens	5371	H. sapiens	PML	PML nuclear body scaffold	GO:0007182 common-partner SMAD protein phosphorylation;GO:0030578 PML body organization;GO:1902187 negative regulation of viral release from host cell		Cancer-related genes:Candidate cancer biomarkers; Disease related genes; Predicted intracellular proteins	Nuclear bodies (reliability'])	Arsenic trioxide	(M139)PID MYC PATHWAY; (M256)PID TAP63 PATHWAY; (M286)PID TGFBR PATHWAY	(M5919)HALLMARK HEDGEHOG SIGNALING; (M5901)HALLMARK G2M CHECKPOINT; (M5913)HALLMARK INTERFERON GAMMA RESPONSE	0.0	0.0	0.0	0.0	0.0	0.0	0.0	0.0	1.0
SCAI	0.69	0.17	286205	symbol	H. sapiens	286205	H. sapiens	SCAI	suppressor of cancer cell invasion	GO:0035024 negative regulation of Rho protein signal transduction;GO:0046580 negative regulation of Ras protein signal transduction;GO:0051058 negative regulation of small GTPase mediated signal transduction		Predicted intracellular proteins	Nuclear membrane;Nucleoplasm (reliability'])		(M12)PID RHOA PATHWAY		1.0	0.0	0.0	0.0	0.0	0.0	0.0	0.0	0.0
LAIR1	0.88	0.17	3903	symbol	H. sapiens	3903	H. sapiens	LAIR1	leukocyte associated immunoglobulin like receptor 1	GO:0043312 neutrophil degranulation;GO:0002283 neutrophil activation involved in immune response;GO:0002446 neutrophil mediated immunity		CD markers; Predicted intracellular proteins	Plasma membrane (reliability'])				0.0	0.0	0.0	0.0	0.0	0.0	0.0	0.0	0.0
SLC25A51	0.71	0.17	92014	symbol	H. sapiens	92014	H. sapiens	SLC25A51	solute carrier family 25 member 51			Transporters:Electrochemical Potential-driven transporters	Mitochondria (reliability'])				0.0	0.0	0.0	0.0	0.0	0.0	0.0	0.0	0.0
LOC100996291	0.88	0.17	100996291	Gene_ID	H. sapiens	100996291	H. sapiens	LINC01993	long intergenic non-protein coding RNA 1993								0.0	0.0	0.0	0.0	0.0	0.0	0.0	0.0	0.0
ADAMTS4	0.72	0.17	9507	symbol	H. sapiens	9507	H. sapiens	ADAMTS4	ADAM metallopeptidase with thrombospondin type 1 motif 4	GO:0022617 extracellular matrix disassembly;GO:0030198 extracellular matrix organization;GO:0043062 extracellular structure organization		Predicted intracellular proteins; Transporters:Accessory Factors Involved in Transport; ENZYME proteins:Hydrolases; Cancer-related genes:Candidate cancer biomarkers; Predicted secreted proteins; Enzymes	Nuclear speckles (reliability'])		(M3468)NABA ECM REGULATORS; (M5885)NABA MATRISOME ASSOCIATED; (M5889)NABA MATRISOME		0.0	0.0	0.0	0.0	0.0	0.0	0.0	0.0	0.0
COX11	5.1	0.17	1353	symbol	H. sapiens	1353	H. sapiens	COX11	cytochrome c oxidase copper chaperone COX11	GO:0033132 negative regulation of glucokinase activity;GO:1903300 negative regulation of hexokinase activity;GO:0033131 regulation of glucokinase activity						(M5936)HALLMARK OXIDATIVE PHOSPHORYLATION	0.0	0.0	0.0	0.0	0.0	0.0	0.0	0.0	0.0
S1PR1	2.4	0.17	1901	symbol	H. sapiens	1901	H. sapiens	S1PR1	sphingosine-1-phosphate receptor 1	GO:0003245 cardiac muscle tissue growth involved in heart morphogenesis;GO:0003241 growth involved in heart morphogenesis;GO:0001955 blood vessel maturation		CD markers; G-protein coupled receptors:GPCRs excl olfactory receptors; FDA approved drug targets:Biotech drugs; Transporters; Cancer-related genes:Candidate cancer biomarkers; G-protein coupled receptors:Lysolipids receptors	Vesicles (reliability'])	Fingolimod; Asfotase alfa; Siponimod; Ozanimod	(M103)PID S1P S1P1 PATHWAY; (M155)PID S1P META PATHWAY; (M55)PID S1P S1P3 PATHWAY		0.0	0.0	0.0	1.0	0.0	1.0	1.0	1.0	0.0
GPR161	0.88	0.17	23432	symbol	H. sapiens	23432	H. sapiens	GPR161	G protein-coupled receptor 161	GO:1901621 negative regulation of smoothened signaling pathway involved in dorsal/ventral neural tube patterning;GO:1901620 regulation of smoothened signaling pathway involved in dorsal/ventral neural tube patterning;GO:0060831 smoothened signaling pathway involved in dorsal/ventral neural tube patterning		Transporters; G-protein coupled receptors:GPCRs excl olfactory receptors	Nucleoplasm (reliability']); Additional: Nucleoli				0.0	0.0	0.0	1.0	0.0	0.0	0.0	0.0	0.0
MRI1	0.78	0.17	84245	symbol	H. sapiens	84245	H. sapiens	MRI1	methylthioribose-1-phosphate isomerase 1	GO:0019284 L-methionine salvage from S-adenosylmethionine;GO:0019509 L-methionine salvage from methylthioadenosine;GO:0033353 S-adenosylmethionine cycle		Enzymes; Predicted intracellular proteins; ENZYME proteins:Isomerase	Cytosol;Nucleoplasm (reliability']); Additional: Nucleoli fibrillar center				0.0	0.0	0.0	0.0	0.0	0.0	0.0	0.0	0.0
PAR-SN	1.3	0.17	347746	gene_synonym	H. sapiens	347746	H. sapiens	PWARSN	Prader Willi/Angelman region RNA, SNRPN neighbor	GO:0006396 RNA processing;GO:0016070 RNA metabolic process;GO:0090304 nucleic acid metabolic process							0.0	0.0	0.0	0.0	0.0	0.0	0.0	0.0	0.0
SELL	1.8	0.17	6402	symbol	H. sapiens	6402	H. sapiens	SELL	selectin L	GO:0050901 leukocyte tethering or rolling;GO:0033198 response to ATP;GO:0016339 calcium-dependent cell-cell adhesion via plasma membrane cell adhesion molecules		CD markers; Cancer-related genes:Candidate cancer biomarkers; Candidate cardiovascular disease genes	Cytosol (reliability'])		(M11736)SA MMP CYTOKINE CONNECTION	(M5911)HALLMARK INTERFERON ALPHA RESPONSE; (M5947)HALLMARK IL2 STAT5 SIGNALING; (M5932)HALLMARK INFLAMMATORY RESPONSE	0.0	1.0	0.0	0.0	0.0	0.0	1.0	0.0	0.0
SNTN	1.1	0.17	132203	symbol	H. sapiens	132203	H. sapiens	SNTN	sentan, cilia apical structure protein			Predicted intracellular proteins					0.0	0.0	0.0	0.0	0.0	0.0	0.0	0.0	0.0
BVES	0.88	0.17	11149	symbol	H. sapiens	11149	H. sapiens	BVES	blood vessel epicardial substance	GO:0060931 sinoatrial node cell development;GO:0003163 sinoatrial node development;GO:0060921 sinoatrial node cell differentiation		Disease related genes	Cell Junctions;Plasma membrane (reliability'])				0.0	0.0	0.0	0.0	0.0	0.0	0.0	1.0	0.0
FLJ46361	1.1	0.17						None	None	None	None	None	None	None	None	None	nan	nan	nan	nan	nan	nan	nan	nan	nan
INIP	1.3	0.17	58493	symbol	H. sapiens	58493	H. sapiens	INIP	INTS3 and NABP interacting protein	GO:0010212 response to ionizing radiation;GO:0009314 response to radiation;GO:0006281 DNA repair		Predicted intracellular proteins	Nucleoplasm (reliability'])				0.0	0.0	0.0	0.0	0.0	0.0	0.0	0.0	0.0
P2RX5-TAX1BP3	0.66	0.17	100533970	symbol	H. sapiens	100533970	H. sapiens	P2RX5-TAX1BP3	P2RX5-TAX1BP3 readthrough (NMD candidate)								0.0	0.0	0.0	0.0	0.0	0.0	0.0	0.0	0.0
BRIP1	0.73	0.17	83990	symbol	H. sapiens	83990	H. sapiens	BRIP1	BRCA1 interacting protein C-terminal helicase 1	GO:0007284 spermatogonial cell division;GO:0010705 meiotic DNA double-strand break processing involved in reciprocal meiotic recombination;GO:0000706 meiotic DNA double-strand break processing		Predicted intracellular proteins; Disease related genes; Cancer-related genes; ENZYME proteins:Hydrolases; Enzymes; Potential drug targets	Nuclear membrane;Nucleoplasm (reliability'])		(M1)PID FANCONI PATHWAY		0.0	1.0	0.0	0.0	0.0	0.0	0.0	0.0	0.0
GPR82	0.69	0.17	27197	symbol	H. sapiens	27197	H. sapiens	GPR82	G protein-coupled receptor 82	GO:0007186 G protein-coupled receptor signaling pathway;GO:0007165 signal transduction;GO:0023052 signaling		G-protein coupled receptors:GPCRs excl olfactory receptors					0.0	0.0	0.0	0.0	0.0	0.0	0.0	0.0	0.0
LINC00327	0.87	0.17	100506697	symbol	H. sapiens	100506697	H. sapiens	LINC00327	long intergenic non-protein coding RNA 327								0.0	0.0	0.0	0.0	0.0	0.0	0.0	0.0	0.0
TMC8	1.9	0.18	147138	symbol	H. sapiens	147138	H. sapiens	TMC8	transmembrane channel like 8	GO:0055069 zinc ion homeostasis;GO:1902041 regulation of extrinsic apoptotic signaling pathway via death domain receptors;GO:0008625 extrinsic apoptotic signaling pathway via death domain receptors		Potential drug targets; Disease related genes; Predicted intracellular proteins; Transporters:Transporter channels and pores	Golgi apparatus (reliability'])				0.0	0.0	1.0	0.0	0.0	0.0	0.0	0.0	0.0
ZNF554	0.9	0.18	115196	symbol	H. sapiens	115196	H. sapiens	ZNF554	zinc finger protein 554	GO:0000122 negative regulation of transcription by RNA polymerase II;GO:0045892 negative regulation of transcription, DNA-templated;GO:1903507 negative regulation of nucleic acid-templated transcription		Transcription factors:Zinc-coordinating DNA-binding domains; Predicted intracellular proteins	Nucleoplasm (reliability']); Additional: Nucleoli				0.0	0.0	0.0	0.0	0.0	0.0	0.0	0.0	0.0
TRMT10B	0.85	0.18	158234	symbol	H. sapiens	158234	H. sapiens	TRMT10B	tRNA methyltransferase 10B	GO:0090646 mitochondrial tRNA processing;GO:0000963 mitochondrial RNA processing;GO:0030488 tRNA methylation		ENZYME proteins:Transferases; Predicted intracellular proteins; Enzymes	Nucleoplasm (reliability']); Additional: Plasma membrane				0.0	0.0	0.0	0.0	0.0	0.0	0.0	0.0	0.0
ZHX3	0.94	0.18	23051	symbol	H. sapiens	23051	H. sapiens	ZHX3	zinc fingers and homeoboxes 3	GO:0045669 positive regulation of osteoblast differentiation;GO:0045778 positive regulation of ossification;GO:0045667 regulation of osteoblast differentiation		Transcription factors:Helix-turn-helix domains; Predicted intracellular proteins	Nucleoplasm (reliability'])				0.0	0.0	0.0	0.0	0.0	0.0	0.0	0.0	0.0
ADRA1A	0.87	0.18	148	symbol	H. sapiens	148	H. sapiens	ADRA1A	adrenoceptor alpha 1A	GO:0001985 negative regulation of heart rate involved in baroreceptor response to increased systemic arterial blood pressure;GO:0001978 regulation of systemic arterial blood pressure by carotid sinus baroreceptor feedback;GO:0001983 baroreceptor response to increased systemic arterial blood pressure		FDA approved drug targets:Small molecule drugs; G-protein coupled receptors:GPCRs excl olfactory receptors		Amphetamine; Midodrine; Ranolazine; Ziprasidone; Cabergoline; Ropinirole; Dapiprazole; Amitriptyline; Olanzapine; Alfuzosin; Clozapine; Norepinephrine; Mirtazapine; Phenylephrine; Loxapine; Promazine; Prochlorperazine; Dipivefrin; Droperidol; Prazosin; Imipramine; Chlorpromazine; Buspirone; Haloperidol; Nortriptyline; Amoxapine; Lamotrigine; Clonidine; Doxazosin; Labetalol; Metaraminol; Nicardipi…			1.0	0.0	0.0	1.0	0.0	0.0	0.0	1.0	0.0
KCNJ3	1.3	0.18	3760	symbol	H. sapiens	3760	H. sapiens	KCNJ3	potassium inwardly rectifying channel subfamily J member 3	GO:0098914 membrane repolarization during atrial cardiac muscle cell action potential;GO:0099624 atrial cardiac muscle cell membrane repolarization;GO:0098915 membrane repolarization during ventricular cardiac muscle cell action potential		Transporters:Transporter channels and pores; Voltage-gated ion channels:Inwardly Rectifying Potassium Channels		Atomoxetine; Ethanol; Halothane; B-nonylglucoside; Dronedarone			0.0	0.0	0.0	0.0	0.0	0.0	0.0	1.0	0.0
GUCA1B	1	0.18	2979	symbol	H. sapiens	2979	H. sapiens	GUCA1B	guanylate cyclase activator 1B	GO:0007168 receptor guanylyl cyclase signaling pathway;GO:0031284 positive regulation of guanylate cyclase activity;GO:0031282 regulation of guanylate cyclase activity		Disease related genes; Predicted intracellular proteins			(M117)PID CONE PATHWAY; (M204)PID RHODOPSIN PATHWAY		0.0	0.0	0.0	0.0	0.0	0.0	0.0	0.0	0.0

## Sheet: S5_PD-1 on
Supplemental Table 5a
Related to Figure 5
Statistics for Genes Upregulated in PD-1+ vs PD-1- (t- test implemented in R using Seurat package and function FindAllMarkers)
Gene	logfoldchanges	pvals_adj	Gene ID	Type	Tax ID	Homologene Gene ID	Homologene Gene Tax ID	Gene Symbol	Description	Biological Process (GO)	Kinase Class (UniProt)	Protein Function (Protein Atlas)	Subcellular Location (Protein Atlas)	Drug (DrugBank)	Canonical Pathways_x000D_	Hallmark Gene Sets_x000D_	GO:0035024 negative regulation of Rho pro	GO:0071496 cellular response to external	GO:0032091 negative regulation of protein	GO:0019933 cAMP-mediated signaling	GO:0050994 regulation of lipid catabolic	M7 PID FCER1 PATHWAY	GO:0045123 cellular extravasation	GO:0014706 striated muscle tissue develop	GO:0032204 regulation of telomere mainten
HLA-DRB6	1.1	0.61	3128	symbol	H. sapiens	3128	H. sapiens	HLA-DRB6	major histocompatibility complex, class II, DR beta 6 (pseudogene)								0	0	0	0	0	0	0	0	0	0	0	0	0	0	0	0	0	0	0	0
HLA-DRB1	1.2	0.69	3123	symbol	H. sapiens	3123	H. sapiens	HLA-DRB1	major histocompatibility complex, class II, DR beta 1	GO:0002399 MHC class II protein complex assembly;GO:0002503 peptide antigen assembly with MHC class II protein complex;GO:0002501 peptide antigen assembly with MHC protein complex		Disease related genes			(M290)PID IL12 STAT4 PATHWAY; (M54)PID IL12 2PATHWAY; (M34)PID TCR PATHWAY	(M5913)HALLMARK INTERFERON GAMMA RESPONSE	1	1	1	1	0	1	0	0	1	0	0	0	1	0	0	0	0	0	1	0
ARID4B	1.2	0.69	51742	symbol	H. sapiens	51742	H. sapiens	ARID4B	AT-rich interaction domain 4B	GO:0097368 establishment of Sertoli cell barrier;GO:0034773 histone H4-K20 trimethylation;GO:0034770 histone H4-K20 methylation		Transcription factors:Helix-turn-helix domains; Predicted intracellular proteins	Nucleoplasm (reliability']); Additional: Vesicles			(M5896)HALLMARK TGF BETA SIGNALING	0	0	0	0	0	0	0	0	0	0	0	0	0	0	0	0	0	0	0	0
ASCC2	2.7	0.8	84164	symbol	H. sapiens	84164	H. sapiens	ASCC2	activating signal cointegrator 1 complex subunit 2	GO:0006307 DNA dealkylation involved in DNA repair;GO:0035510 DNA dealkylation;GO:0006304 DNA modification		Predicted intracellular proteins	Cytosol;Focal adhesion sites (reliability']); Additional: Nucleoplasm				0	0	0	0	0	0	0	0	0	0	0	0	0	0	0	0	0	0	0	0
FAM49B	1.9	0.82	51571	gene_synonym	H. sapiens	51571	H. sapiens	CYRIB	CYFIP related Rac1 interactor B	GO:2000567 regulation of memory T cell activation;GO:2000568 positive regulation of memory T cell activation;GO:0035709 memory T cell activation		Predicted intracellular proteins	Nucleoplasm (reliability']); Additional: Cytosol				0	0	0	1	0	0	0	0	1	1	0	0	0	1	0	0	0	0	0	0
USP22	1.7	0.82	23326	symbol	H. sapiens	23326	H. sapiens	USP22	ubiquitin specific peptidase 22	GO:0016578 histone deubiquitination;GO:0016574 histone ubiquitination;GO:0043967 histone H4 acetylation		ENZYME proteins:Hydrolases; Peptidases:Cysteine-type peptidases; Predicted intracellular proteins; Enzymes	Nuclear speckles (reliability'])				0	0	0	0	1	0	0	0	0	0	0	0	0	0	0	0	0	1	0	0
HSPB1	1.2	0.82	3315	symbol	H. sapiens	3315	H. sapiens	HSPB1	heat shock protein family B (small) member 1	GO:0038033 positive regulation of endothelial cell chemotaxis by VEGF-activated vascular endothelial growth factor receptor signaling pathway;GO:0038089 positive regulation of cell migration by vascular endothelial growth factor signaling pathway;GO:0099641 anterograde axonal protein transport		Cancer-related genes:Candidate cancer biomarkers; Disease related genes; Predicted intracellular proteins	Cytosol;Plasma membrane (reliability'])	Apatorsen; Artenimol; Phenethyl Isothiocyanate	(M199)PID P38 MK2 PATHWAY; (M229)PID P38 ALPHA BETA DOWNSTREAM PATHWAY	(M5916)HALLMARK APICAL SURFACE; (M5902)HALLMARK APOPTOSIS	1	1	1	1	0	0	1	1	1	0	0	0	1	0	0	1	0	1	0	0
ARF1	1.4	0.82	375	symbol	H. sapiens	375	H. sapiens	ARF1	ADP ribosylation factor 1	GO:0055108 Golgi to transport vesicle transport;GO:1990386 mitotic cleavage furrow ingression;GO:1902824 positive regulation of late endosome to lysosome transport		Predicted intracellular proteins	Cytosol (reliability']); Additional: Plasma membrane	1,3-Propanediol; Guanosine-3'-monophosphate-5'-diphosphate; Guanosine-5'-Triphosphate; Guanosine-5'-Diphosphate; Brefeldin A; Myristic acid; Glycerin	(M1529)SA G1 AND S PHASES; (M120)PID ARF6 DOWNSTREAM PATHWAY; (M243)PID ARF 3PATHWAY	(M5910)HALLMARK PROTEIN SECRETION; (M5923)HALLMARK PI3K AKT MTOR SIGNALING	0	1	1	1	0	1	0	0	0	1	1	1	0	1	0	1	0	1	0	0
CYC1	2.3	0.82	1537	symbol	H. sapiens	1537	H. sapiens	CYC1	cytochrome c1	GO:0006122 mitochondrial electron transport, ubiquinol to cytochrome c;GO:0042776 mitochondrial ATP synthesis coupled proton transport;GO:0015985 energy coupled proton transport, down electrochemical gradient		Disease related genes	Mitochondria (reliability']); Additional: Cytosol;Nuclear bodies;Nucleoplasm	2-Hexyloxy-6-Hydroxymethyl-Tetrahydro-Pyran-3,4,5-Triol; 6-Hydroxy-5-undecyl-4,7-benzothiazoledione; Azoxystrobin; 5-Heptyl-6-hydroxy-1,3-benzothiazole-4,7-dione; (5S)-3-ANILINO-5-(2,4-DIFLUOROPHENYL)-5-METHYL-1,3-OXAZOLIDINE-2,4-DIONE; (S)-famoxadone; METHYL (2Z)-3-METHOXY-2-{2-[(E)-2-PHENYLVINYL]PHENYL}ACRYLATE; 2-Nonyl-4-quinolinol 1-oxide; Ubiquinone Q2		(M5905)HALLMARK ADIPOGENESIS; (M5926)HALLMARK MYC TARGETS V1; (M5936)HALLMARK OXIDATIVE PHOSPHORYLATION	0	0	0	0	0	0	0	0	0	0	0	0	0	1	0	0	0	0	0	0
ANXA5	1.7	0.82	308	symbol	H. sapiens	308	H. sapiens	ANXA5	annexin A5	GO:0050819 negative regulation of coagulation;GO:0050818 regulation of coagulation;GO:0002576 platelet degranulation		Potential drug targets; Disease related genes; Predicted intracellular proteins; Transporters:Transporter channels and pores	Nuclear membrane (reliability'])	Fluocinolone acetonide; L-Alpha-Glycerophosphorylserine; L-thioproline; K201 free base; sn-glycero-3-phosphoethanolamine; 1,4-Dideoxy-O2-Sulfo-Glucuronic Acid; N,O6-Disulfo-Glucosamine; 1,4-Dideoxy-5-Dehydro-O2-Sulfo-Glucuronic Acid; Copper	(M5880)NABA ECM AFFILIATED; (M5885)NABA MATRISOME ASSOCIATED; (M5889)NABA MATRISOME	(M5892)HALLMARK CHOLESTEROL HOMEOSTASIS; (M5921)HALLMARK COMPLEMENT	0	0	0	0	0	0	0	0	0	1	0	0	0	0	0	0	0	0	0	0
CCT7	1.7	0.82	10574	symbol	H. sapiens	10574	H. sapiens	CCT7	chaperonin containing TCP1 subunit 7	GO:1904851 positive regulation of establishment of protein localization to telomere;GO:0070203 regulation of establishment of protein localization to telomere;GO:1904869 regulation of protein localization to Cajal body		Predicted intracellular proteins	Cytosol (reliability'])			(M5926)HALLMARK MYC TARGETS V1	0	0	0	0	1	1	1	0	0	0	0	0	0	1	0	0	0	0	0	0
PRF1	1.6	0.82	5551	symbol	H. sapiens	5551	H. sapiens	PRF1	perforin 1	GO:0002357 defense response to tumor cell;GO:0051712 positive regulation of killing of cells of other organism;GO:0051709 regulation of killing of cells of other organism		Predicted intracellular proteins; Disease related genes; Cancer-related genes; Transporters:Transporter channels and pores; Potential drug targets	Cytosol (reliability'])		(M7997)SA CASPASE CASCADE; (M234)PID IL2 STAT5 PATHWAY; (M290)PID IL12 STAT4 PATHWAY	(M5902)HALLMARK APOPTOSIS; (M5950)HALLMARK ALLOGRAFT REJECTION	1	1	1	1	0	0	0	0	0	0	0	0	0	0	0	0	0	0	1	0
CCL3L3	1.4	0.82	414062	symbol	H. sapiens	414062	H. sapiens	CCL3L3	C-C motif chemokine ligand 3 like 3	GO:0048247 lymphocyte chemotaxis;GO:0002548 monocyte chemotaxis;GO:0070098 chemokine-mediated signaling pathway		Predicted secreted proteins			(M5883)NABA SECRETED FACTORS; (M5885)NABA MATRISOME ASSOCIATED; (M5889)NABA MATRISOME		1	1	0	0	0	0	0	0	1	0	0	0	0	0	0	0	0	1	0	0
HLA-L	1.1	0.82	3139	symbol	H. sapiens	3139	H. sapiens	HLA-L	major histocompatibility complex, class I, L (pseudogene)								0	0	0	0	0	0	0	0	0	0	0	0	0	0	0	0	0	0	0	0
HLA-DQB2	2.1	0.82	3120	symbol	H. sapiens	3120	H. sapiens	HLA-DQB2	major histocompatibility complex, class II, DQ beta 2	GO:0060333 interferon-gamma-mediated signaling pathway;GO:0019886 antigen processing and presentation of exogenous peptide antigen via MHC class II;GO:0002495 antigen processing and presentation of peptide antigen via MHC class II		Predicted intracellular proteins					1	1	0	1	0	0	0	0	0	0	0	0	0	0	0	0	0	0	0	0
LAX1	1.6	0.82	54900	symbol	H. sapiens	54900	H. sapiens	LAX1	lymphocyte transmembrane adaptor 1	GO:0000188 inactivation of MAPK activity;GO:0043407 negative regulation of MAP kinase activity;GO:0050868 negative regulation of T cell activation			Cytosol;Plasma membrane (reliability']); Additional: Golgi apparatus				0	1	0	1	0	0	0	0	1	0	0	0	0	0	0	0	0	0	0	0
KIF3B	2	0.82	9371	symbol	H. sapiens	9371	H. sapiens	KIF3B	kinesin family member 3B	GO:0072383 plus-end-directed vesicle transport along microtubule;GO:0072386 plus-end-directed organelle transport along microtubule;GO:0007100 mitotic centrosome separation		Predicted intracellular proteins	Nucleoplasm (reliability']); Additional: Golgi apparatus;Nucleoli			(M5893)HALLMARK MITOTIC SPINDLE	0	1	0	0	0	0	0	0	0	0	0	1	0	0	0	1	0	0	0	0
DUSP4	1.4	0.82	1846	symbol	H. sapiens	1846	H. sapiens	DUSP4	dual specificity phosphatase 4	GO:0035970 peptidyl-threonine dephosphorylation;GO:0000188 inactivation of MAPK activity;GO:0001706 endoderm formation		ENZYME proteins:Hydrolases; Cancer-related genes:Candidate cancer biomarkers; Predicted intracellular proteins; Enzymes	Nucleoplasm (reliability'])			(M5890)HALLMARK TNFA SIGNALING VIA NFKB	0	0	0	0	0	0	0	0	1	0	0	0	0	0	0	0	0	1	0	0
CST7	1.1	0.82	8530	symbol	H. sapiens	8530	H. sapiens	CST7	cystatin F	GO:1903979 negative regulation of microglial cell activation;GO:0097340 inhibition of cysteine-type endopeptidase activity;GO:0097341 zymogen inhibition		Predicted secreted proteins			(M3468)NABA ECM REGULATORS; (M5885)NABA MATRISOME ASSOCIATED; (M5889)NABA MATRISOME	(M5947)HALLMARK IL2 STAT5 SIGNALING	1	0	0	1	0	0	0	0	0	1	0	0	0	0	0	0	0	0	0	1
HLA-C	0.89	0.82	3107	symbol	H. sapiens	3107	H. sapiens	HLA-C	major histocompatibility complex, class I, C	GO:0002484 antigen processing and presentation of endogenous peptide antigen via MHC class I via ER pathway;GO:0002486 antigen processing and presentation of endogenous peptide antigen via MHC class I via ER pathway, TAP-independent;GO:0002480 antigen processing and presentation of exogenous peptide antigen via MHC class I, TAP-independent		Predicted intracellular proteins				(M5911)HALLMARK INTERFERON ALPHA RESPONSE	1	1	1	1	0	0	0	0	0	1	1	0	0	0	0	0	0	0	0	0
HSPD1	0.88	0.82	3329	symbol	H. sapiens	3329	H. sapiens	HSPD1	heat shock protein family D (Hsp60) member 1	GO:0034514 mitochondrial unfolded protein response;GO:0002368 B cell cytokine production;GO:0045041 protein import into mitochondrial intermembrane space		Predicted intracellular proteins; Disease related genes; ENZYME proteins:Hydrolases; Cancer-related genes:Candidate cancer biomarkers; Enzymes; Potential drug targets	Mitochondria (reliability'])	Copper	(M264)PID TOLL ENDOGENOUS PATHWAY; (M66)PID MYC ACTIV PATHWAY	(M5928)HALLMARK MYC TARGETS V2; (M5924)HALLMARK MTORC1 SIGNALING; (M5926)HALLMARK MYC TARGETS V1	1	1	0	1	1	1	1	1	0	1	0	0	0	1	0	1	0	1	0	1
RSPRY1	2.6	0.82	89970	symbol	H. sapiens	89970	H. sapiens	RSPRY1	ring finger and SPRY domain containing 1	GO:0051603 proteolysis involved in cellular protein catabolic process;GO:0044257 cellular protein catabolic process;GO:0016567 protein ubiquitination		Disease related genes; Predicted secreted proteins; Predicted intracellular proteins					0	0	0	0	1	0	0	0	0	0	0	0	0	0	0	0	0	0	0	0
SLA2	1.3	0.82	84174	symbol	H. sapiens	84174	H. sapiens	SLA2	Src like adaptor 2	GO:0050860 negative regulation of T cell receptor signaling pathway;GO:0050858 negative regulation of antigen receptor-mediated signaling pathway;GO:0050849 negative regulation of calcium-mediated signaling		Predicted intracellular proteins	Golgi apparatus;Nucleoplasm;Vesicles (reliability'])		(M34)PID TCR PATHWAY		0	1	0	1	0	0	0	0	1	0	0	0	0	0	0	0	0	0	0	0
CHFR	2.3	0.82	55743	symbol	H. sapiens	55743	H. sapiens	CHFR	checkpoint with forkhead and ring finger domains	GO:0031648 protein destabilization;GO:0032436 positive regulation of proteasomal ubiquitin-dependent protein catabolic process;GO:2000060 positive regulation of ubiquitin-dependent protein catabolic process		Cancer-related genes:Candidate cancer biomarkers; ENZYME proteins:Transferases; Predicted intracellular proteins; Enzymes	Microtubules;Nuclear bodies (reliability'])			(M5951)HALLMARK SPERMATOGENESIS	1	0	0	0	1	0	0	0	0	0	0	0	0	0	0	0	0	0	0	0
ITSN2	1.2	0.82	50618	symbol	H. sapiens	50618	H. sapiens	ITSN2	intersectin 2	GO:0150007 clathrin-dependent synaptic vesicle endocytosis;GO:1903861 positive regulation of dendrite extension;GO:1903859 regulation of dendrite extension		Predicted intracellular proteins	Plasma membrane;Vesicles (reliability'])		(M83)PID CDC42 REG PATHWAY		0	0	0	0	0	0	0	0	0	0	0	1	0	0	0	0	0	0	0	0
PIP4K2A	1.2	0.82	5305	symbol	H. sapiens	5305	H. sapiens	PIP4K2A	phosphatidylinositol-5-phosphate 4-kinase type 2 alpha	GO:2000786 positive regulation of autophagosome assembly;GO:0044090 positive regulation of vacuole organization;GO:0035855 megakaryocyte development		ENZYME proteins:Transferases; Predicted intracellular proteins; Enzymes	Golgi apparatus (reliability']); Additional: Cytosol;Plasma membrane				1	0	0	0	0	0	0	0	0	0	0	0	0	1	0	1	0	0	0	0
BSDC1	1.8	0.82	55108	symbol	H. sapiens	55108	H. sapiens	BSDC1	BSD domain containing 1			Predicted intracellular proteins	Golgi apparatus (reliability']); Additional: Plasma membrane				0	0	0	0	0	0	0	0	0	0	0	0	0	0	0	0	0	0	0	0
CCNL2	1.2	0.82	81669	symbol	H. sapiens	81669	H. sapiens	CCNL2	cyclin L2	GO:0000079 regulation of cyclin-dependent protein serine/threonine kinase activity;GO:1904029 regulation of cyclin-dependent protein kinase activity;GO:0071900 regulation of protein serine/threonine kinase activity		Predicted intracellular proteins	Nucleoplasm (reliability'])				0	0	0	0	0	0	0	0	1	0	0	0	0	0	0	0	0	0	0	0
SNRPB	1.1	0.82	6628	symbol	H. sapiens	6628	H. sapiens	SNRPB	small nuclear ribonucleoprotein polypeptides B and B1	GO:0008334 histone mRNA metabolic process;GO:0006369 termination of RNA polymerase II transcription;GO:0000387 spliceosomal snRNP assembly		Disease related genes; Predicted intracellular proteins	Nucleoplasm (reliability'])			(M5925)HALLMARK E2F TARGETS	0	1	0	0	0	0	0	1	0	0	0	0	0	0	0	0	0	0	0	0
FAS	1.6	0.82	355	symbol	H. sapiens	355	H. sapiens	FAS	Fas cell surface death receptor	GO:0036337 Fas signaling pathway;GO:0071455 cellular response to hyperoxia;GO:0097049 motor neuron apoptotic process		CD markers; Disease related genes; Cancer-related genes:Candidate cancer biomarkers; Predicted secreted proteins; Candidate cardiovascular disease genes	Plasma membrane (reliability']); Additional: Cytosol;Nuclear bodies		(M5060)SA FAS SIGNALING; (M7997)SA CASPASE CASCADE; (M197)PID HIV NEF PATHWAY	(M5897)HALLMARK IL6 JAK STAT3 SIGNALING; (M5902)HALLMARK APOPTOSIS; (M5913)HALLMARK INTERFERON GAMMA RESPONSE	1	1	0	0	0	0	0	0	1	0	1	0	0	0	1	0	0	0	0	0
ST13	1.2	0.82	6767	symbol	H. sapiens	6767	H. sapiens	ST13	ST13 Hsp70 interacting protein	GO:0061083 regulation of protein refolding;GO:0061084 negative regulation of protein refolding;GO:1903333 negative regulation of protein folding		Predicted intracellular proteins	Cytosol (reliability'])				0	0	0	1	0	0	1	0	0	0	0	0	0	0	0	0	0	0	0	0
PRR13	1.1	0.82	54458	symbol	H. sapiens	54458	H. sapiens	PRR13	proline rich 13			Predicted intracellular proteins	Nucleoplasm (reliability'])				0	0	0	0	0	0	0	0	0	0	0	0	0	0	0	0	0	0	0	0
STIP1	1.1	0.82	10963	symbol	H. sapiens	10963	H. sapiens	STIP1	stress induced phosphoprotein 1	GO:0098760 response to interleukin-7;GO:0098761 cellular response to interleukin-7;GO:0071345 cellular response to cytokine stimulus		Predicted intracellular proteins	Nucleoplasm;Plasma membrane (reliability']); Additional: Cytosol	Copper		(M5941)HALLMARK UV RESPONSE UP; (M5924)HALLMARK MTORC1 SIGNALING	0	0	0	0	0	0	0	0	0	0	0	0	0	0	0	0	1	0	0	0
ALOX5AP	1.9	0.82	241	symbol	H. sapiens	241	H. sapiens	ALOX5AP	arachidonate 5-lipoxygenase activating protein	GO:2001300 lipoxin metabolic process;GO:2001301 lipoxin biosynthetic process;GO:0070207 protein homotrimerization		Disease related genes		DG031; AM103; Fiboflapon			0	0	0	0	0	0	0	0	0	0	0	0	0	0	0	0	0	0	1	0
MX1	2	0.82	4599	symbol	H. sapiens	4599	H. sapiens	MX1	MX dynamin like GTPase 1	GO:0003373 dynamin family protein polymerization involved in membrane fission;GO:0003374 dynamin family protein polymerization involved in mitochondrial fission;GO:0016185 synaptic vesicle budding from presynaptic endocytic zone membrane		Predicted intracellular proteins	Cytosol;Nuclear membrane (reliability'])			(M5911)HALLMARK INTERFERON ALPHA RESPONSE; (M5913)HALLMARK INTERFERON GAMMA RESPONSE; (M5956)HALLMARK KRAS SIGNALING DN	1	1	1	0	0	0	0	0	0	0	0	0	0	1	0	1	0	0	0	0
RAB5C	1.1	0.82	5878	symbol	H. sapiens	5878	H. sapiens	RAB5C	RAB5C, member RAS oncogene family	GO:0048227 plasma membrane to endosome transport;GO:0030100 regulation of endocytosis;GO:0043312 neutrophil degranulation		Predicted intracellular proteins; RAS pathway related proteins	Endosomes (reliability'])				0	1	0	0	0	0	0	0	0	1	1	1	0	0	0	0	0	0	0	0
ZC3H13	1.8	0.82	23091	symbol	H. sapiens	23091	H. sapiens	ZC3H13	zinc finger CCCH-type containing 13	GO:0080009 mRNA methylation;GO:0016556 mRNA modification;GO:2000036 regulation of stem cell population maintenance		Predicted intracellular proteins	Actin filaments;Nuclear membrane (reliability'])				0	0	0	0	0	0	0	0	0	0	0	0	0	0	0	0	0	0	0	0
CNOT6L	1.1	0.82	246175	symbol	H. sapiens	246175	H. sapiens	CNOT6L	CCR4-NOT transcription complex subunit 6 like	GO:0010606 positive regulation of cytoplasmic mRNA processing body assembly;GO:0010603 regulation of cytoplasmic mRNA processing body assembly;GO:0033962 cytoplasmic mRNA processing body assembly		ENZYME proteins:Hydrolases; Predicted intracellular proteins; Enzymes	Cytosol (reliability'])				1	0	0	0	0	0	0	1	0	0	0	0	0	1	0	0	0	0	0	0
TRAM1	1.5	0.82	23471	symbol	H. sapiens	23471	H. sapiens	TRAM1	translocation associated membrane protein 1	GO:0006616 SRP-dependent cotranslational protein targeting to membrane, translocation;GO:0045048 protein insertion into ER membrane;GO:0051205 protein insertion into membrane							0	0	0	0	1	0	0	0	0	0	0	0	0	1	0	0	0	0	0	0
USP11	1.3	0.82	8237	symbol	H. sapiens	8237	H. sapiens	USP11	ubiquitin specific peptidase 11	GO:0016579 protein deubiquitination;GO:0070646 protein modification by small protein removal;GO:0006511 ubiquitin-dependent protein catabolic process		ENZYME proteins:Hydrolases; Peptidases:Cysteine-type peptidases; Predicted intracellular proteins; Enzymes	Nucleoplasm (reliability'])			(M5946)HALLMARK COAGULATION; (M5898)HALLMARK DNA REPAIR	0	0	0	0	1	0	0	0	0	0	0	0	0	0	0	0	0	1	0	0
ISG20	1	0.82	3669	symbol	H. sapiens	3669	H. sapiens	ISG20	interferon stimulated exonuclease gene 20	GO:0000738 DNA catabolic process, exonucleolytic;GO:0006308 DNA catabolic process;GO:0090503 RNA phosphodiester bond hydrolysis, exonucleolytic		ENZYME proteins:Hydrolases; Predicted intracellular proteins; Enzymes		Uridine monophosphate		(M5911)HALLMARK INTERFERON ALPHA RESPONSE; (M5902)HALLMARK APOPTOSIS; (M5891)HALLMARK HYPOXIA	0	1	1	0	0	0	0	1	0	0	0	0	0	0	0	0	0	0	0	0
NAA50	1.1	0.82	80218	symbol	H. sapiens	80218	H. sapiens	NAA50	N-alpha-acetyltransferase 50, NatE catalytic subunit	GO:0034087 establishment of mitotic sister chromatid cohesion;GO:0071962 mitotic sister chromatid cohesion, centromeric;GO:0034085 establishment of sister chromatid cohesion		ENZYME proteins:Transferases; Predicted intracellular proteins; Enzymes					0	0	0	0	0	0	0	0	0	0	0	0	0	0	0	0	0	0	0	0
PSMB1	1.1	0.82	5689	symbol	H. sapiens	5689	H. sapiens	PSMB1	proteasome 20S subunit beta 1	GO:0010499 proteasomal ubiquitin-independent protein catabolic process;GO:0006521 regulation of cellular amino acid metabolic process;GO:1902036 regulation of hematopoietic stem cell differentiation		Predicted intracellular proteins; FDA approved drug targets:Small molecule drugs; ENZYME proteins:Hydrolases; Enzymes; Peptidases:Threonine-type peptidases	Nucleoplasm (reliability'])	Bortezomib; (3AR,6R,6AS)-6-((S)-((S)-CYCLOHEX-2-ENYL)(HYDROXY)METHYL)-6A-METHYL-4-OXO-HEXAHYDRO-2H-FURO[3,2-C]PYRROLE-6-CARBALDEHYDE; Carfilzomib			1	1	0	0	1	0	0	1	1	1	1	0	0	0	0	0	0	1	0	0
LYSMD2	2.3	0.82	256586	symbol	H. sapiens	256586	H. sapiens	LYSMD2	LysM domain containing 2			Predicted intracellular proteins	Mitochondria (reliability']); Additional: Nuclear bodies			(M5913)HALLMARK INTERFERON GAMMA RESPONSE	0	0	0	0	0	0	0	0	0	0	0	0	0	0	0	0	0	0	0	0
KLF6	0.98	0.82	1316	symbol	H. sapiens	1316	H. sapiens	KLF6	Kruppel like factor 6	GO:0030183 B cell differentiation;GO:0042113 B cell activation;GO:0030098 lymphocyte differentiation		Predicted intracellular proteins; Disease related genes; Transcription factors:Zinc-coordinating DNA-binding domains; Cancer-related genes	Nucleoli fibrillar center;Nucleoplasm (reliability']); Additional: Cytosol;Vesicles			(M5947)HALLMARK IL2 STAT5 SIGNALING; (M5890)HALLMARK TNFA SIGNALING VIA NFKB; (M5891)HALLMARK HYPOXIA	0	0	0	1	0	0	0	0	0	0	0	0	0	0	0	0	0	0	0	0
UBB	0.86	0.82	7314	symbol	H. sapiens	7314	H. sapiens	UBB	ubiquitin B	GO:0021886 hypothalamus gonadotrophin-releasing hormone neuron differentiation;GO:0021888 hypothalamus gonadotrophin-releasing hormone neuron development;GO:1902527 positive regulation of protein monoubiquitination		Predicted intracellular proteins		(4s)-5-Fluoro-L-Leucine			1	1	1	0	1	1	0	1	1	0	1	1	1	1	0	1	0	1	0	1
PPP1R2	1.1	0.82	5504	symbol	H. sapiens	5504	H. sapiens	PPP1R2	protein phosphatase 1 regulatory inhibitor subunit 2	GO:0032515 negative regulation of phosphoprotein phosphatase activity;GO:0035308 negative regulation of protein dephosphorylation;GO:0005977 glycogen metabolic process		Predicted intracellular proteins	Nucleoplasm (reliability']); Additional: Cytosol			(M5941)HALLMARK UV RESPONSE UP	0	0	0	0	0	0	0	0	1	0	0	0	0	0	0	0	0	0	0	0
DCAF6	2.8	0.82	55827	symbol	H. sapiens	55827	H. sapiens	DCAF6	DDB1 and CUL4 associated factor 6	GO:0043687 post-translational protein modification;GO:0016567 protein ubiquitination;GO:0032446 protein modification by small protein conjugation		Predicted intracellular proteins	Focal adhesion sites;Nucleoplasm (reliability'])				0	0	0	0	0	0	0	0	0	0	0	0	0	0	0	0	0	0	0	0
YWHAQ	1.1	0.82	10971	symbol	H. sapiens	10971	H. sapiens	YWHAQ	tyrosine 3-monooxygenase/tryptophan 5-monooxygenase activation protein theta	GO:1900739 regulation of protein insertion into mitochondrial membrane involved in apoptotic signaling pathway;GO:1900740 positive regulation of protein insertion into mitochondrial membrane involved in apoptotic signaling pathway;GO:0001844 protein insertion into mitochondrial membrane involved in apoptotic signaling pathway		Predicted intracellular proteins	Cytosol (reliability']); Additional: Nucleoli;Nucleoplasm	Phenethyl Isothiocyanate	(M199)PID P38 MK2 PATHWAY; (M247)PID INSULIN GLUCOSE PATHWAY; (M249)PID PI3KCI AKT PATHWAY	(M5926)HALLMARK MYC TARGETS V1	1	1	0	0	0	1	0	0	0	0	1	1	0	1	1	0	0	0	0	0
NAMPT	1.3	0.82	10135	symbol	H. sapiens	10135	H. sapiens	NAMPT	nicotinamide phosphoribosyltransferase	GO:1905377 response to D-galactose;GO:0014916 regulation of lung blood pressure;GO:0090650 cellular response to oxygen-glucose deprivation		Predicted intracellular proteins; Cancer-related genes:Candidate cancer biomarkers; Predicted secreted proteins; Enzymes; ENZYME proteins:Transferases	Nuclear speckles (reliability']); Additional: Cell Junctions	GMX1777; Daporinad		(M5890)HALLMARK TNFA SIGNALING VIA NFKB; (M5913)HALLMARK INTERFERON GAMMA RESPONSE; (M5924)HALLMARK MTORC1 SIGNALING	1	0	0	0	0	0	0	0	0	1	0	0	0	0	0	0	0	0	0	1
GTPBP1	1.3	0.82	9567	symbol	H. sapiens	9567	H. sapiens	GTPBP1	GTP binding protein 1	GO:0046039 GTP metabolic process;GO:1901068 guanosine-containing compound metabolic process;GO:0061014 positive regulation of mRNA catabolic process		Predicted intracellular proteins	Cytosol;Golgi apparatus (reliability']); Additional: Nuclear bodies				0	0	0	0	0	0	0	1	0	0	0	0	0	0	0	0	0	0	0	0
CARD11	2.4	0.82	84433	symbol	H. sapiens	84433	H. sapiens	CARD11	caspase recruitment domain family member 11	GO:0046710 GDP metabolic process;GO:0050862 positive regulation of T cell receptor signaling pathway;GO:0046037 GMP metabolic process		Disease related genes; Predicted intracellular proteins; Cancer-related genes:Mutated cancer genes			(M88)PID CD8 TCR PATHWAY; (M10)PID BCR 5PATHWAY; (M34)PID TCR PATHWAY		0	1	0	1	0	0	0	0	0	0	0	0	1	0	0	0	0	1	0	0
NPIP	1.9	0.82	23117	gene_synonym	H. sapiens	23117	H. sapiens	NPIPB3	nuclear pore complex interacting protein family member B3	GO:0008150 biological_process		Predicted intracellular proteins	Nucleoplasm (reliability'])				0	0	0	0	0	0	0	0	0	0	0	0	0	0	0	0	0	0	0	0
SMG1P1	1.1	0.82	641298	symbol	H. sapiens	641298	H. sapiens	SMG1P1	SMG1 pseudogene 1								0	0	0	0	0	0	0	0	0	0	0	0	0	0	0	0	0	0	0	0
CXCL13	3.1	0.82	10563	symbol	H. sapiens	10563	H. sapiens	CXCL13	C-X-C motif chemokine ligand 13	GO:0002518 lymphocyte chemotaxis across high endothelial venule;GO:2000545 negative regulation of endothelial cell chemotaxis to fibroblast growth factor;GO:0033634 positive regulation of cell-cell adhesion mediated by integrin		Cancer-related genes:Candidate cancer biomarkers; Predicted secreted proteins			(M222)PID CXCR3 PATHWAY; (M5883)NABA SECRETED FACTORS; (M5885)NABA MATRISOME ASSOCIATED	(M5897)HALLMARK IL6 JAK STAT3 SIGNALING; (M5950)HALLMARK ALLOGRAFT REJECTION	1	0	1	1	0	0	0	0	0	0	0	0	0	0	0	0	0	0	0	0
OS9	1.5	0.82	10956	symbol	H. sapiens	10956	H. sapiens	OS9	OS9 endoplasmic reticulum lectin	GO:0006621 protein retention in ER lumen;GO:1904153 negative regulation of retrograde protein transport, ER to cytosol;GO:0070862 negative regulation of protein exit from endoplasmic reticulum		Transporters:Accessory Factors Involved in Transport; Predicted intracellular proteins	Endoplasmic reticulum (reliability'])		(M180)PID HIF1A PATHWAY		0	0	0	0	1	1	0	0	0	0	0	0	0	1	0	1	0	1	0	0
SDF2	1.9	0.82	6388	symbol	H. sapiens	6388	H. sapiens	SDF2	stromal cell derived factor 2	GO:0035269 protein O-linked mannosylation;GO:0035268 protein mannosylation;GO:0097502 mannosylation		Predicted intracellular proteins	Vesicles (reliability'])	Malonate Ion			0	0	0	0	0	0	0	0	0	0	0	0	0	0	0	0	0	0	0	0
EXOSC3	3.3	0.82	51010	symbol	H. sapiens	51010	H. sapiens	EXOSC3	exosome component 3	GO:0071031 nuclear mRNA surveillance of mRNA 3'-end processing;GO:0071049 nuclear retention of pre-mRNA with aberrant 3'-ends at the site of transcription;GO:0071034 CUT catabolic process		Disease related genes; Predicted intracellular proteins	Nucleoplasm (reliability'])				0	0	0	1	1	0	0	1	0	1	0	0	0	0	0	0	0	0	0	0
CTSW	1.3	0.82	1521	symbol	H. sapiens	1521	H. sapiens	CTSW	cathepsin W	GO:0002576 platelet degranulation;GO:0051603 proteolysis involved in cellular protein catabolic process;GO:0044257 cellular protein catabolic process		Predicted secreted proteins; Peptidases:Cysteine-type peptidases; Enzymes			(M3468)NABA ECM REGULATORS; (M5885)NABA MATRISOME ASSOCIATED; (M5889)NABA MATRISOME		1	0	0	0	1	0	0	0	0	1	0	0	0	0	0	0	0	0	0	0
MRPL54	1.5	0.82	116541	symbol	H. sapiens	116541	H. sapiens	MRPL54	mitochondrial ribosomal protein L54	GO:0070125 mitochondrial translational elongation;GO:0070126 mitochondrial translational termination;GO:0006415 translational termination		Predicted intracellular proteins	Mitochondria (reliability'])				0	0	0	0	0	0	0	0	0	0	0	0	0	0	0	0	0	0	0	0
SAFB	1.5	0.82	6294	symbol	H. sapiens	6294	H. sapiens	SAFB	scaffold attachment factor B	GO:0030520 intracellular estrogen receptor signaling pathway;GO:0030518 intracellular steroid hormone receptor signaling pathway;GO:0043401 steroid hormone mediated signaling pathway		Predicted intracellular proteins	Nucleoplasm (reliability'])		(M200)PID ERA GENOMIC PATHWAY		0	0	0	0	0	0	0	1	0	0	0	0	0	0	0	0	0	0	0	0
PRELID1	1.5	0.82	27166	symbol	H. sapiens	27166	H. sapiens	PRELID1	PRELI domain containing 1	GO:1901857 positive regulation of cellular respiration;GO:2001138 regulation of phospholipid transport;GO:2001140 positive regulation of phospholipid transport		Predicted intracellular proteins	Mitochondria (reliability']); Additional: Nucleoplasm				1	0	0	1	0	0	0	0	0	0	0	0	0	1	0	0	0	0	0	0
SEPW1	1.2	0.82	6415	gene_synonym	H. sapiens	6415	H. sapiens	SELENOW	selenoprotein W	GO:0010269 response to selenium ion;GO:0098869 cellular oxidant detoxification;GO:1990748 cellular detoxification		Predicted intracellular proteins				(M5941)HALLMARK UV RESPONSE UP	0	0	0	0	0	0	0	0	0	0	0	0	0	0	0	0	0	0	0	0
HBP1	1.1	0.82	26959	symbol	H. sapiens	26959	H. sapiens	HBP1	HMG-box transcription factor 1	GO:0007050 cell cycle arrest;GO:0016055 Wnt signaling pathway;GO:0198738 cell-cell signaling by wnt		Transcription factors:Other all-alpha-helical DNA-binding domains; Predicted intracellular proteins	Nuclear speckles (reliability'])		(M139)PID MYC PATHWAY; (M229)PID P38 ALPHA BETA DOWNSTREAM PATHWAY; (M236)PID DELTA NP63 PATHWAY		0	0	0	0	0	0	0	0	0	0	0	0	0	0	1	0	0	0	0	0
NCOR1	1.2	0.82	9611	symbol	H. sapiens	9611	H. sapiens	NCOR1	nuclear receptor corepressor 1	GO:1903799 negative regulation of production of miRNAs involved in gene silencing by miRNA;GO:0045820 negative regulation of glycolytic process;GO:0045475 locomotor rhythm		Transcription factors:Helix-turn-helix domains; Cancer-related genes:Mutational cancer driver genes; Predicted intracellular proteins; Cancer-related genes:Mutated cancer genes	Nucleoplasm (reliability']); Additional: Cytosol		(M13)PID ERBB4 PATHWAY; (M288)PID HES HEY PATHWAY; (M17)PID NOTCH PATHWAY		0	0	0	0	0	0	0	1	1	0	0	0	0	0	0	0	0	0	0	1
IRF9	1.3	0.82	10379	symbol	H. sapiens	10379	H. sapiens	IRF9	interferon regulatory factor 9	GO:0060333 interferon-gamma-mediated signaling pathway;GO:0060337 type I interferon signaling pathway;GO:0071357 cellular response to type I interferon		Transcription factors:Helix-turn-helix domains; Predicted intracellular proteins	Cytosol (reliability'])		(M161)PID IFNG PATHWAY	(M5897)HALLMARK IL6 JAK STAT3 SIGNALING; (M5911)HALLMARK INTERFERON ALPHA RESPONSE; (M5913)HALLMARK INTERFERON GAMMA RESPONSE	1	1	1	0	0	0	0	0	0	0	1	0	0	0	0	0	0	0	0	0
RAB1A	1.3	0.82	5861	symbol	H. sapiens	5861	H. sapiens	RAB1A	RAB1A, member RAS oncogene family	GO:1904668 positive regulation of ubiquitin protein ligase activity;GO:0090557 establishment of endothelial intestinal barrier;GO:0090110 cargo loading into COPII-coated vesicle		Predicted intracellular proteins	Cytosol;Endoplasmic reticulum (reliability'])		(M129)PID PLK1 PATHWAY	(M5924)HALLMARK MTORC1 SIGNALING	0	0	1	1	1	1	0	0	0	0	0	1	0	0	0	1	0	0	0	0
DDOST	1.2	0.82	1650	symbol	H. sapiens	1650	H. sapiens	DDOST	dolichyl-diphosphooligosaccharide--protein glycosyltransferase non-catalytic subunit	GO:0018279 protein N-linked glycosylation via asparagine;GO:0018196 peptidyl-asparagine modification;GO:0006487 protein N-linked glycosylation		Disease related genes; Predicted intracellular proteins	Endoplasmic reticulum (reliability'])				0	0	0	1	1	0	0	0	0	1	0	0	0	0	0	1	0	0	0	0
SRSF4	1.6	0.82	6429	symbol	H. sapiens	6429	H. sapiens	SRSF4	serine and arginine rich splicing factor 4	GO:0048025 negative regulation of mRNA splicing, via spliceosome;GO:0033119 negative regulation of RNA splicing;GO:0050686 negative regulation of mRNA processing		Predicted intracellular proteins	Nuclear speckles (reliability'])	Artenimol			1	0	0	0	0	0	0	1	0	0	0	0	0	0	0	0	0	0	0	0
ATL1	4	0.82	51062	symbol	H. sapiens	51062	H. sapiens	ATL1	atlastin GTPase 1	GO:1990809 endoplasmic reticulum tubular network membrane organization;GO:0090158 endoplasmic reticulum membrane organization;GO:0071786 endoplasmic reticulum tubular network organization		Disease related genes; Predicted intracellular proteins					0	0	0	0	0	0	0	0	0	0	0	0	0	0	0	0	0	0	1	0
ZNF410	1.2	0.82	57862	symbol	H. sapiens	57862	H. sapiens	ZNF410	zinc finger protein 410	GO:0006357 regulation of transcription by RNA polymerase II;GO:0006366 transcription by RNA polymerase II;GO:0006355 regulation of transcription, DNA-templated		Transcription factors:Zinc-coordinating DNA-binding domains; Predicted intracellular proteins	Nuclear bodies (reliability'])				0	0	0	0	0	0	0	0	0	0	0	0	0	0	0	0	0	0	0	0
MARS	1.4	0.82	4141	gene_synonym	H. sapiens	4141	H. sapiens	MARS1	methionyl-tRNA synthetase 1	GO:0006431 methionyl-tRNA aminoacylation;GO:1901838 positive regulation of transcription of nucleolar large rRNA by RNA polymerase I;GO:1901836 regulation of transcription of nucleolar large rRNA by RNA polymerase I		Predicted intracellular proteins; Disease related genes; ENZYME proteins:Ligase; Enzymes; Potential drug targets	Cytosol (reliability'])				0	0	0	0	0	0	0	0	0	0	0	0	0	0	0	0	0	0	0	0
ATG13	1.5	0.82	9776	symbol	H. sapiens	9776	H. sapiens	ATG13	autophagy related 13	GO:0016237 lysosomal microautophagy;GO:0034727 piecemeal microautophagy of the nucleus;GO:0034497 protein localization to phagophore assembly site		Transporters; Cancer-related genes:Mutational cancer driver genes; Predicted intracellular proteins	Cytosol (reliability']); Additional: Nucleoplasm;Plasma membrane		(M121)PID MTOR 4PATHWAY		0	0	0	0	0	1	0	0	0	0	0	0	0	1	0	1	0	0	0	0
PKD1P1	2	0.82	339044	symbol	H. sapiens	339044	H. sapiens	PKD1P1	polycystin 1, transient receptor potential channel interacting pseudogene 1								0	0	0	0	0	0	0	0	0	0	0	0	0	0	0	0	0	0	0	0
MRPL16	2.7	0.82	54948	symbol	H. sapiens	54948	H. sapiens	MRPL16	mitochondrial ribosomal protein L16	GO:0070125 mitochondrial translational elongation;GO:0070126 mitochondrial translational termination;GO:0006415 translational termination		Ribosomal proteins; Predicted intracellular proteins					0	0	0	0	0	0	0	0	0	0	0	0	0	0	0	0	0	0	0	0
OASL	1.2	0.82	8638	symbol	H. sapiens	8638	H. sapiens	OASL	2'-5'-oligoadenylate synthetase like	GO:0060700 regulation of ribonuclease activity;GO:0032069 regulation of nuclease activity;GO:0045071 negative regulation of viral genome replication		Predicted intracellular proteins	Cytosol;Nucleoplasm (reliability'])			(M5911)HALLMARK INTERFERON ALPHA RESPONSE; (M5913)HALLMARK INTERFERON GAMMA RESPONSE	1	1	1	0	0	0	0	0	0	0	0	0	0	0	0	0	0	0	0	0
MLLT6	1.2	0.82	4302	symbol	H. sapiens	4302	H. sapiens	MLLT6	MLLT6, PHD finger containing	GO:2001161 negative regulation of histone H3-K79 methylation;GO:0036359 renal potassium excretion;GO:2001160 regulation of histone H3-K79 methylation		Predicted intracellular proteins; Cancer-related genes	Nucleoplasm (reliability'])				0	0	0	0	0	0	0	0	1	0	0	0	0	0	0	0	0	0	0	0
NDFIP2	2.3	0.82	54602	symbol	H. sapiens	54602	H. sapiens	NDFIP2	Nedd4 family interacting protein 2	GO:0032410 negative regulation of transporter activity;GO:0031398 positive regulation of protein ubiquitination;GO:1903322 positive regulation of protein modification by small protein conjugation or removal			Vesicles (reliability'])				0	0	0	0	1	1	0	0	0	0	0	0	1	0	0	0	0	0	0	0
NEDD9	1.4	0.82	4739	symbol	H. sapiens	4739	H. sapiens	NEDD9	neural precursor cell expressed, developmentally down-regulated 9	GO:0090527 actin filament reorganization;GO:1900026 positive regulation of substrate adhesion-dependent cell spreading;GO:1900024 regulation of substrate adhesion-dependent cell spreading		Predicted intracellular proteins	Cytosol (reliability']); Additional: Nucleoplasm;Plasma membrane			(M5902)HALLMARK APOPTOSIS; (M5893)HALLMARK MITOTIC SPINDLE	1	0	0	1	0	1	0	0	0	0	0	0	0	0	0	0	0	0	0	0
FTH1	0.91	0.82	2495	symbol	H. sapiens	2495	H. sapiens	FTH1	ferritin heavy chain 1	GO:0006880 intracellular sequestering of iron ion;GO:0097577 sequestering of iron ion;GO:0051238 sequestering of metal ion		ENZYME proteins:Oxidoreductases; Predicted intracellular proteins; FDA approved drug targets:Small molecule drugs; Disease related genes; Cancer-related genes:Candidate cancer biomarkers; Enzymes; Candidate cardiovascular disease genes	Microtubules (reliability'])	Iron Dextran; Iron; Ferric pyrophosphate citrate; Ferrous gluconate; Ferrous succinate; Ferrous ascorbate; Ferrous fumarate; Ferrous glycine sulfate	(M254)PID MYC REPRESS PATHWAY		1	0	0	0	0	0	0	0	0	1	0	1	0	0	0	0	0	0	0	0
ITPA	2.3	0.82	3704	symbol	H. sapiens	3704	H. sapiens	ITPA	inosine triphosphatase	GO:0006193 ITP catabolic process;GO:0009203 ribonucleoside triphosphate catabolic process;GO:0009207 purine ribonucleoside triphosphate catabolic process		Predicted intracellular proteins; Disease related genes; ENZYME proteins:Hydrolases; Enzymes; Potential drug targets	Cytosol (reliability']); Additional: Nuclear bodies;Nucleoplasm	Citric acid		(M5898)HALLMARK DNA REPAIR	0	0	0	0	0	0	0	1	0	0	0	0	0	0	0	0	0	0	0	0
PKN2	1.5	0.82	5586	symbol	H. sapiens	5586	H. sapiens	PKN2	protein kinase N2	GO:0045070 positive regulation of viral genome replication;GO:0032467 positive regulation of cytokinesis;GO:1903902 positive regulation of viral life cycle	AGC Ser/Thr protein kinase family	Kinases:AGC Ser/Thr protein kinases; ENZYME proteins:Transferases; Predicted intracellular proteins; Enzymes	Intermediate filaments;Nucleoplasm (reliability']); Additional: Centrosome;Cytosol;Nuclear bodies;Plasma membrane	Fostamatinib	(M12)PID RHOA PATHWAY		1	0	1	0	0	0	0	0	1	0	0	0	0	0	0	0	0	0	0	0
HLA-E	0.93	0.82	3133	symbol	H. sapiens	3133	H. sapiens	HLA-E	major histocompatibility complex, class I, E	GO:0001815 positive regulation of antibody-dependent cellular cytotoxicity;GO:0032639 TRAIL production;GO:0032679 regulation of TRAIL production			Vesicles (reliability'])			(M5950)HALLMARK ALLOGRAFT REJECTION	1	1	1	1	0	1	1	0	0	1	1	0	0	0	0	0	0	1	0	0
CCND2	1.3	0.82	894	symbol	H. sapiens	894	H. sapiens	CCND2	cyclin D2	GO:0045737 positive regulation of cyclin-dependent protein serine/threonine kinase activity;GO:1904031 positive regulation of cyclin-dependent protein kinase activity;GO:1900087 positive regulation of G1/S transition of mitotic cell cycle		Cancer-related genes:Candidate cancer biomarkers; Disease related genes; Predicted intracellular proteins	Nucleoplasm (reliability'])		(M234)PID IL2 STAT5 PATHWAY; (M279)PID RB 1PATHWAY; (M66)PID MYC ACTIV PATHWAY	(M5944)HALLMARK ANGIOGENESIS; (M5895)HALLMARK WNT BETA CATENIN SIGNALING; (M5902)HALLMARK APOPTOSIS	1	1	0	0	0	1	0	0	1	0	1	0	0	0	1	0	0	0	0	0
RBM28	2	0.82	55131	symbol	H. sapiens	55131	H. sapiens	RBM28	RNA binding motif protein 28	GO:0008380 RNA splicing;GO:0006397 mRNA processing;GO:0016071 mRNA metabolic process		Disease related genes; Predicted intracellular proteins	Nucleoli (reliability'])				0	0	0	0	0	0	0	1	0	0	0	0	0	0	0	0	0	0	0	0
SYNGR2	1.6	0.82	9144	symbol	H. sapiens	9144	H. sapiens	SYNGR2	synaptogyrin 2	GO:0048499 synaptic vesicle membrane organization;GO:0010256 endomembrane system organization;GO:0045055 regulated exocytosis		Predicted intracellular proteins	Golgi apparatus (reliability'])			(M5947)HALLMARK IL2 STAT5 SIGNALING; (M5909)HALLMARK MYOGENESIS	0	0	0	0	0	0	0	0	0	1	0	0	0	0	0	0	0	0	0	0
NUDC	0.97	0.82	10726	symbol	H. sapiens	10726	H. sapiens	NUDC	nuclear distribution C, dynein complex regulator	GO:0006457 protein folding;GO:0051301 cell division;GO:0007049 cell cycle		Predicted intracellular proteins	Cytosol (reliability'])	Phenethyl Isothiocyanate	(M163)PID LIS1 PATHWAY; (M129)PID PLK1 PATHWAY		0	0	0	0	0	0	1	0	0	0	0	0	0	0	0	0	0	0	0	0
MATR3	1.1	0.82	9782	symbol	H. sapiens	9782	H. sapiens	MATR3	matrin 3	GO:0003170 heart valve development;GO:0003281 ventricular septum development;GO:0003279 cardiac septum development		Disease related genes; Predicted intracellular proteins	Nucleoplasm (reliability'])				0	1	0	0	0	0	0	0	0	0	0	0	0	0	0	0	0	1	0	0
HSP90AB1	0.72	0.82	3326	symbol	H. sapiens	3326	H. sapiens	HSP90AB1	heat shock protein 90 alpha family class B member 1	GO:1901389 negative regulation of transforming growth factor beta activation;GO:1903660 negative regulation of complement-dependent cytotoxicity;GO:1905323 telomerase holoenzyme complex assembly		Cancer-related genes:Candidate cancer biomarkers; Cancer-related genes:Mutational cancer driver genes; Predicted intracellular proteins; Cancer-related genes:Mutated cancer genes	Cytosol (reliability'])	Geldanamycin; 9-Butyl-8-(3,4,5-Trimethoxybenzyl)-9h-Purin-6-Amine; Radicicol; Tanespimycin; SNX-5422; CCT-018159; 8-(6-BROMO-BENZO[1,3]DIOXOL-5-YLSULFANYL)-9-(3-ISOPROPYLAMINO-PROPYL)-ADENINE; 4-{4-[4-(3-AMINOPROPOXY)PHENYL]-1H-PYRAZOL-5-YL}-6-CHLOROBENZENE-1,3-DIOL; (5E)-14-CHLORO-15,17-DIHYDROXY-4,7,8,9,10,11-HEXAHYDRO-2-BENZOXACYCLOPENTADECINE-1,12(3H,13H)-DIONE; (5Z)-12-CHLORO-13,15-DIHYDROXY…	(M237)PID VEGFR1 2 PATHWAY	(M5926)HALLMARK MYC TARGETS V1	1	1	1	1	1	1	1	0	1	1	0	0	0	1	0	0	1	1	0	0
DUSP5	2.8	0.82	1847	symbol	H. sapiens	1847	H. sapiens	DUSP5	dual specificity phosphatase 5	GO:0035970 peptidyl-threonine dephosphorylation;GO:0000188 inactivation of MAPK activity;GO:0001706 endoderm formation		ENZYME proteins:Hydrolases; Predicted intracellular proteins; Enzymes			(M166)PID ATF2 PATHWAY; (M145)PID P53 DOWNSTREAM PATHWAY	(M5890)HALLMARK TNFA SIGNALING VIA NFKB; (M5921)HALLMARK COMPLEMENT	0	0	0	0	0	1	0	0	1	0	0	0	0	0	0	0	0	0	0	0
TSN	1.6	0.82	7247	symbol	H. sapiens	7247	H. sapiens	TSN	translin	GO:0030422 production of siRNA involved in RNA interference;GO:0016246 RNA interference;GO:0031050 dsRNA processing		Predicted intracellular proteins	Endoplasmic reticulum;Nucleoplasm (reliability'])			(M5951)HALLMARK SPERMATOGENESIS	0	0	0	0	0	0	0	1	0	0	0	0	0	0	0	0	0	0	0	0
FASLG	2.6	0.82	356	symbol	H. sapiens	356	H. sapiens	FASLG	Fas ligand	GO:0048388 endosomal lumen acidification;GO:0030644 cellular chloride ion homeostasis;GO:0046666 retinal cell programmed cell death		CD markers; Disease related genes; Cancer-related genes:Candidate cancer biomarkers; Predicted secreted proteins; RAS pathway related proteins			(M5060)SA FAS SIGNALING; (M7997)SA CASPASE CASCADE; (M235)PID TCR CALCIUM PATHWAY	(M5923)HALLMARK PI3K AKT MTOR SIGNALING; (M5902)HALLMARK APOPTOSIS; (M5950)HALLMARK ALLOGRAFT REJECTION	1	1	0	1	0	0	0	0	1	0	0	0	1	0	0	1	0	1	0	0
FKBP5	0.96	0.82	2289	symbol	H. sapiens	2289	H. sapiens	FKBP5	FKBP prolyl isomerase 5	GO:0000413 protein peptidyl-prolyl isomerization;GO:0061077 chaperone-mediated protein folding;GO:0018208 peptidyl-proline modification		Cancer-related genes:Candidate cancer biomarkers; Enzymes; Predicted intracellular proteins; ENZYME proteins:Isomerase	Nucleoplasm (reliability'])		(M115)PID REG GR PATHWAY	(M5908)HALLMARK ANDROGEN RESPONSE; (M5906)HALLMARK ESTROGEN RESPONSE EARLY; (M5907)HALLMARK ESTROGEN RESPONSE LATE	0	0	0	1	0	0	1	0	0	0	0	0	0	0	0	0	1	0	0	0
TMF1	1.1	0.82	7110	symbol	H. sapiens	7110	H. sapiens	TMF1	TATA element modulatory factor 1	GO:0035936 testosterone secretion;GO:2000843 regulation of testosterone secretion;GO:2000845 positive regulation of testosterone secretion		Cancer-related genes:Candidate cancer biomarkers; Predicted intracellular proteins	Golgi apparatus (reliability'])		(M58)PID AR PATHWAY		0	0	1	1	1	0	0	0	0	0	0	1	0	0	0	1	0	0	0	0
HERPUD1	1.1	0.82	9709	symbol	H. sapiens	9709	H. sapiens	HERPUD1	homocysteine inducible ER protein with ubiquitin like domain 1	GO:1903071 positive regulation of ER-associated ubiquitin-dependent protein catabolic process;GO:1903069 regulation of ER-associated ubiquitin-dependent protein catabolic process;GO:1904294 positive regulation of ERAD pathway		Predicted intracellular proteins; Cancer-related genes	Cytosol;Plasma membrane (reliability'])			(M5922)HALLMARK UNFOLDED PROTEIN RESPONSE	1	0	0	0	1	0	1	0	1	0	0	0	0	0	0	0	0	0	0	0
CCDC12	1.2	0.82	151903	symbol	H. sapiens	151903	H. sapiens	CCDC12	coiled-coil domain containing 12			Predicted intracellular proteins	Nucleoplasm (reliability'])				0	0	0	0	0	0	0	0	0	0	0	0	0	0	0	0	0	0	0	0
C20orf111	1.3	0.82	51526	gene_synonym	H. sapiens	51526	H. sapiens	OSER1	oxidative stress responsive serine rich 1	GO:0070301 cellular response to hydrogen peroxide;GO:0042542 response to hydrogen peroxide;GO:0071236 cellular response to antibiotic		Predicted intracellular proteins	Nuclear speckles;Nucleoli (reliability'])				0	0	0	0	0	0	0	0	0	0	0	0	0	0	0	0	0	0	0	0

## Sheet: S5_PD-1 off
Supplemental Table 5b
Related to Figure 5
Statistics for Genes Upregulated in PD-1- vs PD-1+ (t- test implemented in R using Seurat package and function FindAllMarkers)
Gene	logfoldchanges	pvals_adj	Gene ID	Type	Tax ID	Homologene Gene ID	Homologene Gene Tax ID	Gene Symbol	Description	Biological Process (GO)	Kinase Class (UniProt)	Protein Function (Protein Atlas)	Subcellular Location (Protein Atlas)	Drug (DrugBank)	Canonical Pathways_x000D_	Hallmark Gene Sets_x000D_	GO:0035024 negative regulation of Rho pro	GO:0071496 cellular response to external	GO:0032091 negative regulation of protein	GO:0019933 cAMP-mediated signaling	GO:0050994 regulation of lipid catabolic	M7 PID FCER1 PATHWAY	GO:0045123 cellular extravasation	GO:0014706 striated muscle tissue develop	GO:0032204 regulation of telomere mainten
MTRNR2L10	1	4e-05	100463488	symbol	H. sapiens	100463488	H. sapiens	MTRNR2L10	MT-RNR2 like 10	GO:1900118 negative regulation of execution phase of apoptosis;GO:1900117 regulation of execution phase of apoptosis;GO:2000272 negative regulation of signaling receptor activity		Predicted secreted proteins; Predicted intracellular proteins					0	1	0	0	0	0	0	0	0
MTRNR2L3	1.1	9.8e-05	100462983	symbol	H. sapiens	100462983	H. sapiens	MTRNR2L3	MT-RNR2 like 3	GO:1900118 negative regulation of execution phase of apoptosis;GO:1900117 regulation of execution phase of apoptosis;GO:2000272 negative regulation of signaling receptor activity		Predicted secreted proteins; Predicted intracellular proteins					0	1	0	0	0	0	0	0	0
RPS29	1	0.00021	6235	symbol	H. sapiens	6235	H. sapiens	RPS29	ribosomal protein S29	GO:0002181 cytoplasmic translation;GO:0006614 SRP-dependent cotranslational protein targeting to membrane;GO:0006613 cotranslational protein targeting to membrane		Ribosomal proteins; Disease related genes; Predicted intracellular proteins	Cytosol;Endoplasmic reticulum (reliability'])				1	0	0	0	0	0	0	0	0
MTRNR2L6	0.87	0.0007	100463482	symbol	H. sapiens	100463482	H. sapiens	MTRNR2L6	MT-RNR2 like 6	GO:1900118 negative regulation of execution phase of apoptosis;GO:1900117 regulation of execution phase of apoptosis;GO:2000272 negative regulation of signaling receptor activity		Predicted secreted proteins; Predicted intracellular proteins					0	1	0	0	0	0	0	0	0
RPL34	1	0.00073	6164	symbol	H. sapiens	6164	H. sapiens	RPL34	ribosomal protein L34	GO:0006614 SRP-dependent cotranslational protein targeting to membrane;GO:0006613 cotranslational protein targeting to membrane;GO:0045047 protein targeting to ER		Ribosomal proteins; Predicted intracellular proteins	Cytosol;Endoplasmic reticulum;Nucleoli (reliability'])			(M5926)HALLMARK MYC TARGETS V1	1	0	0	0	0	0	0	0	0
RPL27	1.1	0.0013	6155	symbol	H. sapiens	6155	H. sapiens	RPL27	ribosomal protein L27	GO:1904044 response to aldosterone;GO:0051385 response to mineralocorticoid;GO:0006614 SRP-dependent cotranslational protein targeting to membrane		Ribosomal proteins; Cancer-related genes:Candidate cancer biomarkers; Disease related genes; Predicted intracellular proteins					1	0	1	0	0	0	0	0	0
LINC00574	1.5	0.0036	80069	symbol	H. sapiens	80069	H. sapiens	LINC00574	long intergenic non-protein coding RNA 574								0	0	0	0	0	0	0	0	0
RPS24	1.1	0.0037	6229	symbol	H. sapiens	6229	H. sapiens	RPS24	ribosomal protein S24	GO:0042274 ribosomal small subunit biogenesis;GO:0006614 SRP-dependent cotranslational protein targeting to membrane;GO:0006613 cotranslational protein targeting to membrane		Ribosomal proteins; Disease related genes; Predicted intracellular proteins	Cytosol;Endoplasmic reticulum (reliability']); Additional: Nuclear bodies				1	0	1	0	0	0	0	0	0
SCN11A	1.2	0.0041	11280	symbol	H. sapiens	11280	H. sapiens	SCN11A	sodium voltage-gated channel alpha subunit 11	GO:0019228 neuronal action potential;GO:0086010 membrane depolarization during action potential;GO:0051930 regulation of sensory perception of pain		FDA approved drug targets:Small molecule drugs; Disease related genes; Voltage-gated ion channels:Voltage-Gated Sodium Channels; Transporters:Transporter channels and pores		Zonisamide			1	0	0	0	0	0	0	0	0
KCTD20	1.3	0.0076	222658	symbol	H. sapiens	222658	H. sapiens	KCTD20	potassium channel tetramerization domain containing 20	GO:0042327 positive regulation of phosphorylation;GO:0010562 positive regulation of phosphorus metabolic process;GO:0045937 positive regulation of phosphate metabolic process		Predicted intracellular proteins	Endoplasmic reticulum (reliability']); Additional: Nuclear speckles				0	0	0	0	0	0	0	0	0
TLR7	1.4	0.0089	51284	symbol	H. sapiens	51284	H. sapiens	TLR7	toll like receptor 7	GO:0034154 toll-like receptor 7 signaling pathway;GO:0007252 I-kappaB phosphorylation;GO:0032727 positive regulation of interferon-alpha production		FDA approved drug targets:Small molecule drugs		Imiquimod; Hydroxychloroquine; Isatoribine; ANA971; Golotimod; Resiquimod		(M5947)HALLMARK IL2 STAT5 SIGNALING	0	0	0	0	0	0	0	0	0
GNAL	1.5	0.0094	2774	symbol	H. sapiens	2774	H. sapiens	GNAL	G protein subunit alpha L	GO:0007191 adenylate cyclase-activating dopamine receptor signaling pathway;GO:0007212 dopamine receptor signaling pathway;GO:0007193 adenylate cyclase-inhibiting G protein-coupled receptor signaling pathway		Disease related genes; Predicted intracellular proteins	Cytosol;Nucleoplasm (reliability'])		(M56)PID LPA4 PATHWAY; (M41)PID ER NONGENOMIC PATHWAY; (M8)PID ENDOTHELIN PATHWAY		0	0	0	0	0	0	0	0	0
TNF	6.2	0.0099	7124	symbol	H. sapiens	7124	H. sapiens	TNF	tumor necrosis factor	GO:0061048 negative regulation of branching involved in lung morphogenesis;GO:0032603 fractalkine production;GO:0072564 blood microparticle formation		Predicted intracellular proteins; FDA approved drug targets:Small molecule drugs; Disease related genes; FDA approved drug targets:Biotech drugs; Cancer-related genes:Candidate cancer biomarkers; Predicted secreted proteins; Candidate cardiovascular disease genes; Cancer-related genes:Mutated cancer genes		Etanercept; Adalimumab; Infliximab; Chloroquine; Epinephrine; Pseudoephedrine; Thalidomide; Glucosamine; Clenbuterol; Pranlukast; Amrinone; Afelimomab; YSIL6; SD118; PN0621; OMS-103HP; Talmapimod; VX-702; Atiprimod; CRx-139; CYT007-TNFQb; Andrographolide; Ethyl pyruvate; AME-527; PR-104; Plinabulin; Dexanabinol; Onercept; Golimumab; Certolizumab pegol; Pomalidomide; Polaprezinc; Foreskin fibrobla…	(M11736)SA MMP CYTOKINE CONNECTION; (M267)PID ANTHRAX PATHWAY; (M37)PID NFKAPPAB CANONICAL PATHWAY	(M5897)HALLMARK IL6 JAK STAT3 SIGNALING; (M5902)HALLMARK APOPTOSIS; (M5890)HALLMARK TNFA SIGNALING VIA NFKB	1	0	0	1	1	1	0	0	0
RPS12	0.9	0.0094	6206	symbol	H. sapiens	6206	H. sapiens	RPS12	ribosomal protein S12	GO:0006614 SRP-dependent cotranslational protein targeting to membrane;GO:0006613 cotranslational protein targeting to membrane;GO:0045047 protein targeting to ER		Ribosomal proteins; Predicted intracellular proteins	Cytosol (reliability']); Additional: Golgi apparatus;Vesicles			(M5939)HALLMARK P53 PATHWAY	1	0	0	0	0	0	0	0	0
CDC73	3.2	0.013	79577	symbol	H. sapiens	79577	H. sapiens	CDC73	cell division cycle 73	GO:0034402 recruitment of 3'-end processing factors to RNA polymerase II holoenzyme complex;GO:0031442 positive regulation of mRNA 3'-end processing;GO:0033523 histone H2B ubiquitination		Disease related genes; Cancer-related genes:Mutational cancer driver genes; Predicted intracellular proteins	Nucleoplasm (reliability']); Additional: Cytosol				0	0	1	0	0	0	1	0	0
KLRC3	27	0.013	3823	symbol	H. sapiens	3823	H. sapiens	KLRC3	killer cell lectin like receptor C3	GO:0006968 cellular defense response;GO:0006952 defense response;GO:0006950 response to stress			Vesicles (reliability'])		(M200)PID ERA GENOMIC PATHWAY		0	0	0	0	0	1	0	0	0
F5	2.3	0.015	2153	symbol	H. sapiens	2153	H. sapiens	F5	coagulation factor V	GO:0048207 vesicle targeting, rough ER to cis-Golgi;GO:0048208 COPII vesicle coating;GO:0006901 vesicle coating		Candidate cardiovascular disease genes; Disease related genes; Predicted secreted proteins; FDA approved drug targets:Biotech drugs	Golgi apparatus (reliability'])	Drotrecogin alfa; Thrombomodulin Alfa; Thrombin; Protein C; Human thrombin; Thrombin alfa; Protein S human; Anti-inhibitor coagulant complex		(M5921)HALLMARK COMPLEMENT	0	0	0	0	0	0	0	0	0
MTRNR2L4	0.83	0.015	100463285	symbol	H. sapiens	100463285	H. sapiens	MTRNR2L4	MT-RNR2 like 4	GO:1900118 negative regulation of execution phase of apoptosis;GO:1900117 regulation of execution phase of apoptosis;GO:2000272 negative regulation of signaling receptor activity		Predicted secreted proteins; Predicted intracellular proteins					0	1	0	0	0	0	0	0	0
MLANA	1.2	0.015	2315	symbol	H. sapiens	2315	H. sapiens	MLANA	melan-A								0	0	0	0	0	0	0	0	0
COX7C	1.2	0.015	1350	symbol	H. sapiens	1350	H. sapiens	COX7C	cytochrome c oxidase subunit 7C	GO:0006123 mitochondrial electron transport, cytochrome c to oxygen;GO:0019646 aerobic electron transport chain;GO:0009060 aerobic respiration		Transporters:Primary Active Transporters		Cholic Acid; N-Formylmethionine		(M5936)HALLMARK OXIDATIVE PHOSPHORYLATION	0	0	0	0	0	0	0	0	0
RPL39	0.84	0.015	6170	symbol	H. sapiens	6170	H. sapiens	RPL39	ribosomal protein L39	GO:0002227 innate immune response in mucosa;GO:0002385 mucosal immune response;GO:0002251 organ or tissue specific immune response		Ribosomal proteins; Predicted intracellular proteins				(M5950)HALLMARK ALLOGRAFT REJECTION	1	0	0	0	0	0	0	0	0
ZNF217	3.7	0.016	7764	symbol	H. sapiens	7764	H. sapiens	ZNF217	zinc finger protein 217	GO:0000122 negative regulation of transcription by RNA polymerase II;GO:0045892 negative regulation of transcription, DNA-templated;GO:1903507 negative regulation of nucleic acid-templated transcription		Transcription factors:Zinc-coordinating DNA-binding domains; Predicted intracellular proteins	Nuclear speckles (reliability'])				0	0	0	0	0	0	0	0	0
LOC100128398	1.2	0.016	100128398	Gene_ID	H. sapiens	100128398	H. sapiens	LOC100128398	uncharacterized LOC100128398								0	0	0	0	0	0	0	0	0
LMX1B	0.93	0.016	4010	symbol	H. sapiens	4010	H. sapiens	LMX1B	LIM homeobox transcription factor 1 beta	GO:0071542 dopaminergic neuron differentiation;GO:0009953 dorsal/ventral pattern formation;GO:0003002 regionalization		Transcription factors:Helix-turn-helix domains; Disease related genes; Predicted intracellular proteins	Nucleoplasm (reliability'])				0	0	0	0	0	0	0	1	0
LOC100996291	1.1	0.016	100996291	Gene_ID	H. sapiens	100996291	H. sapiens	LINC01993	long intergenic non-protein coding RNA 1993								0	0	0	0	0	0	0	0	0
SYNJ2BP	1.2	0.016	55333	symbol	H. sapiens	55333	H. sapiens	SYNJ2BP	synaptojanin 2 binding protein	GO:0048312 intracellular distribution of mitochondria;GO:0048311 mitochondrion distribution;GO:0051646 mitochondrion localization		Transporters:Accessory Factors Involved in Transport	Mitochondria (reliability'])				1	0	0	0	0	0	0	0	0
GVINP1	1.8	0.017	387751	symbol	H. sapiens	387751	H. sapiens	GVINP1	GTPase, very large interferon inducible pseudogene 1								0	0	0	0	0	0	0	0	0
EGFEM1P	1.3	0.017	93556	symbol	H. sapiens	93556	H. sapiens	EGFEM1P	EGF like and EMI domain containing 1, pseudogene								0	0	0	0	0	0	0	0	0
RPS25	0.87	0.017	6230	symbol	H. sapiens	6230	H. sapiens	RPS25	ribosomal protein S25	GO:0006614 SRP-dependent cotranslational protein targeting to membrane;GO:0006613 cotranslational protein targeting to membrane;GO:0045047 protein targeting to ER		Ribosomal proteins; Predicted intracellular proteins	Cytosol;Endoplasmic reticulum (reliability'])				1	0	0	0	0	0	0	0	0
ZNF204P	2.2	0.019	7754	symbol	H. sapiens	7754	H. sapiens	ZNF204P	zinc finger protein 204, pseudogene								0	0	0	0	0	0	0	0	0
LOC646471	1.9	0.019	646471	Gene_ID	H. sapiens	646471	H. sapiens	LOC646471	uncharacterized LOC646471								0	0	0	0	0	0	0	0	0
KCNMB4	1.3	0.019	27345	symbol	H. sapiens	27345	H. sapiens	KCNMB4	potassium calcium-activated channel subfamily M regulatory beta subunit 4	GO:0005513 detection of calcium ion;GO:0019228 neuronal action potential;GO:0019229 regulation of vasoconstriction		FDA approved drug targets:Small molecule drugs	Cytosol (reliability'])				0	0	0	0	0	0	0	0	0
RPL17	0.86	0.02	6139	symbol	H. sapiens	6139	H. sapiens	RPL17	ribosomal protein L17	GO:0002181 cytoplasmic translation;GO:0006614 SRP-dependent cotranslational protein targeting to membrane;GO:0006613 cotranslational protein targeting to membrane		Ribosomal proteins; Predicted intracellular proteins	Cytosol;Endoplasmic reticulum (reliability'])				1	0	0	0	0	0	0	0	0
LOC730091	2.2	0.021	730091	Gene_ID	H. sapiens	730091	H. sapiens	LINC00886	long intergenic non-protein coding RNA 886								0	0	0	0	0	0	0	0	0
KLRC2	7.9	0.024	3822	symbol	H. sapiens	3822	H. sapiens	KLRC2	killer cell lectin like receptor C2	GO:0006968 cellular defense response;GO:0002228 natural killer cell mediated immunity;GO:0002449 lymphocyte mediated immunity		CD markers; Predicted intracellular proteins	Plasma membrane (reliability'])				0	0	0	0	0	1	0	0	0
MRPS35	4.2	0.024	60488	symbol	H. sapiens	60488	H. sapiens	MRPS35	mitochondrial ribosomal protein S35	GO:0042769 DNA damage response, detection of DNA damage;GO:0070125 mitochondrial translational elongation;GO:0070126 mitochondrial translational termination		Ribosomal proteins; Predicted intracellular proteins	Mitochondria (reliability']); Additional: Cytosol				1	0	0	0	0	0	0	0	0
RPL11	0.84	0.024	6135	symbol	H. sapiens	6135	H. sapiens	RPL11	ribosomal protein L11	GO:2000435 negative regulation of protein neddylation;GO:2000434 regulation of protein neddylation;GO:1902255 positive regulation of intrinsic apoptotic signaling pathway by p53 class mediator		Ribosomal proteins; Disease related genes; Predicted intracellular proteins	Vesicles (reliability'])	(S)-3-phenyllactic acid; Anisomycin; Puromycin	(M261)PID P53 REGULATION PATHWAY; (M66)PID MYC ACTIV PATHWAY		1	0	1	1	0	0	0	0	0
PTGR2	1.3	0.025	145482	symbol	H. sapiens	145482	H. sapiens	PTGR2	prostaglandin reductase 2	GO:0006692 prostanoid metabolic process;GO:0006693 prostaglandin metabolic process;GO:0033559 unsaturated fatty acid metabolic process		ENZYME proteins:Oxidoreductases; Predicted intracellular proteins; Enzymes	Vesicles (reliability'])	Indomethacin; (5E,13E)-11-HYDROXY-9,15-DIOXOPROSTA-5,13-DIEN-1-OIC ACID			0	0	0	0	0	0	0	0	0
RPL7A	0.98	0.025	6130	symbol	H. sapiens	6130	H. sapiens	RPL7A	ribosomal protein L7a	GO:0000470 maturation of LSU-rRNA;GO:0042273 ribosomal large subunit biogenesis;GO:0006614 SRP-dependent cotranslational protein targeting to membrane		Ribosomal proteins; Disease related genes; Predicted intracellular proteins	Nucleoli (reliability']); Additional: Vesicles				1	0	1	0	0	0	0	0	0
RPL24	0.87	0.025	6152	symbol	H. sapiens	6152	H. sapiens	RPL24	ribosomal protein L24	GO:1902626 assembly of large subunit precursor of preribosome;GO:0000027 ribosomal large subunit assembly;GO:0042255 ribosome assembly		Ribosomal proteins; Predicted intracellular proteins	Cytosol;Endoplasmic reticulum (reliability'])				1	0	1	0	0	0	0	0	0
ZNF835	0.88	0.026	90485	symbol	H. sapiens	90485	H. sapiens	ZNF835	zinc finger protein 835	GO:0006357 regulation of transcription by RNA polymerase II;GO:0006366 transcription by RNA polymerase II;GO:0006355 regulation of transcription, DNA-templated		Transcription factors:Zinc-coordinating DNA-binding domains; Predicted intracellular proteins	Microtubules (reliability'])				0	0	0	0	0	0	0	0	0
SP140	1.9	0.027	11262	symbol	H. sapiens	11262	H. sapiens	SP140	SP140 nuclear body protein	GO:0006952 defense response;GO:0006950 response to stress;GO:0050896 response to stimulus		Transcription factors:alpha-Helices exposed by beta-structures; Predicted intracellular proteins	Nucleoli fibrillar center (reliability']); Additional: Mitochondria				0	0	0	0	0	0	0	0	0
MAB21L3	1.2	0.026	126868	symbol	H. sapiens	126868	H. sapiens	MAB21L3	mab-21 like 3			Predicted intracellular proteins	Nucleoplasm (reliability'])				0	0	0	0	0	0	0	0	0
LOC643623	1.1	0.026	643623	Gene_ID	H. sapiens	643623	H. sapiens	LINC02523	long intergenic non-protein coding RNA 2523								0	0	0	0	0	0	0	0	0
PAFAH2	1.2	0.029	5051	symbol	H. sapiens	5051	H. sapiens	PAFAH2	platelet activating factor acetylhydrolase 2	GO:0016042 lipid catabolic process;GO:0007596 blood coagulation;GO:0007599 hemostasis		ENZYME proteins:Hydrolases; Predicted intracellular proteins; Enzymes					0	0	0	0	0	0	0	0	0
MAP3K13	0.9	0.029	9175	symbol	H. sapiens	9175	H. sapiens	MAP3K13	mitogen-activated protein kinase kinase kinase 13	GO:1905492 positive regulation of branching morphogenesis of a nerve;GO:0014042 positive regulation of neuron maturation;GO:2000172 regulation of branching morphogenesis of a nerve	STE Ser/Thr protein kinase family	Predicted intracellular proteins; Cancer-related genes; Enzymes; Kinases:STE Ser/Thr protein kinases; ENZYME proteins:Transferases	Centriolar satellite (reliability']); Additional: Cytosol;Nucleoplasm	Fostamatinib			0	0	0	0	1	0	0	0	0
HELQ	27	0.031	113510	symbol	H. sapiens	113510	H. sapiens	HELQ	helicase, POLQ like	GO:0032508 DNA duplex unwinding;GO:0032392 DNA geometric change;GO:0000724 double-strand break repair via homologous recombination		ENZYME proteins:Hydrolases; Predicted intracellular proteins; Enzymes	Nuclear speckles (reliability']); Additional: Nucleoplasm				0	0	1	0	0	0	0	0	0
CELF3	1.9	0.031	11189	symbol	H. sapiens	11189	H. sapiens	CELF3	CUGBP Elav-like family member 3	GO:0030575 nuclear body organization;GO:0048026 positive regulation of mRNA splicing, via spliceosome;GO:0050685 positive regulation of mRNA processing		Predicted intracellular proteins	Nucleoplasm (reliability'])				0	0	1	0	0	0	0	0	0
CAST	1.9	0.031	831	symbol	H. sapiens	831	H. sapiens	CAST	calpastatin	GO:2000675 negative regulation of type B pancreatic cell apoptotic process;GO:1990709 presynaptic active zone organization;GO:2000674 regulation of type B pancreatic cell apoptotic process		Disease related genes; Cancer-related genes:Mutational cancer driver genes; Predicted intracellular proteins	Cytosol;Endoplasmic reticulum (reliability'])	Calcium; Artenimol		(M5945)HALLMARK HEME METABOLISM	0	0	0	1	0	0	0	0	0
LPIN2	2.4	0.032	9663	symbol	H. sapiens	9663	H. sapiens	LPIN2	lipin 2	GO:0006646 phosphatidylethanolamine biosynthetic process;GO:0046337 phosphatidylethanolamine metabolic process;GO:0006656 phosphatidylcholine biosynthetic process		Predicted intracellular proteins; Disease related genes; ENZYME proteins:Hydrolases; Enzymes; Potential drug targets	Cytosol (reliability']); Additional: Actin filaments;Plasma membrane			(M5934)HALLMARK XENOBIOTIC METABOLISM; (M5945)HALLMARK HEME METABOLISM	0	0	0	0	0	0	0	0	0
BCAS1	1.3	0.032	8537	symbol	H. sapiens	8537	H. sapiens	BCAS1	brain enriched myelin associated protein 1	GO:0042552 myelination;GO:0007272 ensheathment of neurons;GO:0008366 axon ensheathment		Predicted intracellular proteins	Vesicles (reliability'])				0	0	0	0	0	0	0	0	0
MAPKAPK5-AS1	7.7	0.034	51275	symbol	H. sapiens	51275	H. sapiens	MAPKAPK5-AS1	MAPKAPK5 antisense RNA 1								0	0	0	0	0	0	0	0	0
RPL30	0.78	0.032	6156	symbol	H. sapiens	6156	H. sapiens	RPL30	ribosomal protein L30	GO:1904571 positive regulation of selenocysteine incorporation;GO:1904569 regulation of selenocysteine incorporation;GO:0045901 positive regulation of translational elongation		Ribosomal proteins; Predicted intracellular proteins	Cytosol;Endoplasmic reticulum (reliability'])				1	0	0	0	0	0	0	0	0
HCG4	1.4	0.035	54435	symbol	H. sapiens	54435	H. sapiens	HCG4	HLA complex group 4								0	0	0	0	0	0	0	0	0
KLF8	1.3	0.035	11279	symbol	H. sapiens	11279	H. sapiens	KLF8	Kruppel like factor 8	GO:0000122 negative regulation of transcription by RNA polymerase II;GO:0045892 negative regulation of transcription, DNA-templated;GO:1903507 negative regulation of nucleic acid-templated transcription		Transcription factors:Zinc-coordinating DNA-binding domains; Predicted intracellular proteins	Nucleoplasm (reliability'])		(M281)PID FAK PATHWAY		0	0	0	0	0	0	0	0	0
C3orf70	1.4	0.037	285382	symbol	H. sapiens	285382	H. sapiens	C3orf70	chromosome 3 open reading frame 70	GO:0048512 circadian behavior;GO:0007622 rhythmic behavior;GO:0007623 circadian rhythm		Predicted intracellular proteins; Cancer-related genes:Mutated cancer genes	Cytosol (reliability'])				0	0	0	0	0	0	0	0	0
BPHL	1.6	0.037	670	symbol	H. sapiens	670	H. sapiens	BPHL	biphenyl hydrolase like	GO:0006805 xenobiotic metabolic process;GO:0071466 cellular response to xenobiotic stimulus;GO:0009410 response to xenobiotic stimulus		Predicted intracellular proteins	Mitochondria (reliability'])	L-tyrosinamide		(M5935)HALLMARK FATTY ACID METABOLISM; (M5934)HALLMARK XENOBIOTIC METABOLISM	0	0	0	0	0	0	0	0	0
UBA52	0.67	0.037	7311	symbol	H. sapiens	7311	H. sapiens	UBA52	ubiquitin A-52 residue ribosomal protein fusion product 1	GO:0017085 response to insecticide;GO:0042276 error-prone translesion synthesis;GO:0000717 nucleotide-excision repair, DNA duplex unwinding		Ribosomal proteins; Predicted intracellular proteins	Cytosol;Endoplasmic reticulum (reliability']); Additional: Nucleoplasm;Plasma membrane				1	0	0	0	1	0	1	0	0
LOC100288748	1	0.037	100288748	Gene_ID	H. sapiens	100288748	H. sapiens	LOC100288748	uncharacterized LOC100288748								0	0	0	0	0	0	0	0	0
TMOD3	1.6	0.037	29766	symbol	H. sapiens	29766	H. sapiens	TMOD3	tropomodulin 3	GO:0051694 pointed-end actin filament capping;GO:0048821 erythrocyte development;GO:0051693 actin filament capping		Predicted intracellular proteins	Cytosol (reliability']); Additional: Actin filaments				0	0	0	0	0	0	0	0	0
FAM84B	1.2	0.039	157638	gene_synonym	H. sapiens	157638	H. sapiens	LRATD2	LRAT domain containing 2			Predicted intracellular proteins	Nucleoplasm (reliability'])				0	0	0	0	0	0	0	0	0
RPP30	1.1	0.038	10556	symbol	H. sapiens	10556	H. sapiens	RPP30	ribonuclease P/MRP subunit p30	GO:0001682 tRNA 5'-leader removal;GO:0099116 tRNA 5'-end processing;GO:0034471 ncRNA 5'-end processing		ENZYME proteins:Hydrolases; Predicted intracellular proteins; Enzymes	Nucleoli;Nucleoplasm (reliability']); Additional: Cytosol;Microtubule ends				1	0	1	0	0	0	0	0	0
UBLCP1	3.6	0.039	134510	symbol	H. sapiens	134510	H. sapiens	UBLCP1	ubiquitin like domain containing CTD phosphatase 1	GO:0006470 protein dephosphorylation;GO:0016311 dephosphorylation;GO:0006796 phosphate-containing compound metabolic process		ENZYME proteins:Hydrolases; Predicted intracellular proteins; Enzymes	Nucleoli (reliability']); Additional: Nucleoplasm				0	0	0	0	0	0	0	0	0
APOPT1	1.4	0.039	84334	gene_synonym	H. sapiens	84334	H. sapiens	COA8	cytochrome c oxidase assembly factor 8	GO:1904734 positive regulation of electron transfer activity;GO:1904960 positive regulation of cytochrome-c oxidase activity;GO:1904959 regulation of cytochrome-c oxidase activity		Predicted intracellular proteins					0	0	0	0	0	0	0	0	0
ZNF2	1.4	0.039	7549	symbol	H. sapiens	7549	H. sapiens	ZNF2	zinc finger protein 2	GO:0006357 regulation of transcription by RNA polymerase II;GO:0006366 transcription by RNA polymerase II;GO:0006355 regulation of transcription, DNA-templated		Transcription factors:Zinc-coordinating DNA-binding domains; Predicted intracellular proteins	Cytosol;Plasma membrane (reliability']); Additional: Nucleoplasm				0	0	0	0	0	0	0	0	0
A2M	4.3	0.039	2	symbol	H. sapiens	2	H. sapiens	A2M	alpha-2-macroglobulin	GO:0001868 regulation of complement activation, lectin pathway;GO:0001869 negative regulation of complement activation, lectin pathway;GO:0045916 negative regulation of complement activation		Cancer-related genes:Candidate cancer biomarkers; Candidate cardiovascular disease genes; Predicted secreted proteins		Becaplermin; Cisplatin; Bacitracin; Zinc; Ocriplasmin; Silver; Zinc acetate; Zinc chloride; Zinc sulfate, unspecified form	(M183)PID IL6 7 PATHWAY; (M3468)NABA ECM REGULATORS; (M5885)NABA MATRISOME ASSOCIATED	(M5897)HALLMARK IL6 JAK STAT3 SIGNALING; (M5946)HALLMARK COAGULATION	0	0	0	1	0	0	0	0	0
H6PD	0.95	0.039	9563	symbol	H. sapiens	9563	H. sapiens	H6PD	hexose-6-phosphate dehydrogenase/glucose 1-dehydrogenase	GO:0009051 pentose-phosphate shunt, oxidative branch;GO:2000064 regulation of cortisol biosynthetic process;GO:0031946 regulation of glucocorticoid biosynthetic process		ENZYME proteins:Oxidoreductases; Predicted intracellular proteins; Disease related genes; ENZYME proteins:Hydrolases; Enzymes; Potential drug targets	Cytosol (reliability'])	NADH			0	0	0	0	0	0	0	0	0
LPP	0.69	0.039	4026	symbol	H. sapiens	4026	H. sapiens	LPP	LIM domain containing preferred translocation partner in lipoma	GO:0098609 cell-cell adhesion;GO:0007155 cell adhesion;GO:0022610 biological adhesion		Disease related genes; Cancer-related genes:Mutational cancer driver genes; Predicted intracellular proteins	Cytosol;Focal adhesion sites (reliability'])		(M232)PID ECADHERIN STABILIZATION PATHWAY		0	0	0	0	0	0	0	0	0
A2ML1	1.3	0.04	144568	symbol	H. sapiens	144568	H. sapiens	A2ML1	alpha-2-macroglobulin like 1	GO:0010951 negative regulation of endopeptidase activity;GO:0010466 negative regulation of peptidase activity;GO:0045861 negative regulation of proteolysis		Predicted secreted proteins; Predicted intracellular proteins			(M3468)NABA ECM REGULATORS; (M5885)NABA MATRISOME ASSOCIATED; (M5889)NABA MATRISOME		0	0	0	1	0	0	0	0	0
C14orf178	4.1	0.041	283579	symbol	H. sapiens	283579	H. sapiens	C14orf178	chromosome 14 open reading frame 178			Predicted intracellular proteins					0	0	0	0	0	0	0	0	0
SLC9A7P1	2.2	0.041	121456	symbol	H. sapiens	121456	H. sapiens	SLC9A7P1	solute carrier family 9 member 7 pseudogene 1								0	0	0	0	0	0	0	0	0
GIMAP7	1.8	0.041	168537	symbol	H. sapiens	168537	H. sapiens	GIMAP7	GTPase, IMAP family member 7	GO:0046039 GTP metabolic process;GO:1901068 guanosine-containing compound metabolic process;GO:0046128 purine ribonucleoside metabolic process		Predicted intracellular proteins	Vesicles (reliability']); Additional: Cytosol				0	0	0	0	0	0	0	0	1
LOC100506083	1.1	0.041	100506083	Gene_ID	H. sapiens	100506083	H. sapiens	LOC100506083	uncharacterized LOC100506083								0	0	0	0	0	0	0	0	0
C15orf40	0.94	0.042	123207	symbol	H. sapiens	123207	H. sapiens	C15orf40	chromosome 15 open reading frame 40			Predicted intracellular proteins	Cytosol;Nucleoplasm (reliability'])				0	0	0	0	0	0	0	0	0
CNTLN	1.2	0.043	54875	symbol	H. sapiens	54875	H. sapiens	CNTLN	centlein	GO:0010457 centriole-centriole cohesion;GO:0007098 centrosome cycle;GO:0031023 microtubule organizing center organization		Predicted intracellular proteins	Centrosome (reliability']); Additional: Cytosol;Nucleoplasm				0	0	0	0	0	0	0	0	0
ENOPH1	3	0.043	58478	symbol	H. sapiens	58478	H. sapiens	ENOPH1	enolase-phosphatase 1	GO:0019284 L-methionine salvage from S-adenosylmethionine;GO:0019509 L-methionine salvage from methylthioadenosine;GO:0033353 S-adenosylmethionine cycle		ENZYME proteins:Hydrolases; Predicted intracellular proteins; Enzymes	Nucleoplasm (reliability']); Additional: Nuclear bodies	2-OXOHEPTYLPHOSPHONIC ACID			1	0	0	0	0	0	0	0	1
GCLM	0.82	0.043	2730	symbol	H. sapiens	2730	H. sapiens	GCLM	glutamate-cysteine ligase modifier subunit	GO:0035227 regulation of glutamate-cysteine ligase activity;GO:0035229 positive regulation of glutamate-cysteine ligase activity;GO:0097069 cellular response to thyroxine stimulus		Cancer-related genes:Candidate cancer biomarkers; Predicted intracellular proteins	Cytosol;Nucleoplasm (reliability']); Additional: Plasma membrane	Glutamic acid; Cysteine		(M5938)HALLMARK REACTIVE OXYGEN SPECIES PATHWAY; (M5948)HALLMARK BILE ACID METABOLISM; (M5945)HALLMARK HEME METABOLISM	1	0	0	0	0	0	0	0	0
LAIR1	0.9	0.044	3903	symbol	H. sapiens	3903	H. sapiens	LAIR1	leukocyte associated immunoglobulin like receptor 1	GO:0043312 neutrophil degranulation;GO:0002283 neutrophil activation involved in immune response;GO:0002446 neutrophil mediated immunity		CD markers; Predicted intracellular proteins	Plasma membrane (reliability'])				0	0	0	0	0	0	0	0	0
FGD4	0.94	0.045	121512	symbol	H. sapiens	121512	H. sapiens	FGD4	FYVE, RhoGEF and PH domain containing 4	GO:0046847 filopodium assembly;GO:0008360 regulation of cell shape;GO:0051056 regulation of small GTPase mediated signal transduction		Disease related genes; Predicted intracellular proteins	Actin filaments (reliability'])			(M5893)HALLMARK MITOTIC SPINDLE	0	0	0	0	0	0	0	0	0
AHI1	1.4	0.045	54806	symbol	H. sapiens	54806	H. sapiens	AHI1	Abelson helper integration site 1	GO:0030862 positive regulation of polarized epithelial cell differentiation;GO:0039007 pronephric nephron morphogenesis;GO:0039008 pronephric nephron tubule morphogenesis		Disease related genes; Predicted intracellular proteins	Centrosome (reliability'])				0	0	0	0	0	0	0	1	0
C11orf70	1.3	0.046	85016	gene_synonym	H. sapiens	85016	H. sapiens	CFAP300	cilia and flagella associated protein 300			Predicted intracellular proteins	Centrosome (reliability'])				0	0	0	0	0	0	0	0	0
APOBEC3A	1.3	0.046	200315	symbol	H. sapiens	200315	H. sapiens	APOBEC3A	apolipoprotein B mRNA editing enzyme catalytic subunit 3A	GO:0044355 clearance of foreign intracellular DNA;GO:0099046 clearance of foreign intracellular nucleic acids;GO:0070383 DNA cytosine deamination		Predicted intracellular proteins	Nucleoplasm (reliability'])				1	0	0	0	0	0	0	0	1
ATXN3	0.67	0.046	4287	symbol	H. sapiens	4287	H. sapiens	ATXN3	ataxin 3	GO:1904327 protein localization to cytosolic proteasome complex;GO:1904379 protein localization to cytosolic proteasome complex involved in ERAD pathway;GO:0035520 monoubiquitinated protein deubiquitination		Predicted intracellular proteins; Disease related genes; ENZYME proteins:Hydrolases; Enzymes; Potential drug targets	Nucleoli;Nucleoplasm (reliability']); Additional: Plasma membrane				0	0	0	0	0	0	0	0	0
TMEM120B	0.73	0.046	144404	symbol	H. sapiens	144404	H. sapiens	TMEM120B	transmembrane protein 120B	GO:0051291 protein heterooligomerization;GO:0051259 protein complex oligomerization;GO:0045444 fat cell differentiation		Predicted intracellular proteins	Nucleoli fibrillar center (reliability']); Additional: Cytosol				0	0	0	0	0	0	0	0	0
FAM114A1	0.89	0.046	92689	symbol	H. sapiens	92689	H. sapiens	FAM114A1	family with sequence similarity 114 member A1			Predicted intracellular proteins	Cytosol;Golgi apparatus (reliability']); Additional: Nucleoplasm				0	0	0	0	0	0	0	0	0
GPR161	0.98	0.047	23432	symbol	H. sapiens	23432	H. sapiens	GPR161	G protein-coupled receptor 161	GO:1901621 negative regulation of smoothened signaling pathway involved in dorsal/ventral neural tube patterning;GO:1901620 regulation of smoothened signaling pathway involved in dorsal/ventral neural tube patterning;GO:0060831 smoothened signaling pathway involved in dorsal/ventral neural tube patterning		Transporters; G-protein coupled receptors:GPCRs excl olfactory receptors	Nucleoplasm (reliability']); Additional: Nucleoli				0	0	0	0	0	0	1	1	0
ANKRD20A19P	1.4	0.048	400110	symbol	H. sapiens	400110	H. sapiens	ANKRD20A19P	ankyrin repeat domain 20 family member A19, pseudogene								0	0	0	0	0	0	0	0	0
C6orf170	1.3	0.051	221322	gene_synonym	H. sapiens	221322	H. sapiens	TBC1D32	TBC1 domain family member 32	GO:0003406 retinal pigment epithelium development;GO:0060831 smoothened signaling pathway involved in dorsal/ventral neural tube patterning;GO:0021904 dorsal/ventral neural tube patterning		Predicted intracellular proteins	Mitochondria (reliability'])				0	0	0	0	0	0	0	1	0
MTRNR2L7	1.6	0.052	100288485	symbol	H. sapiens	100288485	H. sapiens	MTRNR2L7	MT-RNR2 like 7	GO:1900118 negative regulation of execution phase of apoptosis;GO:1900117 regulation of execution phase of apoptosis;GO:2000272 negative regulation of signaling receptor activity		Predicted secreted proteins; Predicted intracellular proteins					0	1	0	0	0	0	0	0	0
FDXACB1	3.1	0.052	91893	symbol	H. sapiens	91893	H. sapiens	FDXACB1	ferredoxin-fold anticodon binding domain containing 1	GO:0070475 rRNA base methylation;GO:0031167 rRNA methylation;GO:0000154 rRNA modification		Predicted intracellular proteins	Cytosol;Nucleoplasm (reliability'])				0	0	1	0	0	0	0	0	0
CRISPLD2	2	0.052	83716	symbol	H. sapiens	83716	H. sapiens	CRISPLD2	cysteine rich secretory protein LCCL domain containing 2	GO:0060325 face morphogenesis;GO:0060323 head morphogenesis;GO:0060324 face development		Predicted secreted proteins; Predicted intracellular proteins	Nucleoli;Nucleoplasm (reliability'])		(M3008)NABA ECM GLYCOPROTEINS; (M5884)NABA CORE MATRISOME; (M5889)NABA MATRISOME		0	0	0	0	0	0	0	0	0
ZSCAN22	1.1	0.052	342945	symbol	H. sapiens	342945	H. sapiens	ZSCAN22	zinc finger and SCAN domain containing 22	GO:0006357 regulation of transcription by RNA polymerase II;GO:0006366 transcription by RNA polymerase II;GO:0006355 regulation of transcription, DNA-templated		Transcription factors:Zinc-coordinating DNA-binding domains; Predicted intracellular proteins	Cytosol;Plasma membrane (reliability']); Additional: Actin filaments				0	0	0	0	0	0	0	0	0
WNT7B	1.2	0.052	7477	symbol	H. sapiens	7477	H. sapiens	WNT7B	Wnt family member 7B	GO:0016332 establishment or maintenance of polarity of embryonic epithelium;GO:0072060 outer medullary collecting duct development;GO:0072053 renal inner medulla development		Predicted secreted proteins; Predicted intracellular proteins			(M77)PID WNT SIGNALING PATHWAY; (M5493)WNT SIGNALING; (M5883)NABA SECRETED FACTORS		0	0	0	0	1	0	0	1	0
RASGRP4	0.98	0.052	115727	symbol	H. sapiens	115727	H. sapiens	RASGRP4	RAS guanyl releasing protein 4	GO:0007202 activation of phospholipase C activity;GO:0010863 positive regulation of phospholipase C activity;GO:1900274 regulation of phospholipase C activity		Predicted intracellular proteins; RAS pathway related proteins	Cytosol;Nucleoplasm (reliability']); Additional: Plasma membrane		(M269)PID RAS PATHWAY		0	0	0	0	0	0	0	0	0
LOC731424	0.92	0.052	731424	Gene_ID	H. sapiens	731424	H. sapiens	MIR3945HG	MIR3945 host gene								0	0	0	0	0	0	0	0	0
ZNF492	0.91	0.052	57615	symbol	H. sapiens	57615	H. sapiens	ZNF492	zinc finger protein 492	GO:0006355 regulation of transcription, DNA-templated;GO:1903506 regulation of nucleic acid-templated transcription;GO:2001141 regulation of RNA biosynthetic process		Transcription factors:Zinc-coordinating DNA-binding domains; Predicted intracellular proteins					0	0	0	0	0	0	0	0	0
SPOCK2	2.3	0.054	9806	symbol	H. sapiens	9806	H. sapiens	SPOCK2	SPARC (osteonectin), cwcv and kazal like domains proteoglycan 2	GO:0019800 peptide cross-linking via chondroitin 4-sulfate glycosaminoglycan;GO:0018149 peptide cross-linking;GO:0030204 chondroitin sulfate metabolic process		Predicted secreted proteins			(M5882)NABA PROTEOGLYCANS; (M5884)NABA CORE MATRISOME; (M5889)NABA MATRISOME	(M5921)HALLMARK COMPLEMENT	0	0	0	1	0	0	0	0	0
	æ

## Sheet: S6_CD103 on
Supplemental Table 6a
Related to Figure 5
Statistics for Genes Upregulated in CD103+ vs CD103- (t- test implemented in R using Seurat package and function FindAllMarkers)
Gene	logfoldchanges	pvals_adj	Gene ID	Type	Tax ID	Homologene Gene ID	Homologene Gene Tax ID	Gene Symbol	Description	Biological Process (GO)	Kinase Class (UniProt)	Protein Function (Protein Atlas)	Subcellular Location (Protein Atlas)	Drug (DrugBank)	Canonical Pathways_x000D_	Hallmark Gene Sets_x000D_	GO:0035024 negative regulation of Rho pro	GO:0071496 cellular response to external	GO:0032091 negative regulation of protein	GO:0019933 cAMP-mediated signaling	GO:0050994 regulation of lipid catabolic	M7 PID FCER1 PATHWAY	GO:0045123 cellular extravasation	GO:0014706 striated muscle tissue develop	GO:0032204 regulation of telomere mainten
CRKL	1.6	0.34	1399	symbol	H. sapiens	1399	H. sapiens	CRKL	CRK like proto-oncogene, adaptor protein	GO:0035685 helper T cell diapedesis;GO:0035684 helper T cell extravasation;GO:0098749 cerebellar neuron development		Predicted intracellular proteins	Nucleoplasm (reliability']); Additional: Cytosol		(M190)PID TCR JNK PATHWAY; (M206)PID PDGFRA PATHWAY; (M69)PID REELIN PATHWAY		0	1	1	0	0	1	1	0	1	0	0	0	1	0	0	0	0	0	0	0
DEDD2	1.3	0.34	162989	symbol	H. sapiens	162989	H. sapiens	DEDD2	death effector domain containing 2	GO:0016075 rRNA catabolic process;GO:0030262 apoptotic nuclear changes;GO:0006921 cellular component disassembly involved in execution phase of apoptosis		Predicted intracellular proteins	Nucleoplasm (reliability'])				0	0	0	0	1	0	1	0	0	0	1	0	0	0	0	0	0	0	0	0
ITGB7	6.6	0.4	3695	symbol	H. sapiens	3695	H. sapiens	ITGB7	integrin subunit beta 7	GO:0003366 cell-matrix adhesion involved in ameboidal cell migration;GO:0050901 leukocyte tethering or rolling;GO:0061756 leukocyte adhesion to vascular endothelial cell		FDA approved drug targets:Biotech drugs; Predicted intracellular proteins; Cancer-related genes:Mutated cancer genes	Cytosol;Plasma membrane (reliability'])	R1295; Vedolizumab	(M212)PID INTEGRIN5 PATHWAY; (M47)PID INTEGRIN CS PATHWAY; (M156)PID ECADHERIN NASCENT AJ PATHWAY	(M5913)HALLMARK INTERFERON GAMMA RESPONSE	1	1	1	0	0	0	1	0	1	0	0	0	1	0	0	0	0	0	0	0
HAT1	2.4	0.55	8520	symbol	H. sapiens	8520	H. sapiens	HAT1	histone acetyltransferase 1	GO:0006348 chromatin silencing at telomere;GO:0006335 DNA replication-dependent nucleosome assembly;GO:0034723 DNA replication-dependent nucleosome organization		ENZYME proteins:Transferases; Predicted intracellular proteins; Enzymes	Nucleoplasm (reliability'])				0	0	0	0	0	0	0	0	0	0	0	1	0	0	0	0	1	0	0	0
ITGAE	1.6	0.55	3682	symbol	H. sapiens	3682	H. sapiens	ITGAE	integrin subunit alpha E	GO:0007229 integrin-mediated signaling pathway;GO:0030198 extracellular matrix organization;GO:0043062 extracellular structure organization		CD markers; Predicted intracellular proteins			(M47)PID INTEGRIN CS PATHWAY; (M156)PID ECADHERIN NASCENT AJ PATHWAY	(M5947)HALLMARK IL2 STAT5 SIGNALING	0	0	0	0	0	0	0	0	1	0	0	0	0	0	0	0	0	0	0	0
CHMP1A	1.8	0.55	5119	symbol	H. sapiens	5119	H. sapiens	CHMP1A	charged multivesicular body protein 1A	GO:1904896 ESCRT complex disassembly;GO:1904903 ESCRT III complex disassembly;GO:0007076 mitotic chromosome condensation		Disease related genes; Predicted intracellular proteins				(M5901)HALLMARK G2M CHECKPOINT	1	0	0	0	0	0	1	0	0	0	0	0	0	0	0	0	0	1	0	0
RBM15	1.9	0.55	64783	symbol	H. sapiens	64783	H. sapiens	RBM15	RNA binding motif protein 15	GO:0038163 thrombopoietin-mediated signaling pathway;GO:0009048 dosage compensation by inactivation of X chromosome;GO:0007221 positive regulation of transcription of Notch receptor target		Predicted intracellular proteins; Disease related genes; Cancer-related genes	Nucleoplasm (reliability'])				0	1	0	0	0	0	1	0	0	0	0	0	0	0	0	0	0	0	0	0
ASCC2	2	0.55	84164	symbol	H. sapiens	84164	H. sapiens	ASCC2	activating signal cointegrator 1 complex subunit 2	GO:0006307 DNA dealkylation involved in DNA repair;GO:0035510 DNA dealkylation;GO:0006304 DNA modification		Predicted intracellular proteins	Cytosol;Focal adhesion sites (reliability']); Additional: Nucleoplasm				0	0	0	0	0	0	0	0	0	0	0	0	0	0	0	0	0	0	0	0
TLE3	1.2	0.55	7090	symbol	H. sapiens	7090	H. sapiens	TLE3	TLE family member 3, transcriptional corepressor	GO:1904837 beta-catenin-TCF complex assembly;GO:0120163 negative regulation of cold-induced thermogenesis;GO:0106106 cold-induced thermogenesis		Predicted intracellular proteins	Nucleoplasm (reliability'])			(M5919)HALLMARK HEDGEHOG SIGNALING; (M5901)HALLMARK G2M CHECKPOINT	0	0	0	0	0	0	0	0	0	0	0	0	0	0	0	0	0	0	0	0
CD74	0.93	0.55	972	symbol	H. sapiens	972	H. sapiens	CD74	CD74 molecule	GO:2000448 positive regulation of macrophage migration inhibitory factor signaling pathway;GO:0035691 macrophage migration inhibitory factor signaling pathway;GO:2000446 regulation of macrophage migration inhibitory factor signaling pathway		CD markers; Cancer-related genes:Candidate cancer biomarkers; Disease related genes	Golgi apparatus (reliability'])			(M5911)HALLMARK INTERFERON ALPHA RESPONSE; (M5913)HALLMARK INTERFERON GAMMA RESPONSE; (M5950)HALLMARK ALLOGRAFT REJECTION	1	1	1	0	0	1	1	0	0	0	0	0	1	0	1	1	0	0	0	1
AIP	1.7	0.56	9049	symbol	H. sapiens	9049	H. sapiens	AIP	aryl hydrocarbon receptor interacting protein	GO:0051344 negative regulation of cyclic-nucleotide phosphodiesterase activity;GO:0022417 protein maturation by protein folding;GO:0051342 regulation of cyclic-nucleotide phosphodiesterase activity		Disease related genes; Predicted intracellular proteins	Cytosol (reliability'])				0	1	0	1	0	0	1	0	0	0	0	0	0	0	0	0	0	0	0	0
NUP188	3.4	0.59	23511	symbol	H. sapiens	23511	H. sapiens	NUP188	nucleoporin 188	GO:0006409 tRNA export from nucleus;GO:0071431 tRNA-containing ribonucleoprotein complex export from nucleus;GO:0051031 tRNA transport		Potential drug targets; Disease related genes; Transporters:Transporter channels and pores	Nucleoplasm (reliability']); Additional: Cytosol;Nucleoli				1	0	0	1	1	0	1	1	0	0	0	0	0	0	0	0	1	0	0	0
CXCL13	3.8	0.6	10563	symbol	H. sapiens	10563	H. sapiens	CXCL13	C-X-C motif chemokine ligand 13	GO:0002518 lymphocyte chemotaxis across high endothelial venule;GO:2000545 negative regulation of endothelial cell chemotaxis to fibroblast growth factor;GO:0033634 positive regulation of cell-cell adhesion mediated by integrin		Cancer-related genes:Candidate cancer biomarkers; Predicted secreted proteins			(M222)PID CXCR3 PATHWAY; (M5883)NABA SECRETED FACTORS; (M5885)NABA MATRISOME ASSOCIATED	(M5897)HALLMARK IL6 JAK STAT3 SIGNALING; (M5950)HALLMARK ALLOGRAFT REJECTION	0	1	1	0	0	0	0	0	0	0	0	0	1	0	0	0	0	0	0	0
RGS1	1.1	0.63	5996	symbol	H. sapiens	5996	H. sapiens	RGS1	regulator of G protein signaling 1	GO:0061737 leukotriene signaling pathway;GO:0007193 adenylate cyclase-inhibiting G protein-coupled receptor signaling pathway;GO:0008277 regulation of G protein-coupled receptor signaling pathway		Predicted intracellular proteins			(M124)PID CXCR4 PATHWAY	(M5932)HALLMARK INFLAMMATORY RESPONSE	0	1	0	0	0	0	0	0	0	0	0	0	0	0	0	0	0	0	0	0
ITSN2	1.1	0.64	50618	symbol	H. sapiens	50618	H. sapiens	ITSN2	intersectin 2	GO:0150007 clathrin-dependent synaptic vesicle endocytosis;GO:1903861 positive regulation of dendrite extension;GO:1903859 regulation of dendrite extension		Predicted intracellular proteins	Plasma membrane;Vesicles (reliability'])		(M83)PID CDC42 REG PATHWAY		0	0	0	1	0	0	0	0	0	0	0	0	0	0	0	0	0	0	0	0
AKIRIN2	1.5	0.64	55122	symbol	H. sapiens	55122	H. sapiens	AKIRIN2	akirin 2	GO:0032755 positive regulation of interleukin-6 production;GO:0032675 regulation of interleukin-6 production;GO:0032635 interleukin-6 production		Predicted intracellular proteins	Nucleoplasm (reliability'])				0	1	0	0	0	0	0	0	0	0	0	0	0	0	0	0	0	0	0	0
EBNA1BP2	2	0.64	10969	symbol	H. sapiens	10969	H. sapiens	EBNA1BP2	EBNA1 binding protein 2	GO:0042273 ribosomal large subunit biogenesis;GO:0006364 rRNA processing;GO:0016072 rRNA metabolic process		Predicted intracellular proteins	Nucleoli (reliability'])				0	0	0	0	0	0	1	0	0	0	1	0	0	0	0	0	0	0	0	0
ETFB	2.9	0.68	2109	symbol	H. sapiens	2109	H. sapiens	ETFB	electron transfer flavoprotein subunit beta	GO:0033539 fatty acid beta-oxidation using acyl-CoA dehydrogenase;GO:0006635 fatty acid beta-oxidation;GO:0019395 fatty acid oxidation		Disease related genes; Predicted intracellular proteins	Mitochondria (reliability'])			(M5905)HALLMARK ADIPOGENESIS; (M5907)HALLMARK ESTROGEN RESPONSE LATE; (M5936)HALLMARK OXIDATIVE PHOSPHORYLATION	0	0	0	0	1	0	0	1	0	0	0	0	0	0	0	0	0	0	0	0
HSPA1B	1.3	0.67	3304	symbol	H. sapiens	3304	H. sapiens	HSPA1B	heat shock protein family A (Hsp70) member 1B	GO:0070434 positive regulation of nucleotide-binding oligomerization domain containing 2 signaling pathway;GO:0070426 positive regulation of nucleotide-binding oligomerization domain containing signaling pathway;GO:0090063 positive regulation of microtubule nucleation		Predicted intracellular proteins	Cytosol;Vesicles (reliability']); Additional: Nucleoplasm				1	1	1	0	1	1	1	0	0	1	0	1	0	0	0	0	0	0	0	0
PAPOLA	0.75	0.71	10914	symbol	H. sapiens	10914	H. sapiens	PAPOLA	poly(A) polymerase alpha	GO:0031440 regulation of mRNA 3'-end processing;GO:0006369 termination of RNA polymerase II transcription;GO:0006378 mRNA polyadenylation		ENZYME proteins:Transferases; Predicted intracellular proteins; Enzymes	Nucleoplasm (reliability'])	Cordycepin Triphosphate; 3-sulfino-L-alanine; Triphosphoric acid			0	0	0	0	0	0	1	0	0	0	0	0	0	0	0	0	0	0	0	0
PAK2	1.3	0.74	5062	symbol	H. sapiens	5062	H. sapiens	PAK2	p21 (RAC1) activated kinase 2	GO:2001271 negative regulation of cysteine-type endopeptidase activity involved in execution phase of apoptosis;GO:2001270 regulation of cysteine-type endopeptidase activity involved in execution phase of apoptosis;GO:1900118 negative regulation of execution phase of apoptosis	STE Ser/Thr protein kinase family	Predicted intracellular proteins; Enzymes; Kinases:STE Ser/Thr protein kinases; ENZYME proteins:Transferases; RAS pathway related proteins	Nucleoplasm;Vesicles (reliability'])	Fostamatinib	(M139)PID MYC PATHWAY; (M76)PID P38 ALPHA BETA PATHWAY; (M16801)SIG REGULATION OF THE ACTIN CYTOSKELETON BY RHO GTPASES		0	1	1	0	0	1	1	0	1	0	0	0	1	0	0	0	0	0	0	0
ITGA1	6.2	0.74	3672	symbol	H. sapiens	3672	H. sapiens	ITGA1	integrin subunit alpha 1	GO:0032516 positive regulation of phosphoprotein phosphatase activity;GO:0042311 vasodilation;GO:0010922 positive regulation of phosphatase activity		CD markers; Cancer-related genes:Candidate cancer biomarkers; Transporters:Accessory Factors Involved in Transport			(M11)PID PRL SIGNALING EVENTS PATHWAY; (M274)PID LYMPH ANGIOGENESIS PATHWAY; (M47)PID INTEGRIN CS PATHWAY		0	1	1	0	0	1	0	0	1	0	0	0	0	0	0	0	0	1	0	0
ATP6AP1	2.1	0.74	537	symbol	H. sapiens	537	H. sapiens	ATP6AP1	ATPase H+ transporting accessory protein 1	GO:2001206 positive regulation of osteoclast development;GO:1903012 positive regulation of bone development;GO:2001204 regulation of osteoclast development		Disease related genes; Predicted intracellular proteins	Cytosol;Microtubules;Plasma membrane (reliability'])			(M5909)HALLMARK MYOGENESIS; (M5936)HALLMARK OXIDATIVE PHOSPHORYLATION	0	1	1	0	0	1	1	0	1	0	0	0	1	0	1	0	0	0	0	0
RHNO1	2.1	0.74	83695	symbol	H. sapiens	83695	H. sapiens	RHNO1	RAD9-HUS1-RAD1 interacting nuclear orphan 1	GO:0070318 positive regulation of G0 to G1 transition;GO:0070316 regulation of G0 to G1 transition;GO:0045023 G0 to G1 transition		Predicted intracellular proteins					0	0	0	0	0	0	0	0	0	0	0	0	0	0	0	0	0	0	0	0
SCO2	3.6	0.74	9997	symbol	H. sapiens	9997	H. sapiens	SCO2	synthesis of cytochrome C oxidase 2	GO:0006878 cellular copper ion homeostasis;GO:0055070 copper ion homeostasis;GO:0006825 copper ion transport		Predicted intracellular proteins	Mitochondria (reliability'])				0	0	1	1	1	0	0	1	0	0	0	0	0	0	0	0	0	0	0	0
PAM	2.8	0.74	5066	symbol	H. sapiens	5066	H. sapiens	PAM	peptidylglycine alpha-amidating monooxygenase	GO:0018032 protein amidation;GO:0001519 peptide amidation;GO:0031179 peptide modification		ENZYME proteins:Oxidoreductases; Predicted intracellular proteins; ENZYME proteins:Lyases; Predicted secreted proteins; Enzymes	Cytosol;Golgi apparatus (reliability'])	Ascorbic acid; N-Alpha-Acetyl-3,5-Diiodotyrosylglycine; N-alpha-Acetyl-3,5-diiodotyrosyl-D-threonine		(M5910)HALLMARK PROTEIN SECRETION; (M5891)HALLMARK HYPOXIA; (M5937)HALLMARK GLYCOLYSIS	0	0	0	0	0	0	0	0	0	0	0	0	0	0	1	0	0	0	0	0
CPNE3	3.2	0.74	8895	symbol	H. sapiens	8895	H. sapiens	CPNE3	copine 3	GO:0038128 ERBB2 signaling pathway;GO:0071277 cellular response to calcium ion;GO:0038127 ERBB signaling pathway		Predicted intracellular proteins	Cytosol;Nucleoplasm (reliability']); Additional: Mitochondria;Nucleoli				0	0	0	0	0	0	1	0	0	0	0	0	0	0	0	0	0	1	0	0
DPAGT1	10	0.74	1798	symbol	H. sapiens	1798	H. sapiens	DPAGT1	dolichyl-phosphate N-acetylglucosaminephosphotransferase 1	GO:0019348 dolichol metabolic process;GO:0006489 dolichyl diphosphate biosynthetic process;GO:0046465 dolichyl diphosphate metabolic process		Potential drug targets; Disease related genes; ENZYME proteins:Transferases; Enzymes					0	0	0	0	0	0	0	0	0	0	0	0	0	0	0	0	0	0	0	0
CCT7	1.2	0.74	10574	symbol	H. sapiens	10574	H. sapiens	CCT7	chaperonin containing TCP1 subunit 7	GO:1904851 positive regulation of establishment of protein localization to telomere;GO:0070203 regulation of establishment of protein localization to telomere;GO:1904869 regulation of protein localization to Cajal body		Predicted intracellular proteins	Cytosol (reliability'])			(M5926)HALLMARK MYC TARGETS V1	0	0	0	1	0	0	1	0	0	1	0	0	0	0	1	0	0	0	0	0
BTG3	1.1	0.74	10950	symbol	H. sapiens	10950	H. sapiens	BTG3	BTG anti-proliferation factor 3	GO:0045930 negative regulation of mitotic cell cycle;GO:0045786 negative regulation of cell cycle;GO:0007346 regulation of mitotic cell cycle		Predicted intracellular proteins				(M5941)HALLMARK UV RESPONSE UP; (M5902)HALLMARK APOPTOSIS; (M5890)HALLMARK TNFA SIGNALING VIA NFKB	0	0	0	0	0	0	0	0	0	0	0	0	0	0	0	0	0	0	0	0
GTF3C6	1.3	0.74	112495	symbol	H. sapiens	112495	H. sapiens	GTF3C6	general transcription factor IIIC subunit 6	GO:0042791 5S class rRNA transcription by RNA polymerase III;GO:0042797 tRNA transcription by RNA polymerase III;GO:0009304 tRNA transcription		Predicted intracellular proteins	Nucleoplasm (reliability']); Additional: Nuclear bodies				0	0	0	0	0	0	0	0	0	0	1	0	0	0	0	0	0	0	0	0
LRBA	2.2	0.74	987	symbol	H. sapiens	987	H. sapiens	LRBA	LPS responsive beige-like anchor protein	GO:0008104 protein localization;GO:0033036 macromolecule localization;GO:0051179 localization		Disease related genes; Predicted intracellular proteins	Golgi apparatus (reliability']); Additional: Cytosol				0	0	0	0	0	0	0	0	0	0	0	0	0	0	0	0	0	0	0	0
WWP2	3.1	0.74	11060	symbol	H. sapiens	11060	H. sapiens	WWP2	WW domain containing E3 ubiquitin protein ligase 2	GO:0006858 extracellular transport;GO:0045746 negative regulation of Notch signaling pathway;GO:0070534 protein K63-linked ubiquitination		ENZYME proteins:Transferases; Predicted intracellular proteins; Enzymes					1	0	0	0	0	0	1	0	0	0	0	1	0	0	1	0	0	0	0	0
GZMB	1.2	0.74	3002	symbol	H. sapiens	3002	H. sapiens	GZMB	granzyme B	GO:0008626 granzyme-mediated apoptotic signaling pathway;GO:1900739 regulation of protein insertion into mitochondrial membrane involved in apoptotic signaling pathway;GO:1900740 positive regulation of protein insertion into mitochondrial membrane involved in apoptotic signaling pathway		Predicted intracellular proteins; Peptidases:Serine-type peptidases; ENZYME proteins:Hydrolases; Predicted secreted proteins; Enzymes			(M7997)SA CASPASE CASCADE; (M220)PID CASPASE PATHWAY; (M54)PID IL12 2PATHWAY	(M5921)HALLMARK COMPLEMENT; (M5950)HALLMARK ALLOGRAFT REJECTION	0	0	0	1	0	0	1	0	0	1	0	0	0	1	1	0	0	0	0	0
WDR46	1.9	0.74	9277	symbol	H. sapiens	9277	H. sapiens	WDR46	WD repeat domain 46	GO:0000462 maturation of SSU-rRNA from tricistronic rRNA transcript (SSU-rRNA, 5.8S rRNA, LSU-rRNA);GO:0030490 maturation of SSU-rRNA;GO:0042274 ribosomal small subunit biogenesis		Predicted intracellular proteins					0	0	0	0	0	0	1	0	0	0	1	0	0	0	0	0	0	0	0	0
YTHDC1	0.7	0.74	91746	symbol	H. sapiens	91746	H. sapiens	YTHDC1	YTH domain containing 1	GO:0009048 dosage compensation by inactivation of X chromosome;GO:0007549 dosage compensation;GO:0006376 mRNA splice site selection		Predicted intracellular proteins	Nucleoplasm (reliability']); Additional: Plasma membrane			(M5942)HALLMARK UV RESPONSE DN; (M5901)HALLMARK G2M CHECKPOINT	0	0	0	0	0	0	0	0	0	0	0	0	0	0	0	0	0	0	0	0
SLC35A4	2.4	0.74	113829	symbol	H. sapiens	113829	H. sapiens	SLC35A4	solute carrier family 35 member A4	GO:0090481 pyrimidine nucleotide-sugar transmembrane transport;GO:0015780 nucleotide-sugar transmembrane transport;GO:1901264 carbohydrate derivative transport		Transporters:Electrochemical Potential-driven transporters	Nucleoplasm (reliability'])				0	0	0	0	0	0	0	0	0	0	0	0	0	0	0	0	0	0	0	0
APOBEC3C	0.91	0.74	27350	symbol	H. sapiens	27350	H. sapiens	APOBEC3C	apolipoprotein B mRNA editing enzyme catalytic subunit 3C	GO:0070383 DNA cytosine deamination;GO:0006216 cytidine catabolic process;GO:0009972 cytidine deamination		Predicted intracellular proteins	Intermediate filaments (reliability'])				1	0	1	0	1	0	1	0	0	0	0	0	0	0	0	1	0	0	0	0
IKBKAP	2	0.74	8518	gene_synonym	H. sapiens	8518	H. sapiens	ELP1	elongator complex protein 1	GO:0002926 tRNA wobble base 5-methoxycarbonylmethyl-2-thiouridinylation;GO:0002098 tRNA wobble uridine modification;GO:0002097 tRNA wobble base modification		Disease related genes; Predicted intracellular proteins	Cytosol (reliability']); Additional: Nucleoplasm			(M5939)HALLMARK P53 PATHWAY	0	0	0	0	0	0	0	0	0	0	1	1	0	0	0	0	0	0	0	0
TNIP3	1.5	0.74	79931	symbol	H. sapiens	79931	H. sapiens	TNIP3	TNFAIP3 interacting protein 3	GO:0002756 MyD88-independent toll-like receptor signaling pathway;GO:0034142 toll-like receptor 4 signaling pathway;GO:0043124 negative regulation of I-kappaB kinase/NF-kappaB signaling		Predicted intracellular proteins					0	1	0	0	0	1	1	0	0	0	0	0	0	0	0	0	0	0	0	1
DPY19L1P1	0.93	0.74	100129460	symbol	H. sapiens	100129460	H. sapiens	DPY19L1P1	DPY19L1 pseudogene 1								0	0	0	0	0	0	0	0	0	0	0	0	0	0	0	0	0	0	0	0
NAA50	0.87	0.74	80218	symbol	H. sapiens	80218	H. sapiens	NAA50	N-alpha-acetyltransferase 50, NatE catalytic subunit	GO:0034087 establishment of mitotic sister chromatid cohesion;GO:0071962 mitotic sister chromatid cohesion, centromeric;GO:0034085 establishment of sister chromatid cohesion		ENZYME proteins:Transferases; Predicted intracellular proteins; Enzymes					0	0	0	0	0	0	1	0	0	0	0	0	0	0	0	0	1	0	0	0
KIFAP3	6.2	0.74	22920	symbol	H. sapiens	22920	H. sapiens	KIFAP3	kinesin associated protein 3	GO:0046587 positive regulation of calcium-dependent cell-cell adhesion;GO:0046586 regulation of calcium-dependent cell-cell adhesion;GO:0072383 plus-end-directed vesicle transport along microtubule		Predicted intracellular proteins				(M5893)HALLMARK MITOTIC SPINDLE	0	0	1	0	0	0	0	0	0	0	0	0	1	0	0	0	0	0	0	0
MOCS2	2.9	0.74	4338	symbol	H. sapiens	4338	H. sapiens	MOCS2	molybdenum cofactor synthesis 2	GO:0006777 Mo-molybdopterin cofactor biosynthetic process;GO:0019720 Mo-molybdopterin cofactor metabolic process;GO:0043545 molybdopterin cofactor metabolic process		Predicted intracellular proteins; Disease related genes; Enzymes; Potential drug targets; ENZYME proteins:Transferases	Cytosol;Nucleoplasm (reliability'])			(M5907)HALLMARK ESTROGEN RESPONSE LATE	0	0	0	0	1	0	1	0	0	0	0	0	0	0	0	0	0	0	0	0
EIF1AD	0.93	0.74	84285	symbol	H. sapiens	84285	H. sapiens	EIF1AD	eukaryotic translation initiation factor 1A domain containing	GO:0006413 translational initiation;GO:0006412 translation;GO:0043043 peptide biosynthetic process		Predicted intracellular proteins	Nucleoplasm;Vesicles (reliability'])				0	0	0	0	0	0	0	0	0	0	0	0	0	0	0	0	0	0	0	0
LINC00667	2.2	0.74	339290	symbol	H. sapiens	339290	H. sapiens	LINC00667	long intergenic non-protein coding RNA 667								0	0	0	0	0	0	0	0	0	0	0	0	0	0	0	0	0	0	0	0
CALM3	1.1	0.74	808	symbol	H. sapiens	808	H. sapiens	CALM3	calmodulin 3	GO:0051343 positive regulation of cyclic-nucleotide phosphodiesterase activity;GO:0060316 positive regulation of ryanodine-sensitive calcium-release channel activity;GO:1901844 regulation of cell communication by electrical coupling involved in cardiac conduction		Disease related genes; Predicted intracellular proteins; RAS pathway related proteins		Chlorpromazine; Cinchocaine; Nicardipine; Fluphenazine; Isoflurane; Trifluoperazine; Loperamide; Perphenazine; Phenoxybenzamine; Felodipine; Melatonin; Promethazine; Pimozide; Nifedipine; Bepridil; Calcium; Aprindine; Deacetoxyvinzolidine; tert-butanol; Trimethyllysine; N-(6-Aminohexyl)-5-Chloro-1-Naphthalenesulfonamide; Prenylamine; Flunarizine; (3Z)-N,N-DIMETHYL-2-OXO-3-(4,5,6,7-TETRAHYDRO-1H-I…		(M5921)HALLMARK COMPLEMENT	1	1	1	1	0	1	0	0	0	0	0	0	0	0	1	0	0	0	0	0
TTN	1.1	0.74	7273	symbol	H. sapiens	7273	H. sapiens	TTN	titin	GO:0030241 skeletal muscle myosin thick filament assembly;GO:0071688 striated muscle myosin thick filament assembly;GO:0048769 sarcomerogenesis	CAMK Ser/Thr protein kinase family	Predicted intracellular proteins; Disease related genes; Enzymes; Potential drug targets; ENZYME proteins:Transferases; Kinases:CAMK Ser/Thr protein kinases					0	0	1	0	0	0	1	0	1	0	0	0	0	0	1	0	0	0	0	0
CCL3L1	1.4	0.74	6349	symbol	H. sapiens	6349	H. sapiens	CCL3L1	C-C motif chemokine ligand 3 like 1	GO:0048247 lymphocyte chemotaxis;GO:0002548 monocyte chemotaxis;GO:0070098 chemokine-mediated signaling pathway							0	1	1	0	0	0	0	0	0	0	0	0	0	0	0	0	0	0	0	0
TMEM205	2.4	0.74	374882	symbol	H. sapiens	374882	H. sapiens	TMEM205	transmembrane protein 205	GO:0008150 biological_process		Transporters; Predicted intracellular proteins	Endoplasmic reticulum (reliability']); Additional: Nuclear membrane;Nucleoplasm				0	0	0	0	0	0	0	0	0	0	0	0	0	0	0	0	0	0	0	0
ITPR2	7.1	0.74	3709	symbol	H. sapiens	3709	H. sapiens	ITPR2	inositol 1,4,5-trisphosphate receptor type 2	GO:0071361 cellular response to ethanol;GO:0071320 cellular response to cAMP;GO:0048016 inositol phosphate-mediated signaling		Disease related genes; Predicted intracellular proteins	Endoplasmic reticulum (reliability']); Additional: Nucleoplasm		(M1315)SIG PIP3 SIGNALING IN B LYMPHOCYTES; (M5193)SIG CHEMOTAXIS; (M8626)SIG BCR SIGNALING PATHWAY	(M5923)HALLMARK PI3K AKT MTOR SIGNALING	0	0	1	0	0	1	0	0	0	0	0	0	0	0	1	0	0	0	1	0
NIPA2	1.3	0.74	81614	symbol	H. sapiens	81614	H. sapiens	NIPA2	NIPA magnesium transporter 2	GO:1903830 magnesium ion transmembrane transport;GO:0015693 magnesium ion transport;GO:0070838 divalent metal ion transport		Transporters:Electrochemical Potential-driven transporters	Golgi apparatus (reliability'])				0	0	1	0	0	0	0	0	0	0	0	0	0	0	0	0	0	0	0	0
DPYD	2.6	0.74	1806	symbol	H. sapiens	1806	H. sapiens	DPYD	dihydropyrimidine dehydrogenase	GO:0006214 thymidine catabolic process;GO:0046127 pyrimidine deoxyribonucleoside catabolic process;GO:0006212 uracil catabolic process		ENZYME proteins:Oxidoreductases; Predicted intracellular proteins; FDA approved drug targets:Small molecule drugs; Disease related genes; Enzymes		(5S)-5-Iododihydro-2,4(1H,3H)-pyrimidinedione; NADPH; 6-Carboxymethyluracil; Flavin adenine dinucleotide; Flavin mononucleotide; Uracil; Eniluracil; 5-Iodouracil; Gimeracil; Tegafur-uracil		(M5902)HALLMARK APOPTOSIS	0	0	0	0	1	0	1	0	0	0	0	0	0	0	0	0	0	0	0	0
STAM2	2.8	0.74	10254	symbol	H. sapiens	10254	H. sapiens	STAM2	signal transducing adaptor molecule 2	GO:0036258 multivesicular body assembly;GO:0036257 multivesicular body organization;GO:0042059 negative regulation of epidermal growth factor receptor signaling pathway		Predicted intracellular proteins	Vesicles (reliability']); Additional: Cytosol;Nucleoplasm		(M122)PID IL2 1PATHWAY	(M5897)HALLMARK IL6 JAK STAT3 SIGNALING; (M5951)HALLMARK SPERMATOGENESIS	0	0	0	0	0	1	0	0	0	0	0	0	0	0	0	0	0	1	0	0
FASLG	2.3	0.74	356	symbol	H. sapiens	356	H. sapiens	FASLG	Fas ligand	GO:0048388 endosomal lumen acidification;GO:0030644 cellular chloride ion homeostasis;GO:0046666 retinal cell programmed cell death		CD markers; Disease related genes; Cancer-related genes:Candidate cancer biomarkers; Predicted secreted proteins; RAS pathway related proteins			(M5060)SA FAS SIGNALING; (M7997)SA CASPASE CASCADE; (M235)PID TCR CALCIUM PATHWAY	(M5923)HALLMARK PI3K AKT MTOR SIGNALING; (M5902)HALLMARK APOPTOSIS; (M5950)HALLMARK ALLOGRAFT REJECTION	0	1	1	0	0	1	1	0	1	0	0	0	0	1	0	0	0	1	0	1
TXLNA	1.3	0.74	200081	symbol	H. sapiens	200081	H. sapiens	TXLNA	taxilin alpha	GO:0042113 B cell activation;GO:0046649 lymphocyte activation;GO:0019221 cytokine-mediated signaling pathway		Cancer-related genes:Candidate cancer biomarkers; Predicted intracellular proteins	Cytosol (reliability']); Additional: Centrosome;Nucleoplasm				0	1	0	0	0	0	0	0	0	0	0	0	0	0	0	0	0	0	0	0
SNX13	4	0.74	23161	symbol	H. sapiens	23161	H. sapiens	SNX13	sorting nexin 13	GO:0043547 positive regulation of GTPase activity;GO:0043087 regulation of GTPase activity;GO:0051345 positive regulation of hydrolase activity							0	1	0	0	0	0	0	0	0	0	0	0	0	0	0	0	0	0	0	0
MRPL43	1.8	0.74	84545	symbol	H. sapiens	84545	H. sapiens	MRPL43	mitochondrial ribosomal protein L43	GO:0070125 mitochondrial translational elongation;GO:0070126 mitochondrial translational termination;GO:0006415 translational termination		Ribosomal proteins; Predicted intracellular proteins	Mitochondria;Nucleoplasm (reliability'])				0	0	0	0	0	0	0	0	0	0	0	0	0	0	0	0	0	0	0	0
ILVBL	4.5	0.74	10994	symbol	H. sapiens	10994	H. sapiens	ILVBL	ilvB acetolactate synthase like	GO:0009099 valine biosynthetic process;GO:0009097 isoleucine biosynthetic process;GO:0006549 isoleucine metabolic process		Predicted intracellular proteins	Golgi apparatus;Vesicles (reliability'])			(M5891)HALLMARK HYPOXIA	0	0	0	0	1	0	0	0	0	0	0	0	0	0	0	0	0	0	0	0
CCL3L3	0.89	0.74	414062	symbol	H. sapiens	414062	H. sapiens	CCL3L3	C-C motif chemokine ligand 3 like 3	GO:0048247 lymphocyte chemotaxis;GO:0002548 monocyte chemotaxis;GO:0070098 chemokine-mediated signaling pathway		Predicted secreted proteins			(M5883)NABA SECRETED FACTORS; (M5885)NABA MATRISOME ASSOCIATED; (M5889)NABA MATRISOME		0	1	1	0	0	0	0	0	0	0	0	0	0	0	0	0	0	0	0	0
MUM1	3.2	0.74	3662	gene_synonym	H. sapiens	3662	H. sapiens	IRF4	interferon regulatory factor 4	GO:0032736 positive regulation of interleukin-13 production;GO:0072540 T-helper 17 cell lineage commitment;GO:0002295 T-helper cell lineage commitment		Predicted intracellular proteins; Disease related genes; Cancer-related genes:Candidate cancer biomarkers; Transcription factors:Helix-turn-helix domains; Cancer-related genes:Mutated cancer genes	Nucleoplasm (reliability']); Additional: Cytosol		(M60)PID NFAT TFPATHWAY; (M28)PID IL4 2PATHWAY	(M5947)HALLMARK IL2 STAT5 SIGNALING; (M5913)HALLMARK INTERFERON GAMMA RESPONSE; (M5950)HALLMARK ALLOGRAFT REJECTION	0	1	0	0	0	0	1	0	0	0	0	0	1	1	0	0	1	0	0	0
NKIRAS2	1.7	0.74	28511	symbol	H. sapiens	28511	H. sapiens	NKIRAS2	NFKB inhibitor interacting Ras like 2	GO:0007249 I-kappaB kinase/NF-kappaB signaling;GO:0035556 intracellular signal transduction;GO:0007165 signal transduction		Predicted intracellular proteins	Nucleoli;Nucleoplasm (reliability'])				0	1	0	0	0	0	0	0	0	0	0	0	0	0	0	0	0	0	0	1
ZNF747	1.1	0.74	65988	symbol	H. sapiens	65988	H. sapiens	ZNF747	zinc finger protein 747	GO:0006355 regulation of transcription, DNA-templated;GO:1903506 regulation of nucleic acid-templated transcription;GO:2001141 regulation of RNA biosynthetic process		Predicted intracellular proteins	Centrosome;Cytosol (reliability'])				0	0	0	0	0	0	0	0	0	0	0	0	0	0	0	0	0	0	0	0
UTP3	3	0.74	57050	symbol	H. sapiens	57050	H. sapiens	UTP3	UTP3 small subunit processome component	GO:0000462 maturation of SSU-rRNA from tricistronic rRNA transcript (SSU-rRNA, 5.8S rRNA, LSU-rRNA);GO:0030490 maturation of SSU-rRNA;GO:0042274 ribosomal small subunit biogenesis		Predicted intracellular proteins	Nucleoli (reliability']); Additional: Vesicles				0	0	0	0	0	0	1	0	0	0	1	0	0	0	0	0	0	0	0	0
NEK7	2.5	0.74	140609	symbol	H. sapiens	140609	H. sapiens	NEK7	NIMA related kinase 7	GO:1904355 positive regulation of telomere capping;GO:1904353 regulation of telomere capping;GO:0032212 positive regulation of telomere maintenance via telomerase	NEK Ser/Thr protein kinase family	Predicted intracellular proteins; Kinases:NEK Ser/Thr protein kinases; Enzymes; Transporters:Transporter channels and pores; ENZYME proteins:Transferases	Nucleoplasm (reliability'])			(M5942)HALLMARK UV RESPONSE DN; (M5945)HALLMARK HEME METABOLISM	0	0	0	0	0	0	1	0	0	1	0	0	0	0	0	0	0	0	1	0
LDLRAD4	1.7	0.74	753	symbol	H. sapiens	753	H. sapiens	LDLRAD4	low density lipoprotein receptor class A domain containing 4	GO:0010991 negative regulation of SMAD protein complex assembly;GO:0010990 regulation of SMAD protein complex assembly;GO:0060394 negative regulation of pathway-restricted SMAD protein phosphorylation		Predicted intracellular proteins	Vesicles (reliability'])				0	0	0	0	0	1	0	0	0	0	0	0	0	0	0	0	0	0	0	0
SIRT3	1.9	0.74	23410	symbol	H. sapiens	23410	H. sapiens	SIRT3	sirtuin 3	GO:1902551 regulation of catalase activity;GO:1902553 positive regulation of catalase activity;GO:2000470 positive regulation of peroxidase activity		Predicted intracellular proteins		Adenosine-5-Diphosphoribose	(M32)PID HDAC CLASSIII PATHWAY; (M101)PID HDAC CLASSI PATHWAY		0	1	0	1	0	1	0	1	0	0	0	1	0	0	1	0	1	0	0	0
TARS2	1.1	0.74	80222	symbol	H. sapiens	80222	H. sapiens	TARS2	threonyl-tRNA synthetase 2, mitochondrial	GO:0070159 mitochondrial threonyl-tRNA aminoacylation;GO:0006435 threonyl-tRNA aminoacylation;GO:0070127 tRNA aminoacylation for mitochondrial protein translation		Predicted intracellular proteins; Disease related genes; ENZYME proteins:Ligase; Enzymes; Potential drug targets	Cytosol;Nucleoplasm (reliability']); Additional: Intermediate filaments	Threonine			0	0	0	0	0	0	0	0	0	0	1	0	0	0	0	0	0	0	0	0
ATR	2.4	0.74	545	symbol	H. sapiens	545	H. sapiens	ATR	ATR serine/threonine kinase	GO:1904868 telomerase catalytic core complex assembly;GO:1904882 regulation of telomerase catalytic core complex assembly;GO:1904884 positive regulation of telomerase catalytic core complex assembly	Atypical: PI3/PI4-kinase family	Kinases:Atypical kinases; Predicted intracellular proteins; Disease related genes; Cancer-related genes:Mutational cancer driver genes; Enzymes; Potential drug targets; ENZYME proteins:Transferases	Nucleoplasm (reliability']); Additional: Golgi apparatus		(M95)PID CIRCADIAN PATHWAY; (M258)PID BARD1 PATHWAY; (M46)PID ATR PATHWAY		0	0	1	0	0	0	1	0	1	1	0	0	0	0	0	0	0	0	0	0
CCL5	0.5	0.74	6352	symbol	H. sapiens	6352	H. sapiens	CCL5	C-C motif chemokine ligand 5	GO:0031584 activation of phospholipase D activity;GO:0033634 positive regulation of cell-cell adhesion mediated by integrin;GO:2000110 negative regulation of macrophage apoptotic process		Cancer-related genes:Candidate cancer biomarkers; Predicted secreted proteins		Heparin Disaccharide I-S; Heparin Disaccharide Iii-S	(M165)PID SYNDECAN 4 PATHWAY; (M198)PID SYNDECAN 1 PATHWAY; (M254)PID MYC REPRESS PATHWAY	(M5890)HALLMARK TNFA SIGNALING VIA NFKB; (M5913)HALLMARK INTERFERON GAMMA RESPONSE; (M5921)HALLMARK COMPLEMENT	1	1	1	0	0	0	1	0	0	0	0	0	1	0	1	1	0	0	1	0
LGALS8	1.5	0.74	3964	symbol	H. sapiens	3964	H. sapiens	LGALS8	galectin 8	GO:1904977 lymphatic endothelial cell migration;GO:0098792 xenophagy;GO:0036303 lymph vessel morphogenesis		Predicted intracellular proteins	Plasma membrane (reliability'])		(M5880)NABA ECM AFFILIATED; (M5885)NABA MATRISOME ASSOCIATED; (M5889)NABA MATRISOME		0	0	0	0	0	0	0	0	0	0	0	0	0	0	0	0	0	0	0	0
TYMP	2.3	0.74	1890	symbol	H. sapiens	1890	H. sapiens	TYMP	thymidine phosphorylase	GO:1905333 regulation of gastric motility;GO:0035482 gastric motility;GO:0008655 pyrimidine-containing compound salvage		Predicted intracellular proteins; FDA approved drug targets:Small molecule drugs; Disease related genes; Cancer-related genes:Candidate cancer biomarkers; Enzymes; ENZYME proteins:Transferases	Nuclear bodies (reliability']); Additional: Golgi apparatus	Tipiracil			0	1	0	1	1	0	0	0	0	0	0	0	0	0	0	0	0	0	0	0
PSTPIP1	1.3	0.74	9051	symbol	H. sapiens	9051	H. sapiens	PSTPIP1	proline-serine-threonine phosphatase interacting protein 1	GO:0030041 actin filament polymerization;GO:0008154 actin polymerization or depolymerization;GO:0051258 protein polymerization		Disease related genes; Predicted intracellular proteins					0	0	0	0	0	0	0	0	0	0	0	0	0	0	0	0	0	0	1	0
NDUFB8	0.82	0.74	4714	symbol	H. sapiens	4714	H. sapiens	NDUFB8	NADH:ubiquinone oxidoreductase subunit B8	GO:0006120 mitochondrial electron transport, NADH to ubiquinone;GO:0010257 NADH dehydrogenase complex assembly;GO:0032981 mitochondrial respiratory chain complex I assembly			Mitochondria (reliability'])	NADH		(M5936)HALLMARK OXIDATIVE PHOSPHORYLATION	0	0	0	1	0	0	1	1	0	0	0	0	0	0	0	0	0	0	0	0
BRMS1	1.2	0.74	25855	symbol	H. sapiens	25855	H. sapiens	BRMS1	BRMS1 transcriptional repressor and anoikis regulator	GO:2000210 positive regulation of anoikis;GO:0090312 positive regulation of protein deacetylation;GO:2000209 regulation of anoikis		Cancer-related genes:Candidate cancer biomarkers; Predicted intracellular proteins	Centrosome (reliability'])				0	0	0	0	0	0	0	0	0	0	0	1	0	0	0	0	1	0	0	0
SDHAF2	1.3	0.74	54949	symbol	H. sapiens	54949	H. sapiens	SDHAF2	succinate dehydrogenase complex assembly factor 2	GO:0018293 protein-FAD linkage;GO:0006121 mitochondrial electron transport, succinate to ubiquinone;GO:0034552 respiratory chain complex II assembly		Predicted intracellular proteins; Disease related genes; Cancer-related genes	Cytosol;Mitochondria (reliability']); Additional: Nucleoli				0	0	0	1	0	1	1	1	0	0	0	0	0	0	1	0	0	0	0	0
TRAM1	1.1	0.74	23471	symbol	H. sapiens	23471	H. sapiens	TRAM1	translocation associated membrane protein 1	GO:0006616 SRP-dependent cotranslational protein targeting to membrane, translocation;GO:0045048 protein insertion into ER membrane;GO:0051205 protein insertion into membrane							0	0	0	1	0	0	0	0	0	0	0	0	0	0	0	0	0	0	0	0
NKRF	1.8	0.74	55922	symbol	H. sapiens	55922	H. sapiens	NKRF	NFKB repressing factor	GO:0045944 positive regulation of transcription by RNA polymerase II;GO:0045892 negative regulation of transcription, DNA-templated;GO:1903507 negative regulation of nucleic acid-templated transcription		Predicted intracellular proteins	Nucleoli (reliability']); Additional: Nucleoplasm				0	0	0	0	0	0	0	0	0	0	0	0	0	0	0	0	0	0	0	0
NFATC2	1.2	0.74	4773	symbol	H. sapiens	4773	H. sapiens	NFATC2	nuclear factor of activated T cells 2	GO:1905064 negative regulation of vascular smooth muscle cell differentiation;GO:1901741 positive regulation of myoblast fusion;GO:1901739 regulation of myoblast fusion		Predicted intracellular proteins; Cancer-related genes; Transcription factors:Immunoglobulin fold	Cytosol;Nucleoplasm (reliability'])		(M235)PID TCR CALCIUM PATHWAY; (M23)PID WNT NONCANONICAL PATHWAY; (M65)PID FRA PATHWAY		0	0	1	0	0	0	1	0	0	0	0	0	1	1	0	0	0	0	0	0
IDH2	1.2	0.74	3418	symbol	H. sapiens	3418	H. sapiens	IDH2	isocitrate dehydrogenase (NADP(+)) 2	GO:0006097 glyoxylate cycle;GO:0006741 NADP biosynthetic process;GO:1903976 negative regulation of glial cell migration		ENZYME proteins:Oxidoreductases; Predicted intracellular proteins; FDA approved drug targets:Small molecule drugs; Disease related genes; Cancer-related genes:Mutational cancer driver genes; Enzymes; Citric acid cycle related proteins; Cancer-related genes:Mutated cancer genes	Mitochondria (reliability'])	Isocitric Acid; Enasidenib		(M5949)HALLMARK PEROXISOME; (M5948)HALLMARK BILE ACID METABOLISM; (M5907)HALLMARK ESTROGEN RESPONSE LATE	1	0	0	0	0	0	1	1	0	0	0	0	0	0	1	0	0	0	0	0
SMARCA4	1.7	0.74	6597	symbol	H. sapiens	6597	H. sapiens	SMARCA4	SWI/SNF related, matrix associated, actin dependent regulator of chromatin, subfamily a, member 4	GO:1902661 positive regulation of glucose mediated signaling pathway;GO:1902659 regulation of glucose mediated signaling pathway;GO:0009757 hexose mediated signaling		Disease related genes; Cancer-related genes:Mutational cancer driver genes; Predicted intracellular proteins; Cancer-related genes:Mutated cancer genes	Nucleoplasm (reliability'])		(M119)PID ERB GENOMIC PATHWAY; (M279)PID RB 1PATHWAY; (M223)PID BETA CATENIN NUC PATHWAY		0	1	0	0	0	0	0	0	0	0	1	1	0	0	0	1	0	0	0	0
NBEAL2	2.9	0.74	23218	symbol	H. sapiens	23218	H. sapiens	NBEAL2	neurobeachin like 2	GO:0030220 platelet formation;GO:0036344 platelet morphogenesis;GO:0030099 myeloid cell differentiation		Disease related genes; Predicted intracellular proteins					0	0	0	0	0	0	1	0	0	0	0	0	0	0	0	0	0	0	0	0
ASTL	3.1	0.74	431705	symbol	H. sapiens	431705	H. sapiens	ASTL	astacin like metalloendopeptidase	GO:0060468 prevention of polyspermy;GO:2000360 negative regulation of binding of sperm to zona pellucida;GO:2000359 regulation of binding of sperm to zona pellucida		Predicted secreted proteins; Peptidases:Metallopeptidases; Enzymes			(M3468)NABA ECM REGULATORS; (M5885)NABA MATRISOME ASSOCIATED; (M5889)NABA MATRISOME		0	0	0	0	0	0	0	0	0	0	0	0	0	0	0	1	0	0	0	0
ANKRD40	0.96	0.74	91369	symbol	H. sapiens	91369	H. sapiens	ANKRD40	ankyrin repeat domain 40	GO:0008150 biological_process		Predicted intracellular proteins	Golgi apparatus (reliability']); Additional: Cytosol;Nucleoli fibrillar center				0	0	0	0	0	0	0	0	0	0	0	0	0	0	0	0	0	0	0	0
FLJ37453	1.4	0.74	729614	symbol	H. sapiens	729614	H. sapiens	FLJ37453	uncharacterized LOC729614								0	0	0	0	0	0	0	0	0	0	0	0	0	0	0	0	0	0	0	0
OCIAD2	1.2	0.74	132299	symbol	H. sapiens	132299	H. sapiens	OCIAD2	OCIA domain containing 2	GO:0009617 response to bacterium;GO:0051707 response to other organism;GO:0043207 response to external biotic stimulus		Predicted intracellular proteins	Mitochondria (reliability'])				0	0	0	0	0	0	0	0	0	0	0	0	0	0	0	0	0	0	0	0
ANKRD39	2.4	0.74	51239	symbol	H. sapiens	51239	H. sapiens	ANKRD39	ankyrin repeat domain 39	GO:0085020 protein K6-linked ubiquitination;GO:0000209 protein polyubiquitination;GO:0016567 protein ubiquitination		Predicted intracellular proteins	Nucleoplasm (reliability']); Additional: Vesicles				0	0	0	0	0	0	0	0	0	0	0	0	0	0	0	0	0	0	0	0
AP3B1	2.6	0.74	8546	symbol	H. sapiens	8546	H. sapiens	AP3B1	adaptor related protein complex 3 subunit beta 1	GO:0090152 establishment of protein localization to mitochondrial membrane involved in mitochondrial fission;GO:0016182 synaptic vesicle budding from endosome;GO:0051138 positive regulation of NK T cell differentiation		Disease related genes; Predicted intracellular proteins	Nucleoplasm (reliability']); Additional: Golgi apparatus			(M5910)HALLMARK PROTEIN SECRETION	0	0	0	1	0	0	1	0	0	0	0	0	1	0	0	0	0	0	0	0
DUSP8	2.4	0.74	1850	symbol	H. sapiens	1850	H. sapiens	DUSP8	dual specificity phosphatase 8	GO:0035970 peptidyl-threonine dephosphorylation;GO:0000188 inactivation of MAPK activity;GO:0043407 negative regulation of MAP kinase activity		ENZYME proteins:Hydrolases; Predicted intracellular proteins; Enzymes	Cytosol (reliability'])		(M76)PID P38 ALPHA BETA PATHWAY; (M166)PID ATF2 PATHWAY		0	1	0	1	0	1	0	0	0	0	0	0	0	0	0	0	0	0	0	0
C16orf91	1.7	0.74	283951	symbol	H. sapiens	283951	H. sapiens	C16orf91	chromosome 16 open reading frame 91								0	0	0	0	0	0	0	0	0	0	0	0	0	0	0	0	0	0	0	0
LRSAM1	4.7	0.74	90678	symbol	H. sapiens	90678	H. sapiens	LRSAM1	leucine rich repeat and sterile alpha motif containing 1	GO:0070086 ubiquitin-dependent endocytosis;GO:1904415 regulation of xenophagy;GO:1904417 positive regulation of xenophagy		Predicted intracellular proteins; Disease related genes; Enzymes; Potential drug targets; ENZYME proteins:Transferases	Cytosol (reliability'])				1	0	1	1	0	0	1	0	0	1	0	0	0	0	0	1	0	0	0	0
KCTD9	2.4	0.74	54793	symbol	H. sapiens	54793	H. sapiens	KCTD9	potassium channel tetramerization domain containing 9	GO:0051260 protein homooligomerization;GO:0051259 protein complex oligomerization;GO:0016567 protein ubiquitination		Predicted intracellular proteins	Nucleoplasm (reliability']); Additional: Cytosol;Intermediate filaments				0	0	0	0	0	0	0	0	0	0	0	0	0	0	0	0	0	0	0	0
IFIT5	3	0.74	24138	symbol	H. sapiens	24138	H. sapiens	IFIT5	interferon induced protein with tetratricopeptide repeats 5	GO:0045071 negative regulation of viral genome replication;GO:1903901 negative regulation of viral life cycle;GO:0045069 regulation of viral genome replication		Predicted intracellular proteins	Plasma membrane (reliability'])				1	0	0	0	0	0	0	0	0	0	0	0	0	0	0	1	0	0	0	1
PMPCB	1.2	0.74	9512	symbol	H. sapiens	9512	H. sapiens	PMPCB	peptidase, mitochondrial processing subunit beta	GO:0006627 protein processing involved in protein targeting to mitochondrion;GO:0034982 mitochondrial protein processing;GO:0006851 mitochondrial calcium ion transmembrane transport		ENZYME proteins:Hydrolases; Peptidases:Metallopeptidases; Predicted intracellular proteins; Enzymes	Mitochondria (reliability'])				0	0	1	1	0	0	0	0	0	0	0	0	0	0	0	0	0	0	0	0
BRPF1	3.3	0.74	7862	symbol	H. sapiens	7862	H. sapiens	BRPF1	bromodomain and PHD finger containing 1	GO:0043972 histone H3-K23 acetylation;GO:0044154 histone H3-K14 acetylation;GO:0043966 histone H3 acetylation		Disease related genes; Predicted intracellular proteins	Cytosol;Plasma membrane (reliability'])				0	0	0	0	0	0	0	0	0	0	0	1	0	0	0	0	1	0	0	0
NUDT5	2.2	0.74	11164	symbol	H. sapiens	11164	H. sapiens	NUDT5	nudix hydrolase 5	GO:0019303 D-ribose catabolic process;GO:0006014 D-ribose metabolic process;GO:1990966 ATP generation from poly-ADP-D-ribose		ENZYME proteins:Hydrolases; ENZYME proteins:Transferases; Predicted intracellular proteins; Enzymes	Vesicles (reliability']); Additional: Centrosome;Nucleoplasm				0	0	0	0	1	0	1	0	0	0	0	0	0	0	0	0	0	0	0	0
STK19	3.2	0.74	8859	symbol	H. sapiens	8859	H. sapiens	STK19	serine/threonine kinase 19	GO:0046579 positive regulation of Ras protein signal transduction;GO:0051057 positive regulation of small GTPase mediated signal transduction;GO:0046578 regulation of Ras protein signal transduction		ENZYME proteins:Transferases; Predicted intracellular proteins; Enzymes; Cancer-related genes:Mutated cancer genes	Nuclear speckles (reliability'])				0	0	0	0	0	0	0	0	0	0	0	0	0	0	0	0	0	0	0	0
KDM5A	0.87	0.74	5927	symbol	H. sapiens	5927	H. sapiens	KDM5A	lysine demethylase 5A	GO:0150066 negative regulation of deacetylase activity;GO:1901726 negative regulation of histone deacetylase activity;GO:0034721 histone H3-K4 demethylation, trimethyl-H3-K4-specific		Predicted intracellular proteins; Transcription factors:Helix-turn-helix domains; Cancer-related genes	Nuclear bodies (reliability']); Additional: Cytosol				0	0	0	0	0	1	0	0	0	0	0	1	0	0	0	0	1	0	0	0

## Sheet: S6_CD103 off
Supplemental Table 6b
Related to Figure 5
Statistics for Genes Upregulated in CD103- vs CD103+ (t- test implemented in R using Seurat package and function FindAllMarkers)
Gene	logfoldchanges	pvals_adj	Gene ID	Type	Tax ID	Homologene Gene ID	Homologene Gene Tax ID	Gene Symbol	Description	Biological Process (GO)	Kinase Class (UniProt)	Protein Function (Protein Atlas)	Subcellular Location (Protein Atlas)	Drug (DrugBank)	Canonical Pathways_x000D_	Hallmark Gene Sets_x000D_	GO:0035024 negative regulation of Rho pro	GO:0071496 cellular response to external	GO:0032091 negative regulation of protein	GO:0019933 cAMP-mediated signaling	GO:0050994 regulation of lipid catabolic	M7 PID FCER1 PATHWAY	GO:0045123 cellular extravasation	GO:0014706 striated muscle tissue develop	GO:0032204 regulation of telomere mainten
RPS24	1	0.83	6229	symbol	H. sapiens	6229	H. sapiens	RPS24	ribosomal protein S24	GO:0042274 ribosomal small subunit biogenesis;GO:0006614 SRP-dependent cotranslational protein targeting to membrane;GO:0006613 cotranslational protein targeting to membrane		Ribosomal proteins; Disease related genes; Predicted intracellular proteins	Cytosol;Endoplasmic reticulum (reliability']); Additional: Nuclear bodies				1	0	0	0	0	0	0	0	0	0	0	0	0
CD52	1.1	0.83	1043	symbol	H. sapiens	1043	H. sapiens	CD52	CD52 molecule	GO:0045730 respiratory burst;GO:0007204 positive regulation of cytosolic calcium ion concentration;GO:0051480 regulation of cytosolic calcium ion concentration		CD markers; Cancer-related genes:Candidate cancer biomarkers; FDA approved drug targets:Biotech drugs		Alemtuzumab			0	0	0	0	0	0	0	0	0	0	0	0	0
IFITM1	1.1	0.83	8519	symbol	H. sapiens	8519	H. sapiens	IFITM1	interferon induced transmembrane protein 1	GO:0046597 negative regulation of viral entry into host cell;GO:0035455 response to interferon-alpha;GO:0035456 response to interferon-beta		CD markers; Transporters:Accessory Factors Involved in Transport	Cytosol (reliability'])			(M5911)HALLMARK INTERFERON ALPHA RESPONSE; (M5932)HALLMARK INFLAMMATORY RESPONSE	0	0	0	0	0	0	1	1	0	0	0	0	0
RPL27	0.96	0.83	6155	symbol	H. sapiens	6155	H. sapiens	RPL27	ribosomal protein L27	GO:1904044 response to aldosterone;GO:0051385 response to mineralocorticoid;GO:0006614 SRP-dependent cotranslational protein targeting to membrane		Ribosomal proteins; Cancer-related genes:Candidate cancer biomarkers; Disease related genes; Predicted intracellular proteins					1	0	0	0	0	0	0	0	0	0	0	0	0
RPL34	0.86	0.83	6164	symbol	H. sapiens	6164	H. sapiens	RPL34	ribosomal protein L34	GO:0006614 SRP-dependent cotranslational protein targeting to membrane;GO:0006613 cotranslational protein targeting to membrane;GO:0045047 protein targeting to ER		Ribosomal proteins; Predicted intracellular proteins	Cytosol;Endoplasmic reticulum;Nucleoli (reliability'])			(M5926)HALLMARK MYC TARGETS V1	1	0	0	0	0	0	0	0	0	0	0	0	0
KLF2	2.1	0.83	10365	symbol	H. sapiens	10365	H. sapiens	KLF2	Kruppel like factor 2	GO:0097532 stress response to acid chemical;GO:0097533 cellular stress response to acid chemical;GO:0071409 cellular response to cycloheximide		Transcription factors:Zinc-coordinating DNA-binding domains; Predicted intracellular proteins	Nucleoplasm (reliability'])			(M5890)HALLMARK TNFA SIGNALING VIA NFKB	0	0	0	0	0	0	0	1	0	0	0	0	0
GADD45GIP1	3	0.83	90480	symbol	H. sapiens	90480	H. sapiens	GADD45GIP1	GADD45G interacting protein 1	GO:0071850 mitotic cell cycle arrest;GO:0070125 mitochondrial translational elongation;GO:0070126 mitochondrial translational termination		Ribosomal proteins; Predicted intracellular proteins	Mitochondria (reliability'])				1	0	0	0	0	0	0	0	0	0	0	0	0
MTRNR2L3	0.8	0.83	100462983	symbol	H. sapiens	100462983	H. sapiens	MTRNR2L3	MT-RNR2 like 3	GO:1900118 negative regulation of execution phase of apoptosis;GO:1900117 regulation of execution phase of apoptosis;GO:2000272 negative regulation of signaling receptor activity		Predicted secreted proteins; Predicted intracellular proteins					0	1	0	0	0	0	0	0	0	0	0	0	0
SELL	1.9	0.83	6402	symbol	H. sapiens	6402	H. sapiens	SELL	selectin L	GO:0050901 leukocyte tethering or rolling;GO:0033198 response to ATP;GO:0016339 calcium-dependent cell-cell adhesion via plasma membrane cell adhesion molecules		CD markers; Cancer-related genes:Candidate cancer biomarkers; Candidate cardiovascular disease genes	Cytosol (reliability'])		(M11736)SA MMP CYTOKINE CONNECTION	(M5911)HALLMARK INTERFERON ALPHA RESPONSE; (M5947)HALLMARK IL2 STAT5 SIGNALING; (M5932)HALLMARK INFLAMMATORY RESPONSE	0	0	0	0	0	1	1	0	0	0	0	0	0
RPL6	0.89	0.83	6128	symbol	H. sapiens	6128	H. sapiens	RPL6	ribosomal protein L6	GO:0000027 ribosomal large subunit assembly;GO:0042255 ribosome assembly;GO:0042273 ribosomal large subunit biogenesis		Ribosomal proteins; Predicted intracellular proteins	Cytokinetic bridge;Microtubules (reliability'])			(M5926)HALLMARK MYC TARGETS V1	1	0	1	0	1	0	0	0	0	0	0	0	0
RPL7	0.83	0.83	6129	symbol	H. sapiens	6129	H. sapiens	RPL7	ribosomal protein L7	GO:0000463 maturation of LSU-rRNA from tricistronic rRNA transcript (SSU-rRNA, 5.8S rRNA, LSU-rRNA);GO:0000470 maturation of LSU-rRNA;GO:0042273 ribosomal large subunit biogenesis		Ribosomal proteins; Predicted intracellular proteins	Cytosol;Endoplasmic reticulum (reliability']); Additional: Nucleoli				1	0	1	0	0	0	0	0	0	0	0	0	0
IL4R	1.6	0.83	3566	symbol	H. sapiens	3566	H. sapiens	IL4R	interleukin 4 receptor	GO:0045626 negative regulation of T-helper 1 cell differentiation;GO:1990834 response to odorant;GO:0045630 positive regulation of T-helper 2 cell differentiation		CD markers; Predicted intracellular proteins; FDA approved drug targets:Biotech drugs; Cancer-related genes:Candidate cancer biomarkers; Predicted secreted proteins	Plasma membrane (reliability']); Additional: Centriolar satellite;Nucleoplasm	AER001; Dupilumab	(M1718)SIG IL4RECEPTOR IN B LYPHOCYTES; (M28)PID IL4 2PATHWAY; (M19)PID P73PATHWAY	(M5897)HALLMARK IL6 JAK STAT3 SIGNALING; (M5911)HALLMARK INTERFERON ALPHA RESPONSE; (M5947)HALLMARK IL2 STAT5 SIGNALING	0	0	0	0	0	1	0	0	0	1	0	0	1
RNF25	3.1	0.83	64320	symbol	H. sapiens	64320	H. sapiens	RNF25	ring finger protein 25	GO:0051092 positive regulation of NF-kappaB transcription factor activity;GO:0051091 positive regulation of DNA-binding transcription factor activity;GO:0051090 regulation of DNA-binding transcription factor activity		ENZYME proteins:Transferases; Predicted intracellular proteins; Enzymes	Cytosol (reliability']); Additional: Nucleoplasm				0	0	0	0	0	0	0	0	0	0	0	0	0
RPL30	0.84	0.83	6156	symbol	H. sapiens	6156	H. sapiens	RPL30	ribosomal protein L30	GO:1904571 positive regulation of selenocysteine incorporation;GO:1904569 regulation of selenocysteine incorporation;GO:0045901 positive regulation of translational elongation		Ribosomal proteins; Predicted intracellular proteins	Cytosol;Endoplasmic reticulum (reliability'])				1	0	0	1	1	0	0	0	0	0	0	0	0
RPS6	0.76	0.83	6194	symbol	H. sapiens	6194	H. sapiens	RPS6	ribosomal protein S6	GO:0042274 ribosomal small subunit biogenesis;GO:0006614 SRP-dependent cotranslational protein targeting to membrane;GO:0006613 cotranslational protein targeting to membrane		Ribosomal proteins; Predicted intracellular proteins	Cytosol;Endoplasmic reticulum (reliability'])	Artenimol	(M143)PID IL2 PI3K PATHWAY; (M164)PID ERBB1 DOWNSTREAM PATHWAY	(M5926)HALLMARK MYC TARGETS V1	1	0	0	0	0	0	0	0	0	0	0	0	1
PXN	3.4	0.83	5829	symbol	H. sapiens	5829	H. sapiens	PXN	paxillin	GO:0007172 signal complex assembly;GO:0060396 growth hormone receptor signaling pathway;GO:0071378 cellular response to growth hormone stimulus		Predicted intracellular proteins	Focal adhesion sites (reliability']); Additional: Centrosome;Cytosol		(M118)PID INTEGRIN A9B1 PATHWAY; (M125)PID IGF1 PATHWAY; (M277)PID INTEGRIN A4B1 PATHWAY	(M5893)HALLMARK MITOTIC SPINDLE	0	0	0	0	0	0	0	0	0	0	1	1	0
FAM65B	1.6	0.83	9750	gene_synonym	H. sapiens	9750	H. sapiens	RIPOR2	RHO family interacting cell polarization regulator 2	GO:1903904 negative regulation of establishment of T cell polarity;GO:1905871 regulation of protein localization to cell leading edge;GO:1905872 negative regulation of protein localization to cell leading edge		Disease related genes; Predicted intracellular proteins					0	0	0	0	0	1	0	0	0	0	0	0	0
CHD6	2.3	0.83	84181	symbol	H. sapiens	84181	H. sapiens	CHD6	chromodomain helicase DNA binding protein 6	GO:0036091 positive regulation of transcription from RNA polymerase II promoter in response to oxidative stress;GO:0043619 regulation of transcription from RNA polymerase II promoter in response to oxidative stress;GO:1901522 positive regulation of transcription from RNA polymerase II promoter involved in cellular response to chemical stimulus		Predicted intracellular proteins; Disease related genes; ENZYME proteins:Hydrolases; Enzymes; Potential drug targets	Nucleoplasm (reliability'])				0	0	0	0	0	0	0	0	0	0	0	0	0
PIK3R5	2.7	0.83	23533	symbol	H. sapiens	23533	H. sapiens	PIK3R5	phosphoinositide-3-kinase regulatory subunit 5	GO:0043551 regulation of phosphatidylinositol 3-kinase activity;GO:0043550 regulation of lipid kinase activity;GO:0014068 positive regulation of phosphatidylinositol 3-kinase signaling		Disease related genes; Predicted intracellular proteins	Cytosol (reliability']); Additional: Centriolar satellite		(M177)PID EPHA FWDPATHWAY; (M1315)SIG PIP3 SIGNALING IN B LYMPHOCYTES; (M5193)SIG CHEMOTAXIS	(M5897)HALLMARK IL6 JAK STAT3 SIGNALING; (M5921)HALLMARK COMPLEMENT; (M5932)HALLMARK INFLAMMATORY RESPONSE	0	0	0	0	0	0	0	0	0	0	0	1	1
MTRNR2L10	0.65	0.83	100463488	symbol	H. sapiens	100463488	H. sapiens	MTRNR2L10	MT-RNR2 like 10	GO:1900118 negative regulation of execution phase of apoptosis;GO:1900117 regulation of execution phase of apoptosis;GO:2000272 negative regulation of signaling receptor activity		Predicted secreted proteins; Predicted intracellular proteins					0	1	0	0	0	0	0	0	0	0	0	0	0
PHIP	1.8	0.83	55023	symbol	H. sapiens	55023	H. sapiens	PHIP	pleckstrin homology domain interacting protein	GO:0043568 positive regulation of insulin-like growth factor receptor signaling pathway;GO:0043567 regulation of insulin-like growth factor receptor signaling pathway;GO:0048009 insulin-like growth factor receptor signaling pathway		Predicted intracellular proteins	Nucleoplasm (reliability'])				0	0	0	0	0	0	0	0	0	0	0	0	0
RPL35A	0.85	0.83	6165	symbol	H. sapiens	6165	H. sapiens	RPL35A	ribosomal protein L35a	GO:0042273 ribosomal large subunit biogenesis;GO:0002181 cytoplasmic translation;GO:0006614 SRP-dependent cotranslational protein targeting to membrane		Ribosomal proteins; Disease related genes; Predicted intracellular proteins					1	0	1	0	0	0	0	0	0	0	0	0	0
SLC35C2	3.3	0.83	51006	symbol	H. sapiens	51006	H. sapiens	SLC35C2	solute carrier family 35 member C2	GO:0015786 UDP-glucose transmembrane transport;GO:0036066 protein O-linked fucosylation;GO:0090481 pyrimidine nucleotide-sugar transmembrane transport		Transporters:Electrochemical Potential-driven transporters	Golgi apparatus (reliability']); Additional: Nucleoplasm				0	0	0	0	0	0	0	0	0	1	0	0	0
RPL9	0.8	0.83	6133	symbol	H. sapiens	6133	H. sapiens	RPL9	ribosomal protein L9	GO:0002181 cytoplasmic translation;GO:0006614 SRP-dependent cotranslational protein targeting to membrane;GO:0006613 cotranslational protein targeting to membrane		Ribosomal proteins; Predicted intracellular proteins	Cytosol;Endoplasmic reticulum (reliability']); Additional: Nucleoli			(M5950)HALLMARK ALLOGRAFT REJECTION	1	0	0	0	0	0	0	0	0	0	0	0	0
RPS14	0.74	0.83	6208	symbol	H. sapiens	6208	H. sapiens	RPS14	ribosomal protein S14	GO:0000028 ribosomal small subunit assembly;GO:0000462 maturation of SSU-rRNA from tricistronic rRNA transcript (SSU-rRNA, 5.8S rRNA, LSU-rRNA);GO:0030490 maturation of SSU-rRNA		Ribosomal proteins; Predicted intracellular proteins	Cytosol;Endoplasmic reticulum (reliability'])			(M5922)HALLMARK UNFOLDED PROTEIN RESPONSE	1	0	1	1	0	0	0	0	0	0	0	0	0
EIF4B	1.4	0.83	1975	symbol	H. sapiens	1975	H. sapiens	EIF4B	eukaryotic translation initiation factor 4B	GO:0097010 eukaryotic translation initiation factor 4F complex assembly;GO:0001731 formation of translation preinitiation complex;GO:0002183 cytoplasmic translational initiation		Predicted intracellular proteins	Cytosol (reliability'])		(M121)PID MTOR 4PATHWAY		1	0	1	1	0	0	0	0	0	0	0	0	1
ARHGDIB	0.87	0.83	397	symbol	H. sapiens	397	H. sapiens	ARHGDIB	Rho GDP dissociation inhibitor beta	GO:0071461 cellular response to redox state;GO:1901164 negative regulation of trophoblast cell migration;GO:0051775 response to redox state		Predicted intracellular proteins	Cytosol (reliability'])		(M68)PID RHOA REG PATHWAY; (M220)PID CASPASE PATHWAY		0	0	0	0	0	1	0	0	0	1	0	0	0
RPL39	0.75	0.83	6170	symbol	H. sapiens	6170	H. sapiens	RPL39	ribosomal protein L39	GO:0002227 innate immune response in mucosa;GO:0002385 mucosal immune response;GO:0002251 organ or tissue specific immune response		Ribosomal proteins; Predicted intracellular proteins				(M5950)HALLMARK ALLOGRAFT REJECTION	1	0	0	0	0	0	0	0	0	0	0	0	0
TPT1	0.78	0.83	7178	symbol	H. sapiens	7178	H. sapiens	TPT1	tumor protein, translationally-controlled 1	GO:1902230 negative regulation of intrinsic apoptotic signaling pathway in response to DNA damage;GO:1902229 regulation of intrinsic apoptotic signaling pathway in response to DNA damage;GO:2001021 negative regulation of response to DNA damage stimulus		Predicted intracellular proteins	Cytosol (reliability'])	Calcium citrate; Calcium Phosphate; Calcium phosphate dihydrate	(M129)PID PLK1 PATHWAY		0	0	0	0	0	0	0	0	0	0	0	0	0
RPL29	0.84	0.83	6159	symbol	H. sapiens	6159	H. sapiens	RPL29	ribosomal protein L29	GO:0007566 embryo implantation;GO:0002181 cytoplasmic translation;GO:0006614 SRP-dependent cotranslational protein targeting to membrane		Ribosomal proteins; Predicted intracellular proteins	Cytosol;Endoplasmic reticulum;Nucleoli (reliability'])				1	0	0	0	0	0	0	0	0	0	0	0	0
RPS21	0.81	0.83	6227	symbol	H. sapiens	6227	H. sapiens	RPS21	ribosomal protein S21	GO:0000461 endonucleolytic cleavage to generate mature 3'-end of SSU-rRNA from (SSU-rRNA, 5.8S rRNA, LSU-rRNA);GO:0031125 rRNA 3'-end processing;GO:0000447 endonucleolytic cleavage in ITS1 to separate SSU-rRNA from 5.8S rRNA and LSU-rRNA from tricistronic rRNA transcript (SSU-rRNA, 5.8S rRNA, LSU-rRNA)		Ribosomal proteins; Predicted intracellular proteins	Cytosol;Endoplasmic reticulum (reliability'])				1	0	0	0	0	0	0	0	0	0	0	0	0
LEF1	11	0.83	51176	symbol	H. sapiens	51176	H. sapiens	LEF1	lymphoid enhancer binding factor 1	GO:0061152 trachea submucosa development;GO:0061153 trachea gland development;GO:0071898 regulation of estrogen receptor binding		Predicted intracellular proteins; Transcription factors:Other all-alpha-helical DNA-binding domains; Cancer-related genes	Nucleoplasm (reliability'])	Etacrynic acid	(M223)PID BETA CATENIN NUC PATHWAY; (M195)PID CMYB PATHWAY; (M5493)WNT SIGNALING	(M5895)HALLMARK WNT BETA CATENIN SIGNALING; (M5902)HALLMARK APOPTOSIS	1	0	0	0	0	1	0	1	0	0	0	0	0
SLC24A6	5.7	0.83	80024	gene_synonym	H. sapiens	80024	H. sapiens	SLC8B1	solute carrier family 8 member B1	GO:0099093 calcium export from the mitochondrion;GO:0086036 regulation of cardiac muscle cell membrane potential;GO:1901660 calcium ion export		Transporters:Electrochemical Potential-driven transporters; Predicted intracellular proteins					0	0	0	0	0	1	0	0	1	0	0	0	0
NFKBIA	0.94	0.83	4792	symbol	H. sapiens	4792	H. sapiens	NFKBIA	NFKB inhibitor alpha	GO:0070427 nucleotide-binding oligomerization domain containing 1 signaling pathway;GO:0007253 cytoplasmic sequestering of NF-kappaB;GO:0070417 cellular response to cold		Predicted intracellular proteins; Cancer-related genes:Candidate cancer biomarkers; Disease related genes; Transcription factors:Immunoglobulin fold	Cytosol (reliability'])	Acetylsalicylic acid; Bardoxolone methyl; Astaxanthin	(M26)PID NFKAPPAB ATYPICAL PATHWAY; (M37)PID NFKAPPAB CANONICAL PATHWAY; (M45)PID CD40 PATHWAY	(M5941)HALLMARK UV RESPONSE UP; (M5890)HALLMARK TNFA SIGNALING VIA NFKB; (M5913)HALLMARK INTERFERON GAMMA RESPONSE	1	0	0	0	1	1	0	0	0	1	0	1	0
ATP5C1	1.5	0.83	509	gene_synonym	H. sapiens	509	H. sapiens	ATP5F1C	ATP synthase F1 subunit gamma	GO:0042776 mitochondrial ATP synthesis coupled proton transport;GO:0015985 energy coupled proton transport, down electrochemical gradient;GO:0015986 ATP synthesis coupled proton transport		Predicted intracellular proteins		Quercetin; 1-ACETYL-2-CARBOXYPIPERIDINE; AUROVERTIN B; Piceatannol; N1-(2-AMINO-4-METHYLPENTYL)OCTAHYDRO-PYRROLO[1,2-A] PYRIMIDINE		(M5936)HALLMARK OXIDATIVE PHOSPHORYLATION	0	0	0	0	0	0	0	0	1	0	0	0	0
EIF2S3	0.89	0.83	1968	symbol	H. sapiens	1968	H. sapiens	EIF2S3	eukaryotic translation initiation factor 2 subunit gamma	GO:0045903 positive regulation of translational fidelity;GO:0001731 formation of translation preinitiation complex;GO:0006450 regulation of translational fidelity		Disease related genes; Predicted intracellular proteins		Guanosine-5'-Diphosphate		(M5941)HALLMARK UV RESPONSE UP	1	0	1	1	0	0	0	0	0	0	0	0	0
DHRS3	7.4	0.83	9249	symbol	H. sapiens	9249	H. sapiens	DHRS3	dehydrogenase/reductase 3	GO:0048387 negative regulation of retinoic acid receptor signaling pathway;GO:0048385 regulation of retinoic acid receptor signaling pathway;GO:0048384 retinoic acid receptor signaling pathway		ENZYME proteins:Oxidoreductases; Predicted intracellular proteins; Enzymes	Mitochondria;Nucleoli (reliability'])	Vitamin A	(M256)PID TAP63 PATHWAY	(M5949)HALLMARK PEROXISOME; (M5947)HALLMARK IL2 STAT5 SIGNALING; (M5906)HALLMARK ESTROGEN RESPONSE EARLY	0	0	0	0	0	0	0	1	0	0	0	0	0
RPL41	0.61	0.83	6171	symbol	H. sapiens	6171	H. sapiens	RPL41	ribosomal protein L41	GO:0002181 cytoplasmic translation;GO:0006614 SRP-dependent cotranslational protein targeting to membrane;GO:0006613 cotranslational protein targeting to membrane		Ribosomal proteins; Predicted intracellular proteins	Endoplasmic reticulum (reliability'])				1	0	0	0	0	0	0	0	0	0	0	0	0
MX2	1.9	0.83	4600	symbol	H. sapiens	4600	H. sapiens	MX2	MX dynamin like GTPase 2	GO:0003373 dynamin family protein polymerization involved in membrane fission;GO:0003374 dynamin family protein polymerization involved in mitochondrial fission;GO:0016185 synaptic vesicle budding from presynaptic endocytic zone membrane		Predicted intracellular proteins; Transporters:Transporter channels and pores				(M5913)HALLMARK INTERFERON GAMMA RESPONSE	0	0	0	0	0	0	0	0	1	0	0	0	0
MTFP1	1.6	0.83	51537	symbol	H. sapiens	51537	H. sapiens	MTFP1	mitochondrial fission process 1	GO:0014850 response to muscle activity;GO:0000266 mitochondrial fission;GO:0014823 response to activity		Predicted intracellular proteins	Mitochondria (reliability'])				0	0	0	0	0	0	0	0	1	0	0	0	0
ERP29	1.6	0.83	10961	symbol	H. sapiens	10961	H. sapiens	ERP29	endoplasmic reticulum protein 29	GO:0043335 protein unfolding;GO:1902235 regulation of endoplasmic reticulum stress-induced intrinsic apoptotic signaling pathway;GO:0070059 intrinsic apoptotic signaling pathway in response to endoplasmic reticulum stress		Predicted intracellular proteins	Microtubules (reliability']); Additional: Nucleoplasm			(M5935)HALLMARK FATTY ACID METABOLISM	0	0	0	0	0	0	0	0	0	0	0	0	0
RPL31	0.63	0.83	6160	symbol	H. sapiens	6160	H. sapiens	RPL31	ribosomal protein L31	GO:0002181 cytoplasmic translation;GO:0006614 SRP-dependent cotranslational protein targeting to membrane;GO:0006613 cotranslational protein targeting to membrane		Ribosomal proteins; Predicted intracellular proteins					1	0	0	0	0	0	0	0	0	0	0	0	0
THEM4	1.2	0.83	117145	symbol	H. sapiens	117145	H. sapiens	THEM4	thioesterase superfamily member 4	GO:0051898 negative regulation of protein kinase B signaling;GO:1902108 regulation of mitochondrial membrane permeability involved in apoptotic process;GO:0046902 regulation of mitochondrial membrane permeability		ENZYME proteins:Hydrolases; Predicted intracellular proteins; Enzymes				(M5923)HALLMARK PI3K AKT MTOR SIGNALING	0	0	0	0	0	0	0	0	1	0	1	0	1
HCST	0.89	0.83	10870	symbol	H. sapiens	10870	H. sapiens	HCST	hematopoietic cell signal transducer	GO:0014068 positive regulation of phosphatidylinositol 3-kinase signaling;GO:0014066 regulation of phosphatidylinositol 3-kinase signaling;GO:0014065 phosphatidylinositol 3-kinase signaling			Plasma membrane (reliability']); Additional: Centriolar satellite;Vesicles				0	0	0	0	0	0	1	0	0	0	0	0	0
EIF4A2	0.81	0.83	1974	symbol	H. sapiens	1974	H. sapiens	EIF4A2	eukaryotic translation initiation factor 4A2	GO:1900259 regulation of RNA-directed 5'-3' RNA polymerase activity;GO:1900260 negative regulation of RNA-directed 5'-3' RNA polymerase activity;GO:0002183 cytoplasmic translational initiation		ENZYME proteins:Hydrolases; Cancer-related genes:Mutational cancer driver genes; Predicted intracellular proteins; Enzymes	Cytosol (reliability'])			(M5922)HALLMARK UNFOLDED PROTEIN RESPONSE; (M5909)HALLMARK MYOGENESIS	1	0	0	1	0	0	0	0	0	0	0	0	0
RPS6KA5	2.5	0.83	9252	symbol	H. sapiens	9252	H. sapiens	RPS6KA5	ribosomal protein S6 kinase A5	GO:0043990 histone H2A-S1 phosphorylation;GO:0043988 histone H3-S28 phosphorylation;GO:0043987 histone H3-S10 phosphorylation	AGC Ser/Thr protein kinase family	Kinases:AGC Ser/Thr protein kinases; ENZYME proteins:Transferases; Predicted intracellular proteins; Enzymes	Nucleoplasm (reliability'])		(M56)PID LPA4 PATHWAY; (M270)PID MAPK TRK PATHWAY; (M229)PID P38 ALPHA BETA DOWNSTREAM PATHWAY	(M5901)HALLMARK G2M CHECKPOINT	1	0	0	0	0	1	0	0	0	1	0	0	0
SLC2A3	0.99	0.83	6515	symbol	H. sapiens	6515	H. sapiens	SLC2A3	solute carrier family 2 member 3	GO:0098708 glucose import across plasma membrane;GO:0098704 carbohydrate import across plasma membrane;GO:0019852 L-ascorbic acid metabolic process		Transporters:Electrochemical Potential-driven transporters	Plasma membrane (reliability'])			(M5947)HALLMARK IL2 STAT5 SIGNALING; (M5890)HALLMARK TNFA SIGNALING VIA NFKB; (M5891)HALLMARK HYPOXIA	0	0	0	0	0	0	0	0	0	0	0	0	0
SNHG6	1.4	0.83	641638	symbol	H. sapiens	641638	H. sapiens	SNHG6	small nucleolar RNA host gene 6								0	0	0	0	0	0	0	0	0	0	0	0	0
MMRN2	2.1	0.83	79812	symbol	H. sapiens	79812	H. sapiens	MMRN2	multimerin 2	GO:0030948 negative regulation of vascular endothelial growth factor receptor signaling pathway;GO:0030947 regulation of vascular endothelial growth factor receptor signaling pathway;GO:0090051 negative regulation of cell migration involved in sprouting angiogenesis		Predicted secreted proteins; Predicted intracellular proteins	Vesicles (reliability'])		(M3008)NABA ECM GLYCOPROTEINS; (M5884)NABA CORE MATRISOME; (M5889)NABA MATRISOME		0	0	0	0	0	0	0	0	0	0	1	0	0
SYTL4	1.5	0.83	94121	symbol	H. sapiens	94121	H. sapiens	SYTL4	synaptotagmin like 4	GO:1905684 regulation of plasma membrane repair;GO:0001778 plasma membrane repair;GO:1903729 regulation of plasma membrane organization		Predicted intracellular proteins	Vesicles (reliability'])	Insulin pork			0	0	0	0	0	0	0	0	0	0	0	0	0
PDPN	1.6	0.83	10630	symbol	H. sapiens	10630	H. sapiens	PDPN	podoplanin	GO:1904328 regulation of myofibroblast contraction;GO:1990764 myofibroblast contraction;GO:1905863 invadopodium organization			Vesicles (reliability'])			(M5932)HALLMARK INFLAMMATORY RESPONSE	0	0	0	0	0	1	0	1	0	0	0	0	0
KLK10	1	0.83	5655	symbol	H. sapiens	5655	H. sapiens	KLK10	kallikrein related peptidase 10	GO:0007049 cell cycle;GO:0006508 proteolysis;GO:0019538 protein metabolic process		Peptidases:Serine-type peptidases; Cancer-related genes:Candidate cancer biomarkers; Predicted secreted proteins; Enzymes				(M5906)HALLMARK ESTROGEN RESPONSE EARLY; (M5907)HALLMARK ESTROGEN RESPONSE LATE	0	0	0	0	0	0	0	0	0	0	0	0	0
RPS25	0.71	0.83	6230	symbol	H. sapiens	6230	H. sapiens	RPS25	ribosomal protein S25	GO:0006614 SRP-dependent cotranslational protein targeting to membrane;GO:0006613 cotranslational protein targeting to membrane;GO:0045047 protein targeting to ER		Ribosomal proteins; Predicted intracellular proteins	Cytosol;Endoplasmic reticulum (reliability'])				1	0	0	0	0	0	0	0	0	0	0	0	0
MFAP3	2.9	0.83	4238	symbol	H. sapiens	4238	H. sapiens	MFAP3	microfibril associated protein 3			Predicted intracellular proteins	Golgi apparatus (reliability']); Additional: Nucleoplasm		(M3008)NABA ECM GLYCOPROTEINS; (M5884)NABA CORE MATRISOME; (M5889)NABA MATRISOME		0	0	0	0	0	0	0	0	0	0	0	0	0
PHLDB3	4.1	0.83	653583	symbol	H. sapiens	653583	H. sapiens	PHLDB3	pleckstrin homology like domain family B member 3			Predicted intracellular proteins	Nuclear speckles (reliability']); Additional: Cytosol;Plasma membrane				0	0	0	0	0	0	0	0	0	0	0	0	0
KARS	1.3	0.83	3735	gene_synonym	H. sapiens	3735	H. sapiens	KARS1	lysyl-tRNA synthetase 1	GO:0006430 lysyl-tRNA aminoacylation;GO:0015960 diadenosine polyphosphate biosynthetic process;GO:0015965 diadenosine tetraphosphate metabolic process		Predicted intracellular proteins; Disease related genes; ENZYME proteins:Ligase; Enzymes; Potential drug targets	Cytosol (reliability'])	L-Lysine		(M5926)HALLMARK MYC TARGETS V1; (M5934)HALLMARK XENOBIOTIC METABOLISM	1	0	0	0	0	1	0	0	0	0	0	0	0
RPS4X	0.77	0.83	6191	symbol	H. sapiens	6191	H. sapiens	RPS4X	ribosomal protein S4 X-linked	GO:0006614 SRP-dependent cotranslational protein targeting to membrane;GO:0006613 cotranslational protein targeting to membrane;GO:0045047 protein targeting to ER		Ribosomal proteins; Predicted intracellular proteins			(M16801)SIG REGULATION OF THE ACTIN CYTOSKELETON BY RHO GTPASES; (M5193)SIG CHEMOTAXIS		1	0	0	1	0	0	0	0	0	0	0	0	0
NDUFAF3	1.8	0.83	25915	symbol	H. sapiens	25915	H. sapiens	NDUFAF3	NADH:ubiquinone oxidoreductase complex assembly factor 3	GO:0010257 NADH dehydrogenase complex assembly;GO:0032981 mitochondrial respiratory chain complex I assembly;GO:0033108 mitochondrial respiratory chain complex assembly		Disease related genes; Predicted intracellular proteins					0	0	0	0	0	0	0	0	1	0	0	0	0
LPIN2	1.5	0.83	9663	symbol	H. sapiens	9663	H. sapiens	LPIN2	lipin 2	GO:0006646 phosphatidylethanolamine biosynthetic process;GO:0046337 phosphatidylethanolamine metabolic process;GO:0006656 phosphatidylcholine biosynthetic process		Predicted intracellular proteins; Disease related genes; ENZYME proteins:Hydrolases; Enzymes; Potential drug targets	Cytosol (reliability']); Additional: Actin filaments;Plasma membrane			(M5934)HALLMARK XENOBIOTIC METABOLISM; (M5945)HALLMARK HEME METABOLISM	0	0	0	0	0	0	0	0	0	0	0	0	0
ATP5F1	1.1	0.83	515	gene_synonym	H. sapiens	515	H. sapiens	ATP5PB	ATP synthase peripheral stalk-membrane subunit b	GO:0042776 mitochondrial ATP synthesis coupled proton transport;GO:0015985 energy coupled proton transport, down electrochemical gradient;GO:0015986 ATP synthesis coupled proton transport		Predicted intracellular proteins	Mitochondria (reliability'])			(M5936)HALLMARK OXIDATIVE PHOSPHORYLATION	0	0	0	0	0	0	0	0	1	0	0	0	0
HCG25	1.6	0.83	414765	symbol	H. sapiens	414765	H. sapiens	HCG25	HLA complex group 25								0	0	0	0	0	0	0	0	0	0	0	0	0
CELF2	0.91	0.83	10659	symbol	H. sapiens	10659	H. sapiens	CELF2	CUGBP Elav-like family member 2	GO:0006376 mRNA splice site selection;GO:0000381 regulation of alternative mRNA splicing, via spliceosome;GO:0000245 spliceosomal complex assembly		Predicted intracellular proteins	Cytokinetic bridge;Microtubules (reliability']); Additional: Nucleoplasm			(M5942)HALLMARK UV RESPONSE DN	1	0	1	0	0	0	0	0	0	0	0	0	0
RPL24	0.73	0.83	6152	symbol	H. sapiens	6152	H. sapiens	RPL24	ribosomal protein L24	GO:1902626 assembly of large subunit precursor of preribosome;GO:0000027 ribosomal large subunit assembly;GO:0042255 ribosome assembly		Ribosomal proteins; Predicted intracellular proteins	Cytosol;Endoplasmic reticulum (reliability'])				1	0	1	0	0	0	0	0	0	0	0	0	0
CCR7	1.4	0.83	1236	symbol	H. sapiens	1236	H. sapiens	CCR7	C-C motif chemokine receptor 7	GO:0038115 chemokine (C-C motif) ligand 19 signaling pathway;GO:2000522 positive regulation of immunological synapse formation;GO:2000526 positive regulation of glycoprotein biosynthetic process involved in immunological synapse formation		CD markers; Cancer-related genes:Candidate cancer biomarkers; G-protein coupled receptors:Chemokines and chemotactic factors receptors; G-protein coupled receptors:GPCRs excl olfactory receptors	Mitochondria (reliability'])			(M5932)HALLMARK INFLAMMATORY RESPONSE	0	0	0	0	0	1	0	0	0	0	0	1	0
MTRNR2L1	0.53	0.83	100462977	symbol	H. sapiens	100462977	H. sapiens	MTRNR2L1	MT-RNR2 like 1	GO:1900118 negative regulation of execution phase of apoptosis;GO:1900117 regulation of execution phase of apoptosis;GO:2000272 negative regulation of signaling receptor activity		Predicted secreted proteins; Predicted intracellular proteins					0	1	0	0	0	0	0	0	0	0	0	0	0
KIAA0586	2.7	0.83	9786	symbol	H. sapiens	9786	H. sapiens	KIAA0586	KIAA0586	GO:0007224 smoothened signaling pathway;GO:0060271 cilium assembly;GO:0044782 cilium organization		Disease related genes; Predicted intracellular proteins	Nucleoplasm (reliability']); Additional: Cytosol				0	0	0	0	0	0	0	0	0	0	0	0	0
IMP3	1.8	0.83	55272	symbol	H. sapiens	55272	H. sapiens	IMP3	IMP U3 small nucleolar ribonucleoprotein 3	GO:0006364 rRNA processing;GO:0016072 rRNA metabolic process;GO:0042254 ribosome biogenesis		Ribosomal proteins; Predicted intracellular proteins	Nucleoli;Nucleoplasm (reliability'])			(M5922)HALLMARK UNFOLDED PROTEIN RESPONSE	1	0	0	0	0	0	0	0	0	0	0	0	0
RPL32	0.61	0.83	6161	symbol	H. sapiens	6161	H. sapiens	RPL32	ribosomal protein L32	GO:0002181 cytoplasmic translation;GO:0006614 SRP-dependent cotranslational protein targeting to membrane;GO:0006613 cotranslational protein targeting to membrane		Ribosomal proteins; Predicted intracellular proteins	Cytosol;Endoplasmic reticulum (reliability'])				1	0	0	0	0	0	0	0	0	0	0	0	0
SPOCK2	1.7	0.83	9806	symbol	H. sapiens	9806	H. sapiens	SPOCK2	SPARC (osteonectin), cwcv and kazal like domains proteoglycan 2	GO:0019800 peptide cross-linking via chondroitin 4-sulfate glycosaminoglycan;GO:0018149 peptide cross-linking;GO:0030204 chondroitin sulfate metabolic process		Predicted secreted proteins			(M5882)NABA PROTEOGLYCANS; (M5884)NABA CORE MATRISOME; (M5889)NABA MATRISOME	(M5921)HALLMARK COMPLEMENT	0	0	0	0	0	1	0	0	0	0	0	0	0
ABLIM1	1.4	0.83	3983	symbol	H. sapiens	3983	H. sapiens	ABLIM1	actin binding LIM protein 1	GO:0030032 lamellipodium assembly;GO:0097581 lamellipodium organization;GO:0007601 visual perception		Predicted intracellular proteins	Cytosol (reliability'])			(M5906)HALLMARK ESTROGEN RESPONSE EARLY; (M5909)HALLMARK MYOGENESIS	1	0	0	0	0	0	0	1	0	0	0	0	0
LOC100129917	3.2	0.83	100129917	Gene_ID	H. sapiens	100129917	H. sapiens	LOC100129917	uncharacterized LOC100129917								0	0	0	0	0	0	0	0	0	0	0	0	0
ELMO2	1.7	0.83	63916	symbol	H. sapiens	63916	H. sapiens	ELMO2	engulfment and cell motility 2	GO:0048010 vascular endothelial growth factor receptor signaling pathway;GO:0002433 immune response-regulating cell surface receptor signaling pathway involved in phagocytosis;GO:0038096 Fc-gamma receptor signaling pathway involved in phagocytosis		Disease related genes; Predicted intracellular proteins	Cytosol (reliability'])		(M71)PID ILK PATHWAY		0	0	0	0	0	1	0	0	0	0	1	0	0
MTRNR2L6	0.53	0.83	100463482	symbol	H. sapiens	100463482	H. sapiens	MTRNR2L6	MT-RNR2 like 6	GO:1900118 negative regulation of execution phase of apoptosis;GO:1900117 regulation of execution phase of apoptosis;GO:2000272 negative regulation of signaling receptor activity		Predicted secreted proteins; Predicted intracellular proteins					0	1	0	0	0	0	0	0	0	0	0	0	0
LINC00568	3.7	0.83	100874054	gene_synonym	H. sapiens	100874054	H. sapiens	FALEC	focally amplified long non-coding RNA in epithelial cancer								0	0	0	0	0	0	0	0	0	0	0	0	0
OXNAD1	1.8	0.83	92106	symbol	H. sapiens	92106	H. sapiens	OXNAD1	oxidoreductase NAD binding domain containing 1	GO:0055114 oxidation-reduction process;GO:0008152 metabolic process;GO:0008150 biological_process		Predicted intracellular proteins	Nucleoplasm (reliability'])				0	0	0	0	0	0	0	0	0	0	0	0	0
RPL4	0.76	0.83	6124	symbol	H. sapiens	6124	H. sapiens	RPL4	ribosomal protein L4	GO:0006614 SRP-dependent cotranslational protein targeting to membrane;GO:0006613 cotranslational protein targeting to membrane;GO:0045047 protein targeting to ER		Ribosomal proteins; Predicted intracellular proteins	Cytosol;Endoplasmic reticulum (reliability']); Additional: Nuclear bodies;Nucleoli	Artenimol			1	0	0	0	1	0	0	0	0	0	0	0	0
VCPIP1	1.8	0.83	80124	symbol	H. sapiens	80124	H. sapiens	VCPIP1	valosin containing protein interacting protein 1	GO:0016320 endoplasmic reticulum membrane fusion;GO:0090168 Golgi reassembly;GO:0035871 protein K11-linked deubiquitination		ENZYME proteins:Hydrolases; Predicted intracellular proteins; Enzymes	Plasma membrane (reliability']); Additional: Centrosome			(M5921)HALLMARK COMPLEMENT	0	0	0	0	0	0	0	0	0	0	0	0	0
RPL11	0.67	0.83	6135	symbol	H. sapiens	6135	H. sapiens	RPL11	ribosomal protein L11	GO:2000435 negative regulation of protein neddylation;GO:2000434 regulation of protein neddylation;GO:1902255 positive regulation of intrinsic apoptotic signaling pathway by p53 class mediator		Ribosomal proteins; Disease related genes; Predicted intracellular proteins	Vesicles (reliability'])	(S)-3-phenyllactic acid; Anisomycin; Puromycin	(M261)PID P53 REGULATION PATHWAY; (M66)PID MYC ACTIV PATHWAY		1	0	1	0	0	0	0	0	0	0	0	0	0
TRAFD1	1.5	0.83	10906	symbol	H. sapiens	10906	H. sapiens	TRAFD1	TRAF-type zinc finger domain containing 1	GO:0045824 negative regulation of innate immune response;GO:0050777 negative regulation of immune response;GO:0031348 negative regulation of defense response		Predicted intracellular proteins	Nucleoplasm (reliability']); Additional: Cytosol			(M5911)HALLMARK INTERFERON ALPHA RESPONSE; (M5913)HALLMARK INTERFERON GAMMA RESPONSE; (M5939)HALLMARK P53 PATHWAY	0	0	0	0	0	0	0	0	1	0	0	0	0
RFFL	2.9	0.83	117584	symbol	H. sapiens	117584	H. sapiens	RFFL	ring finger and FYVE like domain containing E3 ubiquitin protein ligase	GO:2001271 negative regulation of cysteine-type endopeptidase activity involved in execution phase of apoptosis;GO:2001270 regulation of cysteine-type endopeptidase activity involved in execution phase of apoptosis;GO:0010804 negative regulation of tumor necrosis factor-mediated signaling pathway		ENZYME proteins:Transferases; Predicted intracellular proteins; Enzymes	Vesicles (reliability'])		(M128)PID TNF PATHWAY		0	1	0	0	0	0	0	0	0	0	0	0	0
MSS51	0.98	0.83	118490	symbol	H. sapiens	118490	H. sapiens	MSS51	MSS51 mitochondrial translational activator			Predicted intracellular proteins	Vesicles (reliability']); Additional: Cytosol				0	0	0	0	0	0	0	0	0	0	0	0	0
CD3D	0.74	0.83	915	symbol	H. sapiens	915	H. sapiens	CD3D	CD3d molecule	GO:0045059 positive thymic T cell selection;GO:0045061 thymic T cell selection;GO:0043368 positive T cell selection		CD markers; Disease related genes; Predicted intracellular proteins; FDA approved drug targets:Biotech drugs		Muromonab; Blinatumomab	(M290)PID IL12 STAT4 PATHWAY; (M88)PID CD8 TCR PATHWAY; (M54)PID IL12 2PATHWAY	(M5950)HALLMARK ALLOGRAFT REJECTION	0	0	0	0	0	0	1	0	0	1	0	1	0
CBWD1	1.5	0.83	55871	symbol	H. sapiens	55871	H. sapiens	CBWD1	COBW domain containing 1			Predicted intracellular proteins	Plasma membrane (reliability'])				0	0	0	0	0	0	0	0	0	0	0	0	0
LOC100130231	1.3	0.83	100130231	Gene_ID	H. sapiens	100130231	H. sapiens	LINC00861	long intergenic non-protein coding RNA 861								0	0	0	0	0	0	0	0	0	0	0	0	0
C14orf23	0.85	0.83	387978	gene_synonym	H. sapiens	387978	H. sapiens	LINC01551	long intergenic non-protein coding RNA 1551								0	0	0	0	0	0	0	0	0	0	0	0	0
NOTCH2NL	1.6	0.83	100996763	gene_synonym	H. sapiens	100996763	H. sapiens	NOTCH2NLB	notch 2 N-terminal like B	GO:0045747 positive regulation of Notch signaling pathway;GO:0008593 regulation of Notch signaling pathway;GO:0021987 cerebral cortex development							0	0	0	0	0	0	0	0	0	1	0	0	0
MALAT1	0.43	0.83	378938	symbol	H. sapiens	378938	H. sapiens	MALAT1	metastasis associated lung adenocarcinoma transcript 1	GO:0110024 positive regulation of cardiac muscle myoblast proliferation;GO:0110021 cardiac muscle myoblast proliferation;GO:0110022 regulation of cardiac muscle myoblast proliferation							0	0	0	0	0	1	0	0	0	0	0	0	0
SMYD2	3.3	0.83	56950	symbol	H. sapiens	56950	H. sapiens	SMYD2	SET and MYND domain containing 2	GO:0018026 peptidyl-lysine monomethylation;GO:0010452 histone H3-K36 methylation;GO:0018027 peptidyl-lysine dimethylation		ENZYME proteins:Transferases; Predicted intracellular proteins; Enzymes	Cytosol (reliability']); Additional: Intermediate filaments;Mitochondria		(M261)PID P53 REGULATION PATHWAY		0	0	0	0	0	0	0	0	0	0	0	0	0
RPS5	0.81	0.83	6193	symbol	H. sapiens	6193	H. sapiens	RPS5	ribosomal protein S5	GO:0006450 regulation of translational fidelity;GO:0000028 ribosomal small subunit assembly;GO:0042255 ribosome assembly		Ribosomal proteins; Predicted intracellular proteins	Cytosol;Endoplasmic reticulum (reliability'])	Artenimol		(M5926)HALLMARK MYC TARGETS V1	1	0	1	0	0	0	0	0	0	0	0	0	0
BMPR2	2	0.83	659	symbol	H. sapiens	659	H. sapiens	BMPR2	bone morphogenetic protein receptor type 2	GO:0003252 negative regulation of cell proliferation involved in heart valve morphogenesis;GO:0003249 cell proliferation involved in heart valve morphogenesis;GO:0003250 regulation of cell proliferation involved in heart valve morphogenesis	TKL Ser/Thr protein kinase family	Disease related genes; FDA approved drug targets:Biotech drugs; Kinases:TKL Ser/Thr protein kinases; Enzymes; ENZYME proteins:Transferases	Plasma membrane (reliability']); Additional: Nucleoplasm	Dibotermin alfa; Fostamatinib	(M203)PID ALK2 PATHWAY; (M185)PID ALK1 PATHWAY; (M181)PID BMP PATHWAY	(M5896)HALLMARK TGF BETA SIGNALING; (M5947)HALLMARK IL2 STAT5 SIGNALING	0	0	0	0	0	1	0	1	0	0	0	0	0
HMGXB3	2.1	0.83	22993	symbol	H. sapiens	22993	H. sapiens	HMGXB3	HMG-box containing 3	GO:0008150 biological_process		Transcription factors:Other all-alpha-helical DNA-binding domains; Predicted intracellular proteins	Nucleoli (reliability'])				0	0	0	0	0	0	0	0	0	0	0	0	0
VPS45	26	0.83	11311	symbol	H. sapiens	11311	H. sapiens	VPS45	vacuolar protein sorting 45 homolog	GO:0006904 vesicle docking involved in exocytosis;GO:0048278 vesicle docking;GO:0140029 exocytic process		Disease related genes; Predicted intracellular proteins	Microtubules (reliability'])			(M5910)HALLMARK PROTEIN SECRETION	0	0	0	0	0	0	0	0	0	0	0	0	0
RPL17	0.64	0.83	6139	symbol	H. sapiens	6139	H. sapiens	RPL17	ribosomal protein L17	GO:0002181 cytoplasmic translation;GO:0006614 SRP-dependent cotranslational protein targeting to membrane;GO:0006613 cotranslational protein targeting to membrane		Ribosomal proteins; Predicted intracellular proteins	Cytosol;Endoplasmic reticulum (reliability'])				1	0	0	0	0	0	0	0	0	0	0	0	0
GLB1L3	1.2	0.83	112937	symbol	H. sapiens	112937	H. sapiens	GLB1L3	galactosidase beta 1 like 3	GO:0005975 carbohydrate metabolic process;GO:0044238 primary metabolic process;GO:0071704 organic substance metabolic process		Predicted intracellular proteins					0	0	0	0	0	0	0	0	0	0	0	0	0
EIF3B	1.8	0.83	8662	symbol	H. sapiens	8662	H. sapiens	EIF3B	eukaryotic translation initiation factor 3 subunit B	GO:0075525 viral translational termination-reinitiation;GO:0075522 IRES-dependent viral translational initiation;GO:0019081 viral translation		Predicted intracellular proteins	Nucleoplasm (reliability']); Additional: Cytosol			(M5926)HALLMARK MYC TARGETS V1	1	0	1	1	0	0	0	0	0	0	0	0	0
TC2N	1.8	0.83	123036	symbol	H. sapiens	123036	H. sapiens	TC2N	tandem C2 domains, nuclear			Predicted intracellular proteins	Nuclear bodies;Nucleoplasm (reliability'])				0	0	0	0	0	0	0	0	0	0	0	0	0
APBB3	3.4	0.83	10307	symbol	H. sapiens	10307	H. sapiens	APBB3	amyloid beta precursor protein binding family B member 3	GO:0006355 regulation of transcription, DNA-templated;GO:1903506 regulation of nucleic acid-templated transcription;GO:2001141 regulation of RNA biosynthetic process		Predicted intracellular proteins	Actin filaments;Cytosol (reliability'])				0	0	0	0	0	0	0	0	0	0	0	0	0
KIAA1551	0.94	0.83	55196	gene_synonym	H. sapiens	55196	H. sapiens	RESF1	retroelement silencing factor 1	GO:0090309 positive regulation of methylation-dependent chromatin silencing;GO:0090308 regulation of methylation-dependent chromatin silencing;GO:0031937 positive regulation of chromatin silencing		Predicted intracellular proteins	Nucleoli (reliability']); Additional: Cytosol;Intermediate filaments				0	0	0	0	0	0	0	0	0	0	0	0	0

## Sheet: S7_CD127 on 
Supplemental Table 7a
Related to Figure 5
Statistics for Genes Upregulated in CD127+ vs CD127- (t- test implemented in R using Seurat package and function FindAllMarkers)
Gene	logfoldchanges	pvals_adj	Gene ID	Type	Tax ID	Homologene Gene ID	Homologene Gene Tax ID	Gene Symbol	Description	Biological Process (GO)	Kinase Class (UniProt)	Protein Function (Protein Atlas)	Subcellular Location (Protein Atlas)	Drug (DrugBank)	Canonical Pathways_x000D_	Hallmark Gene Sets_x000D_	GO:0035024 negative regulation of Rho pro	GO:0071496 cellular response to external	GO:0032091 negative regulation of protein	GO:0019933 cAMP-mediated signaling	GO:0050994 regulation of lipid catabolic	M7 PID FCER1 PATHWAY	GO:0045123 cellular extravasation	GO:0014706 striated muscle tissue develop	GO:0032204 regulation of telomere mainten
PNP	2.7	0.42	4860	symbol	H. sapiens	4860	H. sapiens	PNP	purine nucleoside phosphorylase	GO:0006148 inosine catabolic process;GO:0006738 nicotinamide riboside catabolic process;GO:0046495 nicotinamide riboside metabolic process		Predicted intracellular proteins; FDA approved drug targets:Small molecule drugs; Disease related genes; Enzymes; ENZYME proteins:Transferases	Cytosol (reliability'])	Cladribine; Didanosine; 8-azaguanine; 2,6-Diamino-(S)-9-[2-(Phosphonomethoxy)Propyl]Purine; Immucillin-G; Guanine; 2-Amino-7-[2-(2-Hydroxy-1-Hydroxymethyl-Ethylamino)-Ethyl]-1,7-Dihydro-Purin-6-One; Peldesine; 9-deazainosine; Guanosine; Ribose-1-Phosphate; (3R,4R)-3-Hydroxy-4-(hydroxymethyl)-1-[(4-oxo-4,4a,5,7a-tetrahydro-3H-pyrrolo[3,2-d]pyrimidin-7-yl)methyl]pyrrolidinium; 3'-deoxyguanosine; (2…		(M5898)HALLMARK DNA REPAIR; (M5947)HALLMARK IL2 STAT5 SIGNALING; (M5913)HALLMARK INTERFERON GAMMA RESPONSE	1	1	0	0	0	0	1	1	0	0	0	0	0	1	0	0	0	1	0	0
EZR	1.7	0.42	7430	symbol	H. sapiens	7430	H. sapiens	EZR	ezrin	GO:0001951 intestinal D-glucose absorption;GO:1902896 terminal web assembly;GO:0043622 cortical microtubule organization		Cancer-related genes:Candidate cancer biomarkers; Predicted intracellular proteins; Cancer-related genes:Mutated cancer genes	Plasma membrane (reliability'])		(M240)PID SYNDECAN 2 PATHWAY; (M94)PID FAS PATHWAY; (M12)PID RHOA PATHWAY	(M5893)HALLMARK MITOTIC SPINDLE	1	1	1	1	1	1	0	1	1	0	1	0	0	0	0	0	0	0	0	1
FXYD5	2.4	0.42	53827	symbol	H. sapiens	53827	H. sapiens	FXYD5	FXYD domain containing ion transport regulator 5	GO:0046588 negative regulation of calcium-dependent cell-cell adhesion;GO:0046586 regulation of calcium-dependent cell-cell adhesion;GO:0030033 microvillus assembly		Transporters:Transporter channels and pores	Endoplasmic reticulum (reliability'])				0	1	0	0	0	0	0	0	1	0	0	0	0	0	0	0	0	0	0	0
SELL	3.2	0.42	6402	symbol	H. sapiens	6402	H. sapiens	SELL	selectin L	GO:0050901 leukocyte tethering or rolling;GO:0033198 response to ATP;GO:0016339 calcium-dependent cell-cell adhesion via plasma membrane cell adhesion molecules		CD markers; Cancer-related genes:Candidate cancer biomarkers; Candidate cardiovascular disease genes	Cytosol (reliability'])		(M11736)SA MMP CYTOKINE CONNECTION	(M5911)HALLMARK INTERFERON ALPHA RESPONSE; (M5947)HALLMARK IL2 STAT5 SIGNALING; (M5932)HALLMARK INFLAMMATORY RESPONSE	0	1	0	0	0	0	0	0	0	0	1	0	0	1	0	0	0	0	0	0
CCR7	3	0.42	1236	symbol	H. sapiens	1236	H. sapiens	CCR7	C-C motif chemokine receptor 7	GO:0038115 chemokine (C-C motif) ligand 19 signaling pathway;GO:2000522 positive regulation of immunological synapse formation;GO:2000526 positive regulation of glycoprotein biosynthetic process involved in immunological synapse formation		CD markers; Cancer-related genes:Candidate cancer biomarkers; G-protein coupled receptors:Chemokines and chemotactic factors receptors; G-protein coupled receptors:GPCRs excl olfactory receptors	Mitochondria (reliability'])			(M5932)HALLMARK INFLAMMATORY RESPONSE	0	1	1	1	1	0	1	1	1	1	0	0	0	0	0	0	0	0	0	1
SNRK	3.4	0.42	54861	symbol	H. sapiens	54861	H. sapiens	SNRK	SNF related kinase	GO:0030099 myeloid cell differentiation;GO:0030097 hemopoiesis;GO:0048534 hematopoietic or lymphoid organ development	CAMK Ser/Thr protein kinase family	Kinases:CAMK Ser/Thr protein kinases; ENZYME proteins:Transferases; Predicted intracellular proteins; Enzymes	Cell Junctions;Plasma membrane;Vesicles (reliability']); Additional: Nucleoplasm	Fostamatinib			0	0	0	0	0	0	1	0	0	0	0	0	0	0	0	0	0	0	0	0
EEF1G	1.8	0.42	1937	symbol	H. sapiens	1937	H. sapiens	EEF1G	eukaryotic translation elongation factor 1 gamma	GO:0006414 translational elongation;GO:0009615 response to virus;GO:0006412 translation		Predicted intracellular proteins	Mitochondria (reliability'])				1	0	0	0	0	0	0	0	0	0	0	0	0	0	1	0	0	0	0	0
CD55	2.3	0.42	1604	symbol	H. sapiens	1604	H. sapiens	CD55	CD55 molecule (Cromer blood group)	GO:2000563 positive regulation of CD4-positive, alpha-beta T cell proliferation;GO:0045916 negative regulation of complement activation;GO:2000258 negative regulation of protein activation cascade		CD markers; Predicted intracellular proteins; Disease related genes; Blood group antigen proteins; Predicted secreted proteins		Chloramphenicol		(M5921)HALLMARK COMPLEMENT; (M5932)HALLMARK INFLAMMATORY RESPONSE	0	1	1	1	0	1	1	0	0	0	0	0	0	1	0	0	0	0	0	0
GPR183	2.3	0.42	1880	symbol	H. sapiens	1880	H. sapiens	GPR183	G protein-coupled receptor 183	GO:0036145 dendritic cell homeostasis;GO:0035700 astrocyte chemotaxis;GO:2000458 regulation of astrocyte chemotaxis		G-protein coupled receptors:GPCRs excl olfactory receptors	Nuclear membrane;Vesicles (reliability'])			(M5890)HALLMARK TNFA SIGNALING VIA NFKB; (M5932)HALLMARK INFLAMMATORY RESPONSE	0	1	1	0	0	0	1	0	0	0	0	0	0	1	0	0	0	0	0	1
EIF5A	1.6	0.42	1984	symbol	H. sapiens	1984	H. sapiens	EIF5A	eukaryotic translation initiation factor 5A	GO:0045905 positive regulation of translational termination;GO:0045901 positive regulation of translational elongation;GO:0006449 regulation of translational termination		Cancer-related genes:Candidate cancer biomarkers; Predicted intracellular proteins; Transporters:Transporter channels and pores	Cytosol (reliability']); Additional: Nucleoplasm			(M5950)HALLMARK ALLOGRAFT REJECTION	1	0	0	0	0	0	0	0	0	0	0	0	1	0	1	0	1	0	0	0
TMSB10	1.1	0.42	9168	symbol	H. sapiens	9168	H. sapiens	TMSB10	thymosin beta 10	GO:0042989 sequestering of actin monomers;GO:0032507 maintenance of protein location in cell;GO:0030837 negative regulation of actin filament polymerization		Predicted intracellular proteins					0	0	0	0	0	0	0	0	0	1	0	0	0	0	0	0	0	0	0	0
KLF10	3	0.46	7071	symbol	H. sapiens	7071	H. sapiens	KLF10	Kruppel like factor 10	GO:0045672 positive regulation of osteoclast differentiation;GO:0002763 positive regulation of myeloid leukocyte differentiation;GO:0045670 regulation of osteoclast differentiation		Transcription factors:Zinc-coordinating DNA-binding domains; Predicted intracellular proteins				(M5896)HALLMARK TGF BETA SIGNALING; (M5890)HALLMARK TNFA SIGNALING VIA NFKB; (M5906)HALLMARK ESTROGEN RESPONSE EARLY	0	0	0	0	0	1	1	0	0	0	0	0	0	0	0	0	0	0	1	0
RPL8	1.5	0.43	6132	symbol	H. sapiens	6132	H. sapiens	RPL8	ribosomal protein L8	GO:0002181 cytoplasmic translation;GO:0006614 SRP-dependent cotranslational protein targeting to membrane;GO:0006613 cotranslational protein targeting to membrane		Ribosomal proteins; Predicted intracellular proteins	Cytosol;Endoplasmic reticulum;Nucleoli (reliability'])	(S)-3-phenyllactic acid; Anisomycin; Puromycin			1	0	0	0	0	0	0	0	0	0	0	0	0	0	0	0	0	0	0	0
CRY2	2.9	0.92	1408	symbol	H. sapiens	1408	H. sapiens	CRY2	cryptochrome circadian regulator 2	GO:0000719 photoreactive repair;GO:0009637 response to blue light;GO:0009785 blue light signaling pathway		Predicted intracellular proteins	Nuclear speckles (reliability']); Additional: Cytosol		(M95)PID CIRCADIAN PATHWAY		0	0	0	0	0	1	0	1	0	0	0	0	0	0	0	0	0	0	0	0
SERINC5	3.8	0.92	256987	symbol	H. sapiens	256987	H. sapiens	SERINC5	serine incorporator 5	GO:1904217 regulation of CDP-diacylglycerol-serine O-phosphatidyltransferase activity;GO:1904219 positive regulation of CDP-diacylglycerol-serine O-phosphatidyltransferase activity;GO:1904222 positive regulation of serine C-palmitoyltransferase activity			Cytosol;Plasma membrane (reliability']); Additional: Centrosome;Vesicles				1	0	0	0	0	0	0	0	0	0	0	0	0	0	0	0	0	0	0	0
APEX1	3.5	0.92	328	symbol	H. sapiens	328	H. sapiens	APEX1	apurinic/apyrimidinic endodeoxyribonuclease 1	GO:0097698 telomere maintenance via base-excision repair;GO:0006286 base-excision repair, base-free sugar-phosphate removal;GO:0098502 DNA dephosphorylation		Predicted intracellular proteins; FDA approved drug targets:Small molecule drugs; ENZYME proteins:Lyases; Cancer-related genes:Candidate cancer biomarkers; Enzymes	Nucleoplasm (reliability'])	Lucanthone	(M44)PID HIF2PATHWAY	(M5935)HALLMARK FATTY ACID METABOLISM; (M5926)HALLMARK MYC TARGETS V1	1	0	0	0	0	1	0	1	0	0	1	0	1	0	0	0	0	0	0	0
EMP3	1.5	0.92	2014	symbol	H. sapiens	2014	H. sapiens	EMP3	epithelial membrane protein 3	GO:0032060 bleb assembly;GO:0120031 plasma membrane bounded cell projection assembly;GO:0030031 cell projection assembly		Predicted intracellular proteins	Plasma membrane;Vesicles (reliability'])			(M5930)HALLMARK EPITHELIAL MESENCHYMAL TRANSITION; (M5932)HALLMARK INFLAMMATORY RESPONSE	0	0	0	0	0	0	0	0	1	0	0	0	0	0	0	0	0	0	0	0
KDM6B	1.5	0.92	23135	symbol	H. sapiens	23135	H. sapiens	KDM6B	lysine demethylase 6B	GO:0071557 histone H3-K27 demethylation;GO:0060992 response to fungicide;GO:0070076 histone lysine demethylation		Predicted intracellular proteins	Nuclear speckles (reliability'])			(M5890)HALLMARK TNFA SIGNALING VIA NFKB	1	0	0	0	0	1	0	1	1	0	0	0	0	0	0	0	0	0	0	0
PAR-SN	1.8	0.92	347746	gene_synonym	H. sapiens	347746	H. sapiens	PWARSN	Prader Willi/Angelman region RNA, SNRPN neighbor	GO:0006396 RNA processing;GO:0016070 RNA metabolic process;GO:0090304 nucleic acid metabolic process							0	0	0	0	0	0	0	0	0	0	0	0	0	0	0	0	0	0	0	0
BRAF	3.6	0.92	673	symbol	H. sapiens	673	H. sapiens	BRAF	B-Raf proto-oncogene, serine/threonine kinase	GO:0070413 trehalose metabolism in response to stress;GO:0005991 trehalose metabolic process;GO:0005984 disaccharide metabolic process	TKL Ser/Thr protein kinase family	Predicted intracellular proteins; FDA approved drug targets:Small molecule drugs; Disease related genes; Cancer-related genes:Mutational cancer driver genes; Enzymes; Kinases:TKL Ser/Thr protein kinases; ENZYME proteins:Transferases; Cancer-related genes:Mutated cancer genes	Vesicles (reliability']); Additional: Cytosol	Sorafenib; XL281; RAF-265; PLX-4720; N-{2,4-difluoro-3-[(5-pyridin-3-yl-1H-pyrrolo[2,3-b]pyridin-3-yl)carbonyl]phenyl}ethanesulfonamide; (1E)-5-(1-piperidin-4-yl-3-pyridin-4-yl-1H-pyrazol-4-yl)-2,3-dihydro-1H-inden-1-one oxime; Vemurafenib; Regorafenib; Dabrafenib; Encorafenib; Fostamatinib; Ripretinib	(M134)PID TCR RAS PATHWAY; (M270)PID MAPK TRK PATHWAY; (M281)PID FAK PATHWAY	(M5951)HALLMARK SPERMATOGENESIS	1	0	0	0	0	0	0	1	0	0	0	0	0	0	0	0	0	0	0	1
PELI1	1.8	0.92	57162	symbol	H. sapiens	57162	H. sapiens	PELI1	pellino E3 ubiquitin protein ligase 1	GO:0008592 regulation of Toll signaling pathway;GO:0034141 positive regulation of toll-like receptor 3 signaling pathway;GO:0008063 Toll signaling pathway		ENZYME proteins:Transferases; Predicted intracellular proteins; Enzymes	Intermediate filaments;Nucleoli;Nucleoplasm (reliability'])			(M5913)HALLMARK INTERFERON GAMMA RESPONSE	0	1	1	1	1	0	0	0	0	0	0	0	0	0	0	0	0	0	1	0
TNFAIP3	1.3	0.92	7128	symbol	H. sapiens	7128	H. sapiens	TNFAIP3	TNF alpha induced protein 3	GO:0034147 regulation of toll-like receptor 5 signaling pathway;GO:0034148 negative regulation of toll-like receptor 5 signaling pathway;GO:0070429 negative regulation of nucleotide-binding oligomerization domain containing 1 signaling pathway		Predicted intracellular proteins; Disease related genes; Peptidases:Cysteine-type peptidases; ENZYME proteins:Hydrolases; Cancer-related genes:Candidate cancer biomarkers; Enzymes; Potential drug targets	Vesicles (reliability'])		(M37)PID NFKAPPAB CANONICAL PATHWAY; (M45)PID CD40 PATHWAY; (M128)PID TNF PATHWAY	(M5890)HALLMARK TNFA SIGNALING VIA NFKB; (M5891)HALLMARK HYPOXIA; (M5913)HALLMARK INTERFERON GAMMA RESPONSE	1	1	1	1	1	1	0	1	0	0	0	0	0	0	0	0	0	0	1	0
LTB	3.8	0.92	4050	symbol	H. sapiens	4050	H. sapiens	LTB	lymphotoxin beta	GO:0048535 lymph node development;GO:0032735 positive regulation of interleukin-12 production;GO:0032655 regulation of interleukin-12 production		Cancer-related genes:Candidate cancer biomarkers; Predicted intracellular proteins	Centrosome (reliability'])		(M5883)NABA SECRETED FACTORS; (M5885)NABA MATRISOME ASSOCIATED; (M5889)NABA MATRISOME	(M5897)HALLMARK IL6 JAK STAT3 SIGNALING; (M5947)HALLMARK IL2 STAT5 SIGNALING; (M5950)HALLMARK ALLOGRAFT REJECTION	0	0	0	1	1	0	0	0	0	0	0	0	0	0	0	0	0	0	0	0
SLC3A2	1.6	0.92	6520	symbol	H. sapiens	6520	H. sapiens	SLC3A2	solute carrier family 3 member 2	GO:0015823 phenylalanine transport;GO:1904273 L-alanine import across plasma membrane;GO:1904557 L-alanine transmembrane transport		CD markers; Cancer-related genes:Candidate cancer biomarkers; Predicted intracellular proteins; Transporters:Accessory Factors Involved in Transport	Cytosol;Nucleoplasm;Plasma membrane (reliability'])		(M60)PID NFAT TFPATHWAY	(M5939)HALLMARK P53 PATHWAY	1	0	0	1	0	0	0	0	0	0	0	0	0	0	0	0	0	0	0	0
DARS	2.1	0.92	1615	gene_synonym	H. sapiens	1615	H. sapiens	DARS1	aspartyl-tRNA synthetase 1	GO:0006422 aspartyl-tRNA aminoacylation;GO:0006418 tRNA aminoacylation for protein translation;GO:0043039 tRNA aminoacylation		Predicted intracellular proteins; Disease related genes; ENZYME proteins:Ligase; Enzymes; Potential drug targets	Cytosol (reliability'])	Aspartic acid		(M5950)HALLMARK ALLOGRAFT REJECTION	1	0	0	0	0	0	0	0	0	0	0	0	0	0	0	0	0	0	0	0
FBXO21	2	0.92	23014	symbol	H. sapiens	23014	H. sapiens	FBXO21	F-box protein 21	GO:0000209 protein polyubiquitination;GO:0043687 post-translational protein modification;GO:0006511 ubiquitin-dependent protein catabolic process		Predicted intracellular proteins	Mitochondria (reliability'])				0	0	0	0	0	0	0	0	0	0	0	0	0	0	0	0	0	0	0	0
SRRM1	1.3	0.92	10250	symbol	H. sapiens	10250	H. sapiens	SRRM1	serine and arginine repetitive matrix 1	GO:0031124 mRNA 3'-end processing;GO:0006406 mRNA export from nucleus;GO:0071427 mRNA-containing ribonucleoprotein complex export from nucleus		Predicted intracellular proteins; Transporters:Primary Active Transporters	Nuclear speckles (reliability'])				1	0	0	0	0	0	0	0	0	0	0	0	0	0	0	0	1	0	0	0
KLF6	1.3	0.92	1316	symbol	H. sapiens	1316	H. sapiens	KLF6	Kruppel like factor 6	GO:0030183 B cell differentiation;GO:0042113 B cell activation;GO:0030098 lymphocyte differentiation		Predicted intracellular proteins; Disease related genes; Transcription factors:Zinc-coordinating DNA-binding domains; Cancer-related genes	Nucleoli fibrillar center;Nucleoplasm (reliability']); Additional: Cytosol;Vesicles			(M5947)HALLMARK IL2 STAT5 SIGNALING; (M5890)HALLMARK TNFA SIGNALING VIA NFKB; (M5891)HALLMARK HYPOXIA	0	1	0	0	0	0	1	0	0	0	0	0	0	0	0	0	0	0	0	0
CIRBP	1.4	0.92	1153	symbol	H. sapiens	1153	H. sapiens	CIRBP	cold inducible RNA binding protein	GO:0034063 stress granule assembly;GO:0048026 positive regulation of mRNA splicing, via spliceosome;GO:0050685 positive regulation of mRNA processing		Predicted intracellular proteins	Nucleoplasm (reliability'])				1	0	0	0	0	1	0	0	0	0	0	1	1	0	0	0	0	0	0	0
ZFP36L2	1.5	0.92	678	symbol	H. sapiens	678	H. sapiens	ZFP36L2	ZFP36 ring finger protein like 2	GO:0097011 cellular response to granulocyte macrophage colony-stimulating factor stimulus;GO:0097012 response to granulocyte macrophage colony-stimulating factor;GO:0061158 3'-UTR-mediated mRNA destabilization		Disease related genes; Cancer-related genes:Mutational cancer driver genes; Predicted intracellular proteins					1	1	0	1	0	1	1	0	0	0	0	0	1	0	0	0	0	0	0	1
PPP1CB	1.4	0.92	5500	symbol	H. sapiens	5500	H. sapiens	PPP1CB	protein phosphatase 1 catalytic subunit beta	GO:0005981 regulation of glycogen catabolic process;GO:0043471 regulation of cellular carbohydrate catabolic process;GO:0005980 glycogen catabolic process		Predicted intracellular proteins; Disease related genes; ENZYME proteins:Hydrolases; Enzymes; Potential drug targets	Nucleoplasm;Plasma membrane (reliability']); Additional: Cytosol		(M129)PID PLK1 PATHWAY		0	1	0	0	0	1	0	0	0	1	0	0	0	0	0	1	0	0	0	0
WIPI2	3.2	0.92	26100	symbol	H. sapiens	26100	H. sapiens	WIPI2	WD repeat domain, phosphoinositide interacting 2	GO:0061739 protein lipidation involved in autophagosome assembly;GO:0006501 C-terminal protein lipidation;GO:0098792 xenophagy		Predicted intracellular proteins	Cytosol (reliability']); Additional: Nucleoplasm				0	0	0	0	0	0	0	0	0	0	0	0	0	0	0	0	0	0	0	0
FTH1	1.3	0.92	2495	symbol	H. sapiens	2495	H. sapiens	FTH1	ferritin heavy chain 1	GO:0006880 intracellular sequestering of iron ion;GO:0097577 sequestering of iron ion;GO:0051238 sequestering of metal ion		ENZYME proteins:Oxidoreductases; Predicted intracellular proteins; FDA approved drug targets:Small molecule drugs; Disease related genes; Cancer-related genes:Candidate cancer biomarkers; Enzymes; Candidate cardiovascular disease genes	Microtubules (reliability'])	Iron Dextran; Iron; Ferric pyrophosphate citrate; Ferrous gluconate; Ferrous succinate; Ferrous ascorbate; Ferrous fumarate; Ferrous glycine sulfate	(M254)PID MYC REPRESS PATHWAY		0	0	0	0	0	0	0	0	0	1	0	0	0	1	0	0	0	0	1	0
CRY1	2.1	0.92	1407	symbol	H. sapiens	1407	H. sapiens	CRY1	cryptochrome circadian regulator 1	GO:0009637 response to blue light;GO:0009785 blue light signaling pathway;GO:0071483 cellular response to blue light		Disease related genes; Predicted intracellular proteins	Microtubules;Nuclear membrane;Nucleoplasm (reliability'])		(M95)PID CIRCADIAN PATHWAY		0	0	0	1	0	1	0	1	0	1	0	0	0	0	0	1	0	0	0	0
CAST	2.3	0.92	831	symbol	H. sapiens	831	H. sapiens	CAST	calpastatin	GO:2000675 negative regulation of type B pancreatic cell apoptotic process;GO:1990709 presynaptic active zone organization;GO:2000674 regulation of type B pancreatic cell apoptotic process		Disease related genes; Cancer-related genes:Mutational cancer driver genes; Predicted intracellular proteins	Cytosol;Endoplasmic reticulum (reliability'])	Calcium; Artenimol		(M5945)HALLMARK HEME METABOLISM	0	0	0	0	0	0	0	0	0	0	0	0	0	0	0	0	0	0	0	0
RPL18	1.2	0.92	6141	symbol	H. sapiens	6141	H. sapiens	RPL18	ribosomal protein L18	GO:0002181 cytoplasmic translation;GO:0006614 SRP-dependent cotranslational protein targeting to membrane;GO:0006613 cotranslational protein targeting to membrane		Ribosomal proteins; Predicted intracellular proteins	Cytosol;Endoplasmic reticulum (reliability']); Additional: Nucleoli	Artenimol		(M5926)HALLMARK MYC TARGETS V1; (M5939)HALLMARK P53 PATHWAY	1	0	0	0	0	0	0	0	0	0	0	0	0	0	0	0	0	0	0	0
C17orf49	2.2	0.92	124944	symbol	H. sapiens	124944	H. sapiens	C17orf49	chromosome 17 open reading frame 49	GO:0006325 chromatin organization;GO:0051276 chromosome organization;GO:0006996 organelle organization		Predicted intracellular proteins	Nucleoplasm (reliability']); Additional: Cytosol				0	0	0	0	0	0	0	0	0	0	0	0	0	0	0	0	0	0	0	0
DNAJC9	2.2	0.92	23234	symbol	H. sapiens	23234	H. sapiens	DNAJC9	DnaJ heat shock protein family (Hsp40) member C9	GO:0032781 positive regulation of ATPase activity;GO:0043462 regulation of ATPase activity;GO:0051345 positive regulation of hydrolase activity		Predicted intracellular proteins	Nucleoplasm (reliability']); Additional: Plasma membrane				0	0	0	0	0	0	0	0	0	0	0	0	0	0	0	0	0	0	0	0
RPS18	1	0.92	6222	symbol	H. sapiens	6222	H. sapiens	RPS18	ribosomal protein S18	GO:0006614 SRP-dependent cotranslational protein targeting to membrane;GO:0006613 cotranslational protein targeting to membrane;GO:0045047 protein targeting to ER		Ribosomal proteins; Predicted intracellular proteins	Cytosol (reliability'])	Artenimol			1	0	0	0	0	0	0	0	0	0	0	0	0	0	0	0	0	0	0	0
LAMTOR4	2	0.92	389541	symbol	H. sapiens	389541	H. sapiens	LAMTOR4	late endosomal/lysosomal adaptor, MAPK and MTOR activator 4	GO:0061462 protein localization to lysosome;GO:0032008 positive regulation of TOR signaling;GO:0072665 protein localization to vacuole		Predicted intracellular proteins	Vesicles (reliability'])				1	0	0	0	0	0	0	0	0	0	0	0	0	0	0	0	0	0	0	0
TMEM243	1.8	0.92	79161	symbol	H. sapiens	79161	H. sapiens	TMEM243	transmembrane protein 243			Predicted intracellular proteins					0	0	0	0	0	0	0	0	0	0	0	0	0	0	0	0	0	0	0	0
NFKBIA	1.4	0.92	4792	symbol	H. sapiens	4792	H. sapiens	NFKBIA	NFKB inhibitor alpha	GO:0070427 nucleotide-binding oligomerization domain containing 1 signaling pathway;GO:0007253 cytoplasmic sequestering of NF-kappaB;GO:0070417 cellular response to cold		Predicted intracellular proteins; Cancer-related genes:Candidate cancer biomarkers; Disease related genes; Transcription factors:Immunoglobulin fold	Cytosol (reliability'])	Acetylsalicylic acid; Bardoxolone methyl; Astaxanthin	(M26)PID NFKAPPAB ATYPICAL PATHWAY; (M37)PID NFKAPPAB CANONICAL PATHWAY; (M45)PID CD40 PATHWAY	(M5941)HALLMARK UV RESPONSE UP; (M5890)HALLMARK TNFA SIGNALING VIA NFKB; (M5913)HALLMARK INTERFERON GAMMA RESPONSE	1	0	1	1	1	1	1	0	0	1	0	0	1	0	0	0	1	0	0	0
NPAT	1.9	0.92	4863	symbol	H. sapiens	4863	H. sapiens	NPAT	nuclear protein, coactivator of histone transcription	GO:0000083 regulation of transcription involved in G1/S transition of mitotic cell cycle;GO:0000082 G1/S transition of mitotic cell cycle;GO:0044843 cell cycle G1/S phase transition		Predicted intracellular proteins	Nuclear bodies;Nucleoplasm (reliability'])				0	0	0	0	0	0	0	0	0	0	0	0	0	0	0	0	0	0	0	0
FAIM3	2.2	0.92	9214	gene_synonym	H. sapiens	9214	H. sapiens	FCMR	Fc fragment of IgM receptor	GO:0006968 cellular defense response;GO:0043066 negative regulation of apoptotic process;GO:0043069 negative regulation of programmed cell death		Predicted secreted proteins; Predicted intracellular proteins	Cytosol;Focal adhesion sites (reliability']); Additional: Nucleoplasm			(M5906)HALLMARK ESTROGEN RESPONSE EARLY	0	0	0	0	0	0	0	0	0	0	0	0	0	0	0	0	0	0	0	0
FOXP1	1.7	0.92	27086	symbol	H. sapiens	27086	H. sapiens	FOXP1	forkhead box P1	GO:0036301 macrophage colony-stimulating factor production;GO:1901256 regulation of macrophage colony-stimulating factor production;GO:0061470 T follicular helper cell differentiation		Transcription factors:Helix-turn-helix domains; Disease related genes; Cancer-related genes; Predicted intracellular proteins	Nucleoplasm (reliability'])				0	1	1	1	1	1	1	0	1	0	0	0	0	1	0	0	0	0	0	0
RPL4	1.2	0.92	6124	symbol	H. sapiens	6124	H. sapiens	RPL4	ribosomal protein L4	GO:0006614 SRP-dependent cotranslational protein targeting to membrane;GO:0006613 cotranslational protein targeting to membrane;GO:0045047 protein targeting to ER		Ribosomal proteins; Predicted intracellular proteins	Cytosol;Endoplasmic reticulum (reliability']); Additional: Nuclear bodies;Nucleoli	Artenimol			1	0	0	0	0	0	0	0	0	0	0	0	0	0	0	0	0	0	0	0
ABLIM1	2.2	0.92	3983	symbol	H. sapiens	3983	H. sapiens	ABLIM1	actin binding LIM protein 1	GO:0030032 lamellipodium assembly;GO:0097581 lamellipodium organization;GO:0007601 visual perception		Predicted intracellular proteins	Cytosol (reliability'])			(M5906)HALLMARK ESTROGEN RESPONSE EARLY; (M5909)HALLMARK MYOGENESIS	1	0	0	0	0	0	0	0	1	0	0	0	0	0	0	0	0	0	0	0
STAT4	1.5	0.92	6775	symbol	H. sapiens	6775	H. sapiens	STAT4	signal transducer and activator of transcription 4	GO:0038114 interleukin-21-mediated signaling pathway;GO:0098756 response to interleukin-21;GO:0098757 cellular response to interleukin-21		Predicted intracellular proteins; Cancer-related genes:Candidate cancer biomarkers; Disease related genes; Transcription factors:Immunoglobulin fold			(M36)PID IL27 PATHWAY; (M290)PID IL12 STAT4 PATHWAY; (M196)PID IL23 PATHWAY	(M5913)HALLMARK INTERFERON GAMMA RESPONSE; (M5950)HALLMARK ALLOGRAFT REJECTION	0	0	0	0	0	0	0	0	0	0	0	0	0	0	0	0	0	0	0	0
ARID5A	1.7	0.92	10865	symbol	H. sapiens	10865	H. sapiens	ARID5A	AT-rich interaction domain 5A	GO:0071391 cellular response to estrogen stimulus;GO:0043627 response to estrogen;GO:0000122 negative regulation of transcription by RNA polymerase II		Transcription factors:Helix-turn-helix domains; Predicted intracellular proteins	Nucleoplasm (reliability']); Additional: Nucleoli				0	0	0	0	0	0	0	0	0	0	0	0	0	0	0	0	0	0	0	0
RPL37	0.92	0.92	6167	symbol	H. sapiens	6167	H. sapiens	RPL37	ribosomal protein L37	GO:0006614 SRP-dependent cotranslational protein targeting to membrane;GO:0006613 cotranslational protein targeting to membrane;GO:0045047 protein targeting to ER		Ribosomal proteins; Predicted intracellular proteins		(S)-3-phenyllactic acid; PUROMYCIN AMINONUCLEOSIDE-5'-MONOPHOSPHATE; Virginiamycin S1; Anisomycin; Puromycin			1	0	0	0	0	0	0	0	0	0	0	0	0	0	0	0	0	0	0	0
IFITM1	1.3	0.92	8519	symbol	H. sapiens	8519	H. sapiens	IFITM1	interferon induced transmembrane protein 1	GO:0046597 negative regulation of viral entry into host cell;GO:0035455 response to interferon-alpha;GO:0035456 response to interferon-beta		CD markers; Transporters:Accessory Factors Involved in Transport	Cytosol (reliability'])			(M5911)HALLMARK INTERFERON ALPHA RESPONSE; (M5932)HALLMARK INFLAMMATORY RESPONSE	0	0	0	1	0	0	0	0	0	0	0	0	0	0	0	0	0	0	1	0
WDR75	3.2	0.92	84128	symbol	H. sapiens	84128	H. sapiens	WDR75	WD repeat domain 75	GO:0090070 positive regulation of ribosome biogenesis;GO:2000234 positive regulation of rRNA processing;GO:2000232 regulation of rRNA processing		Predicted intracellular proteins	Nucleoplasm (reliability'])				1	0	0	0	0	0	0	0	0	0	0	1	0	0	0	0	0	0	0	0
REPS1	27	0.92	85021	symbol	H. sapiens	85021	H. sapiens	REPS1	RALBP1 associated Eps domain containing 1	GO:0016197 endosomal transport;GO:0006898 receptor-mediated endocytosis;GO:0006897 endocytosis		Predicted intracellular proteins	Cytosol;Plasma membrane;Vesicles (reliability'])				0	0	0	0	0	0	0	0	0	0	0	0	0	0	0	0	0	0	0	0
RAP2B	2.2	0.92	5912	symbol	H. sapiens	5912	H. sapiens	RAP2B	RAP2B, member of RAS oncogene family	GO:0032486 Rap protein signal transduction;GO:0090557 establishment of endothelial intestinal barrier;GO:0030033 microvillus assembly		Predicted intracellular proteins				(M5939)HALLMARK P53 PATHWAY	0	0	0	0	0	0	0	0	1	0	0	0	0	1	0	0	0	0	0	0
DAP3	1.8	0.92	7818	symbol	H. sapiens	7818	H. sapiens	DAP3	death associated protein 3	GO:0070125 mitochondrial translational elongation;GO:0070126 mitochondrial translational termination;GO:0006415 translational termination		Ribosomal proteins; Predicted intracellular proteins	Mitochondria;Nucleoplasm (reliability'])		(M79)PID TRAIL PATHWAY	(M5902)HALLMARK APOPTOSIS	1	0	0	0	0	0	0	0	0	0	0	0	0	0	1	0	0	0	0	0
LMNA	1.6	0.92	4000	symbol	H. sapiens	4000	H. sapiens	LMNA	lamin A/C	GO:0030951 establishment or maintenance of microtubule cytoskeleton polarity;GO:1900114 positive regulation of histone H3-K9 trimethylation;GO:0010616 negative regulation of cardiac muscle adaptation		Cancer-related genes:Candidate cancer biomarkers; Disease related genes; Predicted intracellular proteins	Nucleoplasm (reliability']); Additional: Cytosol;Nuclear bodies		(M220)PID CASPASE PATHWAY	(M5902)HALLMARK APOPTOSIS	1	0	0	0	0	0	0	0	0	0	0	0	0	0	0	0	1	0	1	0
RPS3	1	0.92	6188	symbol	H. sapiens	6188	H. sapiens	RPS3	ribosomal protein S3	GO:0061481 response to TNF agonist;GO:1902546 positive regulation of DNA N-glycosylase activity;GO:2001272 positive regulation of cysteine-type endopeptidase activity involved in execution phase of apoptosis		Ribosomal proteins; Predicted intracellular proteins; ENZYME proteins:Lyases; Cancer-related genes:Candidate cancer biomarkers; Enzymes	Cytosol;Endoplasmic reticulum (reliability'])			(M5926)HALLMARK MYC TARGETS V1	1	1	0	1	1	0	0	1	0	0	0	0	1	0	0	0	0	0	0	0
HNRNPH3	1.4	0.92	3189	symbol	H. sapiens	3189	H. sapiens	HNRNPH3	heterogeneous nuclear ribonucleoprotein H3	GO:0043484 regulation of RNA splicing;GO:0000377 RNA splicing, via transesterification reactions with bulged adenosine as nucleophile;GO:0000398 mRNA splicing, via spliceosome		Predicted intracellular proteins	Nucleoplasm (reliability'])	Copper			0	0	0	0	0	0	0	0	0	0	0	0	0	0	0	0	0	0	0	0
MRPS35	3.2	0.92	60488	symbol	H. sapiens	60488	H. sapiens	MRPS35	mitochondrial ribosomal protein S35	GO:0042769 DNA damage response, detection of DNA damage;GO:0070125 mitochondrial translational elongation;GO:0070126 mitochondrial translational termination		Ribosomal proteins; Predicted intracellular proteins	Mitochondria (reliability']); Additional: Cytosol				1	0	0	0	0	0	0	0	0	0	0	0	0	0	1	0	0	0	0	0
GEMIN7	4.5	0.92	79760	symbol	H. sapiens	79760	H. sapiens	GEMIN7	gem nuclear organelle associated protein 7	GO:0000387 spliceosomal snRNP assembly;GO:0051170 import into nucleus;GO:0022618 ribonucleoprotein complex assembly		Predicted intracellular proteins	Cytosol;Nucleoplasm (reliability'])				1	0	0	0	0	0	0	0	0	0	0	1	0	0	0	0	1	0	0	0
C19orf70	2.3	0.92	125988	gene_synonym	H. sapiens	125988	H. sapiens	MICOS13	mitochondrial contact site and cristae organizing system subunit 13	GO:0042407 cristae formation;GO:0007007 inner mitochondrial membrane organization;GO:0007006 mitochondrial membrane organization		Predicted intracellular proteins	Mitochondria (reliability']); Additional: Nucleoplasm				0	0	0	0	0	0	0	0	0	0	0	0	0	0	0	0	0	0	0	0
RPL36	0.94	0.92	25873	symbol	H. sapiens	25873	H. sapiens	RPL36	ribosomal protein L36	GO:0002181 cytoplasmic translation;GO:0006614 SRP-dependent cotranslational protein targeting to membrane;GO:0006613 cotranslational protein targeting to membrane		Ribosomal proteins; Predicted intracellular proteins	Cytosol;Endoplasmic reticulum (reliability'])			(M5939)HALLMARK P53 PATHWAY	1	0	0	0	0	0	0	0	0	0	0	0	0	0	0	0	0	0	0	0
USP3	1.5	0.92	9960	symbol	H. sapiens	9960	H. sapiens	USP3	ubiquitin specific peptidase 3	GO:0016578 histone deubiquitination;GO:0016579 protein deubiquitination;GO:0031647 regulation of protein stability		ENZYME proteins:Hydrolases; Peptidases:Cysteine-type peptidases; Predicted intracellular proteins; Enzymes	Nucleoplasm (reliability'])				0	0	0	0	0	0	0	0	0	0	0	0	0	0	0	0	0	0	0	0
ADK	4.5	0.92	132	symbol	H. sapiens	132	H. sapiens	ADK	adenosine kinase	GO:0006175 dATP biosynthetic process;GO:0009216 purine deoxyribonucleoside triphosphate biosynthetic process;GO:0044209 AMP salvage		Predicted intracellular proteins; FDA approved drug targets:Small molecule drugs; Disease related genes; Enzymes; ENZYME proteins:Transferases	Cytosol;Nucleoplasm (reliability'])	Adenosine phosphate; 7-(5-DEOXY-BETA-D-RIBOFURANOSYL)-5-IODO-7H-PYRROLO[2,3-D]PYRIMIDIN-4-AMINE; 5-[4-(DIMETHYLAMINO)PHENYL]-6-[(6-MORPHOLIN-4-YLPYRIDIN-3-YL)ETHYNYL]PYRIMIDIN-4-AMINE			0	0	0	0	0	0	0	0	0	0	0	0	0	0	0	0	0	1	0	0
C6orf48	1.5	0.92	50854	gene_synonym	H. sapiens	50854	H. sapiens	SNHG32	small nucleolar RNA host gene 32			Predicted intracellular proteins					0	0	0	0	0	0	0	0	0	0	0	0	0	0	0	0	0	0	0	0
COX11	3.8	0.92	1353	symbol	H. sapiens	1353	H. sapiens	COX11	cytochrome c oxidase copper chaperone COX11	GO:0033132 negative regulation of glucokinase activity;GO:1903300 negative regulation of hexokinase activity;GO:0033131 regulation of glucokinase activity						(M5936)HALLMARK OXIDATIVE PHOSPHORYLATION	0	0	0	0	0	1	0	0	0	0	0	0	0	0	0	1	0	0	0	0
EEF1E1	3.4	0.92	9521	symbol	H. sapiens	9521	H. sapiens	EEF1E1	eukaryotic translation elongation factor 1 epsilon 1	GO:0043517 positive regulation of DNA damage response, signal transduction by p53 class mediator;GO:2000774 positive regulation of cellular senescence;GO:1901798 positive regulation of signal transduction by p53 class mediator		Predicted intracellular proteins	Cytosol;Nucleoplasm (reliability'])			(M5924)HALLMARK MTORC1 SIGNALING	1	0	0	0	0	0	0	0	0	0	0	0	0	0	0	0	0	0	1	0
SPOCK2	2.5	0.92	9806	symbol	H. sapiens	9806	H. sapiens	SPOCK2	SPARC (osteonectin), cwcv and kazal like domains proteoglycan 2	GO:0019800 peptide cross-linking via chondroitin 4-sulfate glycosaminoglycan;GO:0018149 peptide cross-linking;GO:0030204 chondroitin sulfate metabolic process		Predicted secreted proteins			(M5882)NABA PROTEOGLYCANS; (M5884)NABA CORE MATRISOME; (M5889)NABA MATRISOME	(M5921)HALLMARK COMPLEMENT	0	1	0	0	0	0	0	0	0	0	0	0	0	0	0	0	0	0	0	0
TRAPPC6A	3.6	0.92	79090	symbol	H. sapiens	79090	H. sapiens	TRAPPC6A	trafficking protein particle complex 6A	GO:1903232 melanosome assembly;GO:0032438 melanosome organization;GO:0048753 pigment granule organization		Predicted intracellular proteins		S-palmitoyl-L-cysteine			0	0	0	0	0	0	0	0	0	0	0	0	0	0	0	0	0	0	0	0
ISCU	1.4	0.92	23479	symbol	H. sapiens	23479	H. sapiens	ISCU	iron-sulfur cluster assembly enzyme	GO:1904439 negative regulation of ferrous iron import across plasma membrane;GO:0034757 negative regulation of iron ion transport;GO:0034760 negative regulation of iron ion transmembrane transport		Disease related genes; Predicted intracellular proteins	Cytosol (reliability'])			(M5946)HALLMARK COAGULATION; (M5936)HALLMARK OXIDATIVE PHOSPHORYLATION; (M5939)HALLMARK P53 PATHWAY	0	0	0	0	0	0	0	0	0	0	0	0	0	0	0	1	0	0	0	0
TSPYL1	1.1	0.92	7259	symbol	H. sapiens	7259	H. sapiens	TSPYL1	TSPY like 1	GO:0006334 nucleosome assembly;GO:0031497 chromatin assembly;GO:0034728 nucleosome organization		Disease related genes; Predicted intracellular proteins	Nucleoli;Nucleoplasm (reliability'])				0	0	0	0	0	0	0	0	0	0	0	0	0	0	0	0	0	0	0	0
STRIP1	1.9	0.92	85369	symbol	H. sapiens	85369	H. sapiens	STRIP1	striatin interacting protein 1	GO:0030866 cortical actin cytoskeleton organization;GO:0030865 cortical cytoskeleton organization;GO:0022604 regulation of cell morphogenesis		Predicted intracellular proteins	Cytosol (reliability'])				0	0	0	0	0	0	0	0	0	0	0	0	0	0	0	0	0	0	0	0
UTP14A	5.6	0.92	10813	symbol	H. sapiens	10813	H. sapiens	UTP14A	UTP14A small subunit processome component	GO:0006364 rRNA processing;GO:0016072 rRNA metabolic process;GO:0042254 ribosome biogenesis		Predicted intracellular proteins	Nucleoli (reliability']); Additional: Cytosol				1	0	0	0	0	0	0	0	0	0	0	1	0	0	0	0	0	0	0	0
P2RX4	2.9	0.92	5025	symbol	H. sapiens	5025	H. sapiens	P2RX4	purinergic receptor P2X 4	GO:0050975 sensory perception of touch;GO:1904141 positive regulation of microglial cell migration;GO:1904124 microglial cell migration		FDA approved drug targets:Small molecule drugs; Transporters:Transporter channels and pores		Eslicarbazepine acetate; Eslicarbazepine		(M5947)HALLMARK IL2 STAT5 SIGNALING; (M5932)HALLMARK INFLAMMATORY RESPONSE	0	0	0	0	0	1	0	1	1	1	1	0	0	0	0	0	0	0	0	0
RAN	1.1	0.92	5901	symbol	H. sapiens	5901	H. sapiens	RAN	RAN, member RAS oncogene family	GO:0035281 pre-miRNA export from nucleus;GO:0061015 snRNA import into nucleus;GO:0006404 RNA import into nucleus		Transporters; Predicted intracellular proteins	Nucleoplasm (reliability'])	Guanosine-5'-Diphosphate	(M140)PID RANBP2 PATHWAY; (M37)PID NFKAPPAB CANONICAL PATHWAY; (M242)PID AURORA A PATHWAY	(M5925)HALLMARK E2F TARGETS; (M5926)HALLMARK MYC TARGETS V1	1	0	0	1	0	0	0	0	0	0	0	1	0	0	0	1	1	1	0	0
DRAP1	1.7	0.92	10589	symbol	H. sapiens	10589	H. sapiens	DRAP1	DR1 associated protein 1	GO:0000122 negative regulation of transcription by RNA polymerase II;GO:0045944 positive regulation of transcription by RNA polymerase II;GO:0045892 negative regulation of transcription, DNA-templated		Predicted intracellular proteins	Cytosol (reliability'])				0	0	0	0	0	0	0	0	0	0	0	0	0	0	0	0	0	0	0	0
SLC25A3	1.3	0.92	5250	symbol	H. sapiens	5250	H. sapiens	SLC25A3	solute carrier family 25 member 3	GO:0035435 phosphate ion transmembrane transport;GO:0006817 phosphate ion transport;GO:0098661 inorganic anion transmembrane transport		Potential drug targets; Disease related genes; Predicted intracellular proteins; Transporters:Electrochemical Potential-driven transporters	Mitochondria (reliability'])		(M195)PID CMYB PATHWAY	(M5926)HALLMARK MYC TARGETS V1; (M5936)HALLMARK OXIDATIVE PHOSPHORYLATION	0	0	0	0	0	0	0	0	0	0	0	0	0	0	0	0	0	0	0	0
DNAJC3	1.4	0.92	5611	symbol	H. sapiens	5611	H. sapiens	DNAJC3	DnaJ heat shock protein family (Hsp40) member C3	GO:0036494 positive regulation of translation initiation in response to endoplasmic reticulum stress;GO:1903912 negative regulation of endoplasmic reticulum stress-induced eIF2 alpha phosphorylation;GO:0032058 positive regulation of translational initiation in response to stress		Disease related genes; Predicted intracellular proteins	Endoplasmic reticulum (reliability'])			(M5922)HALLMARK UNFOLDED PROTEIN RESPONSE; (M5902)HALLMARK APOPTOSIS	1	0	0	0	0	0	0	1	0	0	0	0	1	1	0	0	0	0	0	0
G3BP2	1.3	0.92	9908	symbol	H. sapiens	9908	H. sapiens	G3BP2	G3BP stress granule assembly factor 2	GO:0062029 positive regulation of stress granule assembly;GO:0062028 regulation of stress granule assembly;GO:0007253 cytoplasmic sequestering of NF-kappaB		Predicted intracellular proteins	Cytosol (reliability'])			(M5905)HALLMARK ADIPOGENESIS	0	0	0	1	0	0	0	0	0	1	0	1	0	0	0	0	1	0	0	0
NR1H2	1.5	0.92	7376	symbol	H. sapiens	7376	H. sapiens	NR1H2	nuclear receptor subfamily 1 group H member 2	GO:0090340 positive regulation of secretion of lysosomal enzymes;GO:0090108 positive regulation of high-density lipoprotein particle assembly;GO:0090187 positive regulation of pancreatic juice secretion		Cancer-related genes:Mutational cancer driver genes; Transcription factors:Zinc-coordinating DNA-binding domains; Predicted intracellular proteins; Nuclear receptors	Nucleoplasm (reliability']); Additional: Vesicles	GW-3965; Benzenesulfinic acid; TO-901317; 1,1,1,3,3,3-HEXAFLUORO-2-{4-[(2,2,2-TRIFLUOROETHYL)AMINO]PHENYL}PROPAN-2-OL; Diacerein; Rhein	(M162)PID RXR VDR PATHWAY		0	0	1	0	0	1	0	0	0	1	0	0	0	0	0	1	0	0	0	0
RPL10	0.99	0.92	6134	symbol	H. sapiens	6134	H. sapiens	RPL10	ribosomal protein L10	GO:1990403 embryonic brain development;GO:0000027 ribosomal large subunit assembly;GO:0097421 liver regeneration		Ribosomal proteins; Disease related genes; Cancer-related genes; Predicted intracellular proteins	Cytosol;Endoplasmic reticulum (reliability'])	Artenimol			1	0	0	0	0	0	0	0	0	0	0	1	1	0	0	0	0	0	0	0
PPWD1	3.3	0.92	23398	symbol	H. sapiens	23398	H. sapiens	PPWD1	peptidylprolyl isomerase domain and WD repeat containing 1	GO:0000413 protein peptidyl-prolyl isomerization;GO:0018208 peptidyl-proline modification;GO:0000377 RNA splicing, via transesterification reactions with bulged adenosine as nucleophile		Enzymes; Predicted intracellular proteins; ENZYME proteins:Isomerase	Nuclear bodies (reliability'])				1	0	0	0	0	0	0	0	0	0	0	0	0	0	0	0	0	0	0	0
LEF1	3.8	0.92	51176	symbol	H. sapiens	51176	H. sapiens	LEF1	lymphoid enhancer binding factor 1	GO:0061152 trachea submucosa development;GO:0061153 trachea gland development;GO:0071898 regulation of estrogen receptor binding		Predicted intracellular proteins; Transcription factors:Other all-alpha-helical DNA-binding domains; Cancer-related genes	Nucleoplasm (reliability'])	Etacrynic acid	(M223)PID BETA CATENIN NUC PATHWAY; (M195)PID CMYB PATHWAY; (M5493)WNT SIGNALING	(M5895)HALLMARK WNT BETA CATENIN SIGNALING; (M5902)HALLMARK APOPTOSIS	1	1	0	0	0	1	1	0	0	0	0	0	0	1	0	0	0	0	0	0
ARMC5	3.6	0.92	79798	symbol	H. sapiens	79798	H. sapiens	ARMC5	armadillo repeat containing 5			Disease related genes; Predicted intracellular proteins	Cytosol;Nucleoplasm (reliability']); Additional: Focal adhesion sites				0	0	0	0	0	0	0	0	0	0	0	0	0	0	0	0	0	0	0	0
RPL27A	0.73	0.92	6157	symbol	H. sapiens	6157	H. sapiens	RPL27A	ribosomal protein L27a	GO:0006614 SRP-dependent cotranslational protein targeting to membrane;GO:0006613 cotranslational protein targeting to membrane;GO:0045047 protein targeting to ER		Ribosomal proteins; Predicted intracellular proteins	Cytosol;Endoplasmic reticulum (reliability'])				1	0	0	0	0	0	0	0	0	0	0	0	0	0	0	0	0	0	0	0
LEPRE1	5.9	0.92	64175	gene_synonym	H. sapiens	64175	H. sapiens	P3H1	prolyl 3-hydroxylase 1	GO:1901874 negative regulation of post-translational protein modification;GO:1901873 regulation of post-translational protein modification;GO:0019511 peptidyl-proline hydroxylation		ENZYME proteins:Oxidoreductases; Predicted intracellular proteins; Disease related genes; Enzymes; Potential drug targets	Vesicles (reliability']); Additional: Nucleoli	Ascorbic acid; Proline	(M3468)NABA ECM REGULATORS; (M5885)NABA MATRISOME ASSOCIATED; (M5889)NABA MATRISOME	(M5930)HALLMARK EPITHELIAL MESENCHYMAL TRANSITION	0	0	0	0	0	0	0	1	0	0	0	0	0	0	0	0	0	0	1	0
HMGCS1	1.4	0.92	3157	symbol	H. sapiens	3157	H. sapiens	HMGCS1	3-hydroxy-3-methylglutaryl-CoA synthase 1	GO:0009645 response to low light intensity stimulus;GO:0046690 response to tellurium ion;GO:0010142 farnesyl diphosphate biosynthetic process, mevalonate pathway		ENZYME proteins:Transferases; Predicted intracellular proteins; Enzymes	Cytosol;Nucleoplasm (reliability']); Additional: Plasma membrane	(7R,12R,13R)-13-formyl-12,14-dihydroxy-3,5,7-trimethyltetradeca-2,4-dienoic acid	(M106)PID HNF3B PATHWAY	(M5892)HALLMARK CHOLESTEROL HOMEOSTASIS; (M5908)HALLMARK ANDROGEN RESPONSE; (M5935)HALLMARK FATTY ACID METABOLISM	0	0	0	0	0	1	0	1	0	0	1	0	0	0	0	1	0	0	0	0
BCL10	1.3	0.92	8915	symbol	H. sapiens	8915	H. sapiens	BCL10	BCL10 immune signaling adaptor	GO:0032641 lymphotoxin A production;GO:0042109 lymphotoxin A biosynthetic process;GO:0032765 positive regulation of mast cell cytokine production		Predicted intracellular proteins; Disease related genes; Cancer-related genes	Nucleoplasm (reliability'])		(M13096)SA PROGRAMMED CELL DEATH; (M37)PID NFKAPPAB CANONICAL PATHWAY; (M88)PID CD8 TCR PATHWAY	(M5949)HALLMARK PEROXISOME; (M5902)HALLMARK APOPTOSIS; (M5950)HALLMARK ALLOGRAFT REJECTION	0	1	1	1	1	1	0	0	0	0	0	0	0	0	0	0	0	0	0	0
ARL14EP	2.6	0.92	120534	symbol	H. sapiens	120534	H. sapiens	ARL14EP	ADP ribosylation factor like GTPase 14 effector protein			Predicted intracellular proteins	Cytosol;Focal adhesion sites;Vesicles (reliability']); Additional: Nucleoplasm				0	0	0	0	0	0	0	0	0	0	0	0	0	0	0	0	0	0	0	0
NELL2	2.6	0.92	4753	symbol	H. sapiens	4753	H. sapiens	NELL2	neural EGFL like 2	GO:0070050 neuron cellular homeostasis;GO:0060249 anatomical structure homeostasis;GO:0019725 cellular homeostasis		Predicted secreted proteins; Predicted intracellular proteins	Vesicles (reliability'])		(M3008)NABA ECM GLYCOPROTEINS; (M5884)NABA CORE MATRISOME; (M5889)NABA MATRISOME		1	0	0	0	0	0	0	0	0	0	0	0	0	0	0	0	0	0	0	0
HPCAL1	3.6	0.92	3241	symbol	H. sapiens	3241	H. sapiens	HPCAL1	hippocalcin like 1			Predicted intracellular proteins					0	0	0	0	0	0	0	0	0	0	0	0	0	0	0	0	0	0	0	0
TSC22D3	1.3	0.92	1831	symbol	H. sapiens	1831	H. sapiens	TSC22D3	TSC22 domain family member 3	GO:0070236 negative regulation of activation-induced cell death of T cells;GO:0070235 regulation of activation-induced cell death of T cells;GO:0006924 activation-induced cell death of T cells		Transcription factors:Basic domains; Predicted intracellular proteins	Cytosol (reliability']); Additional: Golgi apparatus;Nuclear speckles				0	0	1	0	0	0	0	0	0	0	0	0	0	0	0	0	0	0	0	0
GTF2H1	2.4	0.92	2965	symbol	H. sapiens	2965	H. sapiens	GTF2H1	general transcription factor IIH subunit 1	GO:0070816 phosphorylation of RNA polymerase II C-terminal domain;GO:0006293 nucleotide-excision repair, preincision complex stabilization;GO:0006295 nucleotide-excision repair, DNA incision, 3'-to lesion		Cancer-related genes:Mutational cancer driver genes; Predicted intracellular proteins	Nucleoplasm (reliability'])			(M5898)HALLMARK DNA REPAIR; (M5924)HALLMARK MTORC1 SIGNALING	1	0	0	0	0	1	0	0	0	0	0	0	0	0	0	0	0	0	0	0
VIM	1.3	0.92	7431	symbol	H. sapiens	7431	H. sapiens	VIM	vimentin	GO:0060020 Bergmann glial cell differentiation;GO:0071225 cellular response to muramyl dipeptide;GO:0070307 lens fiber cell development		Disease related genes; Predicted intracellular proteins	Intermediate filaments (reliability'])	Artenimol; Phenethyl Isothiocyanate	(M14)PID AURORA B PATHWAY; (M220)PID CASPASE PATHWAY	(M5930)HALLMARK EPITHELIAL MESENCHYMAL TRANSITION	1	0	0	1	0	1	0	1	0	0	0	0	1	0	0	0	0	0	0	0
RPL7	1	0.92	6129	symbol	H. sapiens	6129	H. sapiens	RPL7	ribosomal protein L7	GO:0000463 maturation of LSU-rRNA from tricistronic rRNA transcript (SSU-rRNA, 5.8S rRNA, LSU-rRNA);GO:0000470 maturation of LSU-rRNA;GO:0042273 ribosomal large subunit biogenesis		Ribosomal proteins; Predicted intracellular proteins	Cytosol;Endoplasmic reticulum (reliability']); Additional: Nucleoli				1	0	0	0	0	0	0	0	0	0	0	1	0	0	0	0	0	0	0	0
FAM60A	1.9	0.92	58516	gene_synonym	H. sapiens	58516	H. sapiens	SINHCAF	SIN3-HDAC complex associated factor	GO:0030336 negative regulation of cell migration;GO:2000146 negative regulation of cell motility;GO:0051271 negative regulation of cellular component movement		Predicted intracellular proteins	Nucleoplasm (reliability']); Additional: Cytosol				0	0	0	0	0	0	0	0	0	0	0	0	0	0	0	0	0	0	0	0
MGAT4A	1.4	0.92	11320	symbol	H. sapiens	11320	H. sapiens	MGAT4A	alpha-1,3-mannosyl-glycoprotein 4-beta-N-acetylglucosaminyltransferase A	GO:0006491 N-glycan processing;GO:0006487 protein N-linked glycosylation;GO:0006486 protein glycosylation		Predicted secreted proteins; ENZYME proteins:Transferases; Predicted intracellular proteins; Enzymes	Golgi apparatus (reliability'])				0	0	0	0	0	0	0	0	0	0	0	0	0	0	0	0	0	0	0	0
UBE2I	1.6	0.92	7329	symbol	H. sapiens	7329	H. sapiens	UBE2I	ubiquitin conjugating enzyme E2 I	GO:1903182 regulation of SUMO transferase activity;GO:1903755 positive regulation of SUMO transferase activity;GO:0033235 positive regulation of protein sumoylation		Cancer-related genes:Candidate cancer biomarkers; Predicted intracellular proteins; Transporters:Primary Active Transporters			(M140)PID RANBP2 PATHWAY; (M228)PID SMAD2 3PATHWAY; (M30)PID HDAC CLASSII PATHWAY	(M5908)HALLMARK ANDROGEN RESPONSE	0	0	0	1	0	0	0	0	0	0	0	0	0	0	0	0	1	0	0	0

## Sheet: S7_CD127 off
Supplemental Table 7b
Related to Figure 5
Statistics for Genes Upregulated in CD127- vs CD127+ (t- test implemented in R using Seurat package and function FindAllMarkers)
Gene	logfoldchanges	pvals_adj	Gene ID	Type	Tax ID	Homologene Gene ID	Homologene Gene Tax ID	Gene Symbol	Description	Biological Process (GO)	Kinase Class (UniProt)	Protein Function (Protein Atlas)	Subcellular Location (Protein Atlas)	Drug (DrugBank)	Canonical Pathways_x000D_	Hallmark Gene Sets_x000D_	GO:0035024 negative regulation of Rho pro	GO:0071496 cellular response to external	GO:0032091 negative regulation of protein	GO:0019933 cAMP-mediated signaling	GO:0050994 regulation of lipid catabolic	M7 PID FCER1 PATHWAY	GO:0045123 cellular extravasation	GO:0014706 striated muscle tissue develop	GO:0032204 regulation of telomere mainten
CCL4	2.2	3.3e-07	6351	symbol	H. sapiens	6351	H. sapiens	CCL4	C-C motif chemokine ligand 4	GO:2000503 positive regulation of natural killer cell chemotaxis;GO:2000501 regulation of natural killer cell chemotaxis;GO:0035747 natural killer cell chemotaxis		Cancer-related genes:Candidate cancer biomarkers; Predicted secreted proteins			(M54)PID IL12 2PATHWAY; (M5883)NABA SECRETED FACTORS; (M5885)NABA MATRISOME ASSOCIATED	(M5890)HALLMARK TNFA SIGNALING VIA NFKB; (M5950)HALLMARK ALLOGRAFT REJECTION	1	0	1	0	1	0	1	0	0	1	0	0	0	0	0	1	0	0	0	0
HLA-DRB5	1.7	1.7e-06	3127	symbol	H. sapiens	3127	H. sapiens	HLA-DRB5	major histocompatibility complex, class II, DR beta 5	GO:0060333 interferon-gamma-mediated signaling pathway;GO:0019886 antigen processing and presentation of exogenous peptide antigen via MHC class II;GO:0002495 antigen processing and presentation of peptide antigen via MHC class II							1	0	0	0	0	0	0	0	0	0	0	0	0	0	0	0	0	0	0	0
HLA-DRB6	1.5	1.6e-05	3128	symbol	H. sapiens	3128	H. sapiens	HLA-DRB6	major histocompatibility complex, class II, DR beta 6 (pseudogene)								0	0	0	0	0	0	0	0	0	0	0	0	0	0	0	0	0	0	0	0
HMGB2	1.7	4.6e-05	3148	symbol	H. sapiens	3148	H. sapiens	HMGB2	high mobility group box 2	GO:0032075 positive regulation of nuclease activity;GO:0006265 DNA topological change;GO:0051103 DNA ligation involved in DNA repair		Predicted intracellular proteins	Nucleoplasm (reliability']); Additional: Nucleoli			(M5902)HALLMARK APOPTOSIS; (M5925)HALLMARK E2F TARGETS	0	1	1	1	1	0	0	0	0	0	1	0	0	0	0	0	1	0	0	0
NKG7	1.5	6.2e-05	4818	symbol	H. sapiens	4818	H. sapiens	NKG7	natural killer cell granule protein 7			Predicted intracellular proteins	Vesicles (reliability'])				0	0	0	0	0	0	0	0	0	0	0	0	0	0	0	0	0	0	0	0
CCL3	3.9	0.00018	6348	symbol	H. sapiens	6348	H. sapiens	CCL3	C-C motif chemokine ligand 3	GO:2000503 positive regulation of natural killer cell chemotaxis;GO:1904141 positive regulation of microglial cell migration;GO:0002278 eosinophil activation involved in immune response		Cancer-related genes:Candidate cancer biomarkers; Predicted secreted proteins		ROX-888	(M54)PID IL12 2PATHWAY; (M5883)NABA SECRETED FACTORS; (M5885)NABA MATRISOME ASSOCIATED		1	1	1	1	1	1	1	1	1	0	0	0	0	0	1	1	0	0	0	0
GZMB	2.9	0.0002	3002	symbol	H. sapiens	3002	H. sapiens	GZMB	granzyme B	GO:0008626 granzyme-mediated apoptotic signaling pathway;GO:1900739 regulation of protein insertion into mitochondrial membrane involved in apoptotic signaling pathway;GO:1900740 positive regulation of protein insertion into mitochondrial membrane involved in apoptotic signaling pathway		Predicted intracellular proteins; Peptidases:Serine-type peptidases; ENZYME proteins:Hydrolases; Predicted secreted proteins; Enzymes			(M7997)SA CASPASE CASCADE; (M220)PID CASPASE PATHWAY; (M54)PID IL12 2PATHWAY	(M5921)HALLMARK COMPLEMENT; (M5950)HALLMARK ALLOGRAFT REJECTION	1	0	0	0	0	0	1	1	1	1	1	0	0	0	0	0	1	0	0	0
HLA-DRA	2.1	0.0002	3122	symbol	H. sapiens	3122	H. sapiens	HLA-DRA	major histocompatibility complex, class II, DR alpha	GO:0002399 MHC class II protein complex assembly;GO:0002503 peptide antigen assembly with MHC class II protein complex;GO:0002501 peptide antigen assembly with MHC protein complex				1D09C3; Coccidioides immitis spherule	(M290)PID IL12 STAT4 PATHWAY; (M54)PID IL12 2PATHWAY; (M34)PID TCR PATHWAY	(M5950)HALLMARK ALLOGRAFT REJECTION	1	0	0	0	0	0	1	0	0	0	0	0	0	0	1	0	0	0	0	0
PDE7A	1.6	0.00032	5150	symbol	H. sapiens	5150	H. sapiens	PDE7A	phosphodiesterase 7A	GO:0006198 cAMP catabolic process;GO:0009214 cyclic nucleotide catabolic process;GO:0046058 cAMP metabolic process		ENZYME proteins:Hydrolases; Predicted intracellular proteins; Enzymes; FDA approved drug targets:Small molecule drugs		3-isobutyl-1-methyl-7H-xanthine; 3-(2,6-difluorophenyl)-2-(methylthio)quinazolin-4(3H)-one			0	0	0	0	0	0	0	0	0	0	0	0	0	0	0	0	0	0	0	0
CCL4L1	1.8	0.00043	388372	symbol	H. sapiens	388372	H. sapiens	CCL4L1	C-C motif chemokine ligand 4 like 1	GO:0048245 eosinophil chemotaxis;GO:0072677 eosinophil migration;GO:0048247 lymphocyte chemotaxis							1	0	1	0	0	0	0	0	0	0	0	0	0	0	0	0	0	0	0	0
CCL4L2	1.8	0.00043	9560	symbol	H. sapiens	9560	H. sapiens	CCL4L2	C-C motif chemokine ligand 4 like 2			Predicted secreted proteins			(M5883)NABA SECRETED FACTORS; (M5885)NABA MATRISOME ASSOCIATED; (M5889)NABA MATRISOME		0	0	1	0	0	0	0	0	0	0	0	0	0	0	0	0	0	0	0	0
CSF1	5.3	0.0012	1435	symbol	H. sapiens	1435	H. sapiens	CSF1	colony stimulating factor 1	GO:0060611 mammary gland fat development;GO:1902228 positive regulation of macrophage colony-stimulating factor signaling pathway;GO:0060763 mammary duct terminal end bud growth		Predicted intracellular proteins; Disease related genes; Cancer-related genes:Candidate cancer biomarkers; Predicted secreted proteins; Candidate cardiovascular disease genes; RAS pathway related proteins	Plasma membrane (reliability']); Additional: Nuclear bodies		(M11736)SA MMP CYTOKINE CONNECTION; (M91)PID TCPTP PATHWAY; (M50)PID PTP1B PATHWAY	(M5897)HALLMARK IL6 JAK STAT3 SIGNALING; (M5911)HALLMARK INTERFERON ALPHA RESPONSE; (M5947)HALLMARK IL2 STAT5 SIGNALING	1	0	1	1	1	1	0	1	0	0	1	0	0	0	0	0	0	0	0	0
HSPA1B	1.8	0.0019	3304	symbol	H. sapiens	3304	H. sapiens	HSPA1B	heat shock protein family A (Hsp70) member 1B	GO:0070434 positive regulation of nucleotide-binding oligomerization domain containing 2 signaling pathway;GO:0070426 positive regulation of nucleotide-binding oligomerization domain containing signaling pathway;GO:0090063 positive regulation of microtubule nucleation		Predicted intracellular proteins	Cytosol;Vesicles (reliability']); Additional: Nucleoplasm				1	1	1	1	1	1	0	0	0	0	1	0	0	0	0	0	0	0	0	0
IFNG	1.5	0.0035	3458	symbol	H. sapiens	3458	H. sapiens	IFNG	interferon gamma	GO:0032113 regulation of carbohydrate phosphatase activity;GO:0060549 regulation of fructose 1,6-bisphosphate 1-phosphatase activity;GO:0060550 positive regulation of fructose 1,6-bisphosphate 1-phosphatase activity		FDA approved drug targets:Small molecule drugs; Cancer-related genes:Candidate cancer biomarkers; Disease related genes; Predicted secreted proteins		Olsalazine; Glucosamine; VIR201; Fontolizumab; Foreskin fibroblast (neonatal); Foreskin keratinocyte (neonatal); Emapalumab	(M206)PID PDGFRA PATHWAY; (M36)PID IL27 PATHWAY; (M235)PID TCR CALCIUM PATHWAY	(M5950)HALLMARK ALLOGRAFT REJECTION; (M5956)HALLMARK KRAS SIGNALING DN	1	1	1	1	1	1	1	1	1	1	1	0	0	0	1	1	1	0	0	1
CTSD	28	0.0047	1509	symbol	H. sapiens	1509	H. sapiens	CTSD	cathepsin D	GO:0042159 lipoprotein catabolic process;GO:0030574 collagen catabolic process;GO:0019886 antigen processing and presentation of exogenous peptide antigen via MHC class II		Peptidases:Aspartic-type peptidases; Predicted intracellular proteins; Disease related genes; ENZYME proteins:Hydrolases; Cancer-related genes:Candidate cancer biomarkers; Predicted secreted proteins; Enzymes; Potential drug targets		Insulin pork; S-Methylcysteine; 1h-Benoximidazole-2-Carboxylic Acid; 2-Morpholinoethylamine; 5-AMINO-6-CYCLOHEXYL-4-HYDROXY-2-ISOBUTYL-HEXANOIC ACID; CYCLOHEXYLMETHYL-2,3-DIHYDROXY-5-METHYL-HEXYLAMIDE	(M144)PID CERAMIDE PATHWAY; (M87)PID LKB1 PATHWAY; (M200)PID ERA GENOMIC PATHWAY	(M5921)HALLMARK COMPLEMENT; (M5939)HALLMARK P53 PATHWAY	1	0	1	0	0	1	0	0	1	1	1	1	0	0	0	0	0	0	0	0
CAPN3	28	0.0049	825	symbol	H. sapiens	825	H. sapiens	CAPN3	calpain 3	GO:1990092 calcium-dependent self proteolysis;GO:0014718 positive regulation of satellite cell activation involved in skeletal muscle regeneration;GO:0014717 regulation of satellite cell activation involved in skeletal muscle regeneration		Predicted intracellular proteins; Disease related genes; Peptidases:Cysteine-type peptidases; ENZYME proteins:Hydrolases; Enzymes; Potential drug targets		L-aminocarnityl-succinyl-leucyl-argininal-diethylacetal		(M5947)HALLMARK IL2 STAT5 SIGNALING	0	0	1	0	0	0	0	1	0	0	1	0	0	1	0	1	1	0	0	0
EVL	1.7	0.0049	51466	symbol	H. sapiens	51466	H. sapiens	EVL	Enah/Vasp-like	GO:1900028 negative regulation of ruffle assembly;GO:0120033 negative regulation of plasma membrane bounded cell projection assembly;GO:1900027 regulation of ruffle assembly		Predicted intracellular proteins	Cytosol;Vesicles (reliability'])			(M5915)HALLMARK APICAL JUNCTION	1	0	1	0	0	0	0	0	0	0	1	0	0	0	0	0	0	1	1	0
UBC	1.1	0.005	7316	symbol	H. sapiens	7316	H. sapiens	UBC	ubiquitin C	GO:0042276 error-prone translesion synthesis;GO:0000717 nucleotide-excision repair, DNA duplex unwinding;GO:0070987 error-free translesion synthesis		Predicted intracellular proteins		N-Formylmethionine		(M5905)HALLMARK ADIPOGENESIS	1	1	1	0	0	0	0	0	1	0	1	1	1	0	0	0	1	1	0	0
GLIPR2	7.8	0.0065	152007	symbol	H. sapiens	152007	H. sapiens	GLIPR2	GLI pathogenesis related 2	GO:0010718 positive regulation of epithelial to mesenchymal transition;GO:0010717 regulation of epithelial to mesenchymal transition;GO:0001837 epithelial to mesenchymal transition		Predicted intracellular proteins	Vesicles (reliability']); Additional: Microtubules	L-cysteic acid		(M5947)HALLMARK IL2 STAT5 SIGNALING	0	0	1	0	0	0	0	0	0	0	0	0	0	0	0	0	0	0	0	0
SPN	0.8	0.0063	6693	symbol	H. sapiens	6693	H. sapiens	SPN	sialophorin	GO:0002296 T-helper 1 cell lineage commitment;GO:0002295 T-helper cell lineage commitment;GO:0045063 T-helper 1 cell differentiation		CD markers	Plasma membrane (reliability'])		(M11736)SA MMP CYTOKINE CONNECTION		1	0	1	1	1	1	0	1	0	0	0	0	0	0	0	0	0	0	0	0
CD63	2.4	0.0072	967	symbol	H. sapiens	967	H. sapiens	CD63	CD63 molecule	GO:2001046 positive regulation of integrin-mediated signaling pathway;GO:0035646 endosome to melanosome transport;GO:0043485 endosome to pigment granule transport		CD markers; Transporters:Accessory Factors Involved in Transport	Vesicles (reliability'])			(M5910)HALLMARK PROTEIN SECRETION	0	0	0	0	0	1	0	0	0	0	0	0	0	0	1	1	0	0	0	0
DCAF13	3.7	0.0093	25879	symbol	H. sapiens	25879	H. sapiens	DCAF13	DDB1 and CUL4 associated factor 13	GO:0000462 maturation of SSU-rRNA from tricistronic rRNA transcript (SSU-rRNA, 5.8S rRNA, LSU-rRNA);GO:0030490 maturation of SSU-rRNA;GO:0042274 ribosomal small subunit biogenesis		Predicted intracellular proteins	Nucleoli;Nucleoplasm (reliability']); Additional: Cell Junctions;Centrosome;Cytosol				0	0	0	0	0	0	0	0	0	0	0	0	1	0	0	0	0	0	0	0
TMC6	2.9	0.0093	11322	symbol	H. sapiens	11322	H. sapiens	TMC6	transmembrane channel like 6	GO:0043312 neutrophil degranulation;GO:0002283 neutrophil activation involved in immune response;GO:0002446 neutrophil mediated immunity		Potential drug targets; Disease related genes; Predicted intracellular proteins; Transporters:Transporter channels and pores					0	0	0	0	0	1	0	0	0	0	0	0	0	0	0	0	0	0	0	0
BEND2	1.3	0.0095	139105	symbol	H. sapiens	139105	H. sapiens	BEND2	BEN domain containing 2			Predicted intracellular proteins					0	0	0	0	0	0	0	0	0	0	0	0	0	0	0	0	0	0	0	0
HAVCR2	1.5	0.0096	84868	symbol	H. sapiens	84868	H. sapiens	HAVCR2	hepatitis A virus cellular receptor 2	GO:0032672 regulation of interleukin-3 production;GO:0032712 negative regulation of interleukin-3 production;GO:0071656 negative regulation of granulocyte colony-stimulating factor production		Disease related genes; Predicted intracellular proteins					1	1	1	0	1	1	0	1	0	1	0	0	0	0	0	0	0	0	0	0
LOC100505702	1.5	0.0099	100505702	Gene_ID	H. sapiens	100505702	H. sapiens	LINC01094	long intergenic non-protein coding RNA 1094								0	0	0	0	0	0	0	0	0	0	0	0	0	0	0	0	0	0	0	0
OSBPL7	3.2	0.01	114881	symbol	H. sapiens	114881	H. sapiens	OSBPL7	oxysterol binding protein like 7	GO:0071397 cellular response to cholesterol;GO:0036315 cellular response to sterol;GO:0070723 response to cholesterol		Predicted intracellular proteins	Nucleoplasm (reliability']); Additional: Cytosol				0	0	1	0	0	0	0	0	0	0	1	0	0	0	0	1	0	0	0	0
SMC4	2	0.01	10051	symbol	H. sapiens	10051	H. sapiens	SMC4	structural maintenance of chromosomes 4	GO:0010032 meiotic chromosome condensation;GO:0007076 mitotic chromosome condensation;GO:0051383 kinetochore organization		Predicted intracellular proteins	Cytosol;Nuclear speckles (reliability'])		(M14)PID AURORA B PATHWAY	(M5893)HALLMARK MITOTIC SPINDLE; (M5901)HALLMARK G2M CHECKPOINT; (M5925)HALLMARK E2F TARGETS	0	0	0	0	0	0	0	0	0	0	0	0	0	0	0	0	0	0	0	0
CTF1	1.8	0.011	1489	symbol	H. sapiens	1489	H. sapiens	CTF1	cardiotrophin 1	GO:0048861 leukemia inhibitory factor signaling pathway;GO:0042531 positive regulation of tyrosine phosphorylation of STAT protein;GO:0042509 regulation of tyrosine phosphorylation of STAT protein		Predicted secreted proteins; Predicted intracellular proteins			(M5883)NABA SECRETED FACTORS; (M5885)NABA MATRISOME ASSOCIATED; (M5889)NABA MATRISOME	(M5909)HALLMARK MYOGENESIS	0	0	1	0	0	0	0	0	0	1	0	0	0	0	0	0	0	0	0	0
PPP1CC	3	0.011	5501	symbol	H. sapiens	5501	H. sapiens	PPP1CC	protein phosphatase 1 catalytic subunit gamma	GO:0060252 positive regulation of glial cell proliferation;GO:0043153 entrainment of circadian clock by photoperiod;GO:0009648 photoperiodism		ENZYME proteins:Hydrolases; Predicted intracellular proteins; Enzymes		9,10-Deepithio-9,10-Didehydroacanthifolicin; Calyculin A; Motuporin	(M247)PID INSULIN GLUCOSE PATHWAY; (M14)PID AURORA B PATHWAY		1	0	0	1	0	0	0	0	0	0	0	1	1	0	0	0	0	1	0	1
ZFP106	1.3	0.012	64397	gene_synonym	H. sapiens	64397	H. sapiens	ZNF106	zinc finger protein 106	GO:0008286 insulin receptor signaling pathway;GO:0032869 cellular response to insulin stimulus;GO:0032868 response to insulin		Predicted intracellular proteins	Nucleoli (reliability']); Additional: Cytosol;Nucleoplasm				0	0	0	0	0	0	0	0	0	0	0	1	0	0	0	0	0	0	0	0
HSPA1A	1.5	0.012	3303	symbol	H. sapiens	3303	H. sapiens	HSPA1A	heat shock protein family A (Hsp70) member 1A	GO:1902380 positive regulation of endoribonuclease activity;GO:0070434 positive regulation of nucleotide-binding oligomerization domain containing 2 signaling pathway;GO:0070426 positive regulation of nucleotide-binding oligomerization domain containing signaling pathway		Predicted intracellular proteins	Nucleoplasm;Vesicles (reliability']); Additional: Cytosol			(M5921)HALLMARK COMPLEMENT	1	1	1	1	1	1	0	0	0	0	1	0	0	0	0	0	1	0	0	0
HLA-DQA1	2.2	0.012	3117	symbol	H. sapiens	3117	H. sapiens	HLA-DQA1	major histocompatibility complex, class II, DQ alpha 1	GO:0060333 interferon-gamma-mediated signaling pathway;GO:0019886 antigen processing and presentation of exogenous peptide antigen via MHC class II;GO:0002495 antigen processing and presentation of peptide antigen via MHC class II		Predicted intracellular proteins				(M5913)HALLMARK INTERFERON GAMMA RESPONSE; (M5950)HALLMARK ALLOGRAFT REJECTION	1	0	0	0	0	0	0	0	0	0	0	0	0	0	0	0	0	0	0	0
GLUD1	1.6	0.013	2746	symbol	H. sapiens	2746	H. sapiens	GLUD1	glutamate dehydrogenase 1	GO:0006537 glutamate biosynthetic process;GO:0006538 glutamate catabolic process;GO:0043650 dicarboxylic acid biosynthetic process		ENZYME proteins:Oxidoreductases; Predicted intracellular proteins; Disease related genes; Enzymes; Potential drug targets	Mitochondria (reliability'])	Glutamic acid; NADH; Hexachlorophene; Guanosine-5'-Triphosphate; Aluminum chloride		(M5936)HALLMARK OXIDATIVE PHOSPHORYLATION	0	0	0	0	0	0	0	0	0	1	0	0	0	0	0	0	0	0	0	0
SLFN13	1.4	0.014	146857	symbol	H. sapiens	146857	H. sapiens	SLFN13	schlafen family member 13	GO:0016078 tRNA catabolic process;GO:0016075 rRNA catabolic process;GO:0034661 ncRNA catabolic process		Predicted intracellular proteins	Cytokinetic bridge (reliability'])				0	0	0	0	1	0	0	0	0	1	0	0	0	0	0	0	0	0	0	0
NXPE3	1.1	0.014	91775	symbol	H. sapiens	91775	H. sapiens	NXPE3	neurexophilin and PC-esterase domain family member 3			Predicted secreted proteins; Predicted intracellular proteins	Vesicles (reliability']); Additional: Nucleoplasm				0	0	0	0	0	0	0	0	0	0	0	0	0	0	0	0	0	0	0	0
NEAT1	1.5	0.014	283131	symbol	H. sapiens	283131	H. sapiens	NEAT1	nuclear paraspeckle assembly transcript 1	GO:1901647 positive regulation of synoviocyte proliferation;GO:0002941 synoviocyte proliferation;GO:1901645 regulation of synoviocyte proliferation							0	1	0	0	1	0	0	0	0	0	0	0	0	0	0	0	0	0	0	0
DTHD1	1.8	0.014	401124	symbol	H. sapiens	401124	H. sapiens	DTHD1	death domain containing 1	GO:0007165 signal transduction;GO:0023052 signaling;GO:0007154 cell communication		Predicted intracellular proteins					0	0	0	0	0	0	0	0	0	0	0	0	0	0	0	0	0	0	0	0
CSF2RA	1.1	0.015	1438	symbol	H. sapiens	1438	H. sapiens	CSF2RA	colony stimulating factor 2 receptor subunit alpha	GO:0019221 cytokine-mediated signaling pathway;GO:0000165 MAPK cascade;GO:0023014 signal transduction by protein phosphorylation		CD markers; Disease related genes; FDA approved drug targets:Biotech drugs; Cancer-related genes:Candidate cancer biomarkers; Predicted secreted proteins		Sargramostim; KB002; Regramostim; Foreskin fibroblast (neonatal); Foreskin keratinocyte (neonatal); Clove oil	(M118)PID INTEGRIN A9B1 PATHWAY; (M22)PID GMCSF PATHWAY	(M5897)HALLMARK IL6 JAK STAT3 SIGNALING; (M5953)HALLMARK KRAS SIGNALING UP	1	0	1	0	0	0	0	0	0	0	0	0	0	0	0	0	0	1	0	0
KANK4	1.8	0.016	163782	symbol	H. sapiens	163782	H. sapiens	KANK4	KN motif and ankyrin repeat domains 4	GO:0030837 negative regulation of actin filament polymerization;GO:0032272 negative regulation of protein polymerization;GO:0031333 negative regulation of protein complex assembly		Predicted intracellular proteins	Cytosol (reliability']); Additional: Microtubules				0	0	0	0	0	0	0	0	0	0	1	0	0	0	0	0	0	0	0	0
CCL3L3	1.4	0.015	414062	symbol	H. sapiens	414062	H. sapiens	CCL3L3	C-C motif chemokine ligand 3 like 3	GO:0048247 lymphocyte chemotaxis;GO:0002548 monocyte chemotaxis;GO:0070098 chemokine-mediated signaling pathway		Predicted secreted proteins			(M5883)NABA SECRETED FACTORS; (M5885)NABA MATRISOME ASSOCIATED; (M5889)NABA MATRISOME		1	0	1	0	0	0	0	0	0	0	0	0	0	0	0	0	0	0	0	0
HIST1H2AM	27	0.017	8336	gene_synonym	H. sapiens	8336	H. sapiens	H2AC17	H2A clustered histone 17	GO:0006342 chromatin silencing;GO:0045814 negative regulation of gene expression, epigenetic;GO:0006325 chromatin organization		Predicted intracellular proteins					1	0	0	0	0	0	0	0	0	1	0	0	1	0	0	0	0	0	0	0
HLA-DQB1	1.3	0.017	3119	symbol	H. sapiens	3119	H. sapiens	HLA-DQB1	major histocompatibility complex, class II, DQ beta 1	GO:0002381 immunoglobulin production involved in immunoglobulin mediated immune response;GO:0060333 interferon-gamma-mediated signaling pathway;GO:0019886 antigen processing and presentation of exogenous peptide antigen via MHC class II		Predicted intracellular proteins	Rods & Rings (reliability']); Additional: Golgi apparatus	Insulin pork			1	0	0	0	0	0	0	1	0	0	0	0	0	0	0	0	0	0	0	0
DCAF16	1.1	0.017	54876	symbol	H. sapiens	54876	H. sapiens	DCAF16	DDB1 and CUL4 associated factor 16	GO:0043687 post-translational protein modification;GO:0016567 protein ubiquitination;GO:0032446 protein modification by small protein conjugation		Predicted intracellular proteins	Cytosol;Plasma membrane (reliability'])				0	0	0	0	0	0	0	0	0	0	0	0	1	0	0	0	0	0	0	0
FAM92A1P2	1.4	0.018	403315	gene_synonym	H. sapiens	403315	H. sapiens	CIBAR1P2	CIBAR1 pseudogene 2								0	0	0	0	0	0	0	0	0	0	0	0	0	0	0	0	0	0	0	0
KLC1	6.2	0.02	3831	symbol	H. sapiens	3831	H. sapiens	KLC1	kinesin light chain 1	GO:0035617 stress granule disassembly;GO:0032988 ribonucleoprotein complex disassembly;GO:0006890 retrograde vesicle-mediated transport, Golgi to ER		Predicted intracellular proteins	Plasma membrane (reliability']); Additional: Cytosol;Nucleoplasm		(M67)PID ARF6 TRAFFICKING PATHWAY	(M5893)HALLMARK MITOTIC SPINDLE	1	0	1	0	0	0	0	0	0	0	0	0	1	0	0	0	0	1	0	0
NCSTN	3.8	0.02	23385	symbol	H. sapiens	23385	H. sapiens	NCSTN	nicastrin	GO:1990926 short-term synaptic potentiation;GO:0042986 positive regulation of amyloid precursor protein biosynthetic process;GO:0035333 Notch receptor processing, ligand-dependent		Disease related genes; Predicted intracellular proteins	Cytosol (reliability'])		(M251)PID SYNDECAN 3 PATHWAY; (M70)PID PS1 PATHWAY; (M17)PID NOTCH PATHWAY	(M5895)HALLMARK WNT BETA CATENIN SIGNALING	0	0	0	1	0	1	0	1	1	0	1	0	0	1	1	0	0	0	0	0
ZNF80	1.8	0.02	7634	symbol	H. sapiens	7634	H. sapiens	ZNF80	zinc finger protein 80	GO:0006357 regulation of transcription by RNA polymerase II;GO:0006366 transcription by RNA polymerase II;GO:0006355 regulation of transcription, DNA-templated		Transcription factors:Zinc-coordinating DNA-binding domains; Predicted intracellular proteins					0	0	0	0	0	0	0	0	0	0	0	0	0	0	0	0	0	0	0	0
CREB1	2.1	0.023	1385	symbol	H. sapiens	1385	H. sapiens	CREB1	cAMP responsive element binding protein 1	GO:0034670 chemotaxis to arachidonic acid;GO:0032916 positive regulation of transforming growth factor beta3 production;GO:0032907 transforming growth factor beta3 production		Disease related genes; Transcription factors:Basic domains; Cancer-related genes:Mutational cancer driver genes; Predicted intracellular proteins	Nucleoplasm (reliability'])	Adenosine phosphate; Naloxone	(M56)PID LPA4 PATHWAY; (M199)PID P38 MK2 PATHWAY; (M274)PID LYMPH ANGIOGENESIS PATHWAY		1	0	1	1	1	0	0	0	1	1	1	1	0	1	1	1	0	1	0	0
SLC25A45	1.7	0.022	283130	symbol	H. sapiens	283130	H. sapiens	SLC25A45	solute carrier family 25 member 45	GO:0006844 acyl carnitine transport;GO:1902616 acyl carnitine transmembrane transport;GO:0015697 quaternary ammonium group transport		Transporters:Electrochemical Potential-driven transporters; Predicted intracellular proteins	Nucleoplasm (reliability']); Additional: Cytosol				0	0	0	0	0	0	0	0	0	0	0	0	0	0	0	0	0	0	0	0
HLA-DQA2	2.1	0.022	3118	symbol	H. sapiens	3118	H. sapiens	HLA-DQA2	major histocompatibility complex, class II, DQ alpha 2	GO:0060333 interferon-gamma-mediated signaling pathway;GO:0019886 antigen processing and presentation of exogenous peptide antigen via MHC class II;GO:0002495 antigen processing and presentation of peptide antigen via MHC class II				Insulin pork			1	0	0	0	0	0	0	0	0	0	0	0	0	0	0	0	0	0	0	0
IRF4	1.4	0.022	3662	symbol	H. sapiens	3662	H. sapiens	IRF4	interferon regulatory factor 4	GO:0032736 positive regulation of interleukin-13 production;GO:0072540 T-helper 17 cell lineage commitment;GO:0002295 T-helper cell lineage commitment		Predicted intracellular proteins; Disease related genes; Cancer-related genes:Candidate cancer biomarkers; Transcription factors:Helix-turn-helix domains; Cancer-related genes:Mutated cancer genes	Nucleoplasm (reliability']); Additional: Cytosol		(M60)PID NFAT TFPATHWAY; (M28)PID IL4 2PATHWAY	(M5947)HALLMARK IL2 STAT5 SIGNALING; (M5913)HALLMARK INTERFERON GAMMA RESPONSE; (M5950)HALLMARK ALLOGRAFT REJECTION	1	1	1	1	1	1	0	1	0	0	0	0	0	0	0	0	0	0	0	0
BAG3	1.6	0.023	9531	symbol	H. sapiens	9531	H. sapiens	BAG3	BAG cochaperone 3	GO:1905335 regulation of aggrephagy;GO:1905337 positive regulation of aggrephagy;GO:0070842 aggresome assembly		Disease related genes; Predicted intracellular proteins	Cytosol;Plasma membrane (reliability'])			(M5922)HALLMARK UNFOLDED PROTEIN RESPONSE	0	0	0	0	0	0	0	0	0	1	1	0	0	0	0	0	1	0	0	1
GGPS1	1.1	0.023	9453	symbol	H. sapiens	9453	H. sapiens	GGPS1	geranylgeranyl diphosphate synthase 1	GO:0033385 geranylgeranyl diphosphate metabolic process;GO:0033386 geranylgeranyl diphosphate biosynthetic process;GO:0033383 geranyl diphosphate metabolic process		FDA approved drug targets:Small molecule drugs; ENZYME proteins:Transferases; Predicted intracellular proteins; Enzymes		Pamidronic acid; Zoledronic acid; Ibandronate; Geranyl Diphosphate; Farnesyl thiopyrophosphate; ISOPENTENYL PYROPHOSPHATE; Minodronic acid; (1-HYDROXYHEPTANE-1,1-DIYL)BIS(PHOSPHONIC ACID); (1-HYDROXYNONANE-1,1-DIYL)BIS(PHOSPHONIC ACID); (2,2-DIPHOSPHONOETHYL)(DODECYL)DIMETHYLPHOSPHONIUM; [2-(3-DIBENZOFURAN-4-YL-PHENYL)-1-HYDROXY-1-PHOSPHONO-ETHYL]-PHOSPHONIC ACID; Farnesyl diphosphate; Geranylger…			0	0	0	0	0	0	0	0	0	0	0	0	0	0	0	0	0	0	0	0
MLL2	2.6	0.024	8085	gene_synonym	H. sapiens	8085	H. sapiens	KMT2D	lysine methyltransferase 2D	GO:0001555 oocyte growth;GO:0044648 histone H3-K4 dimethylation;GO:0097692 histone H3-K4 monomethylation		Predicted intracellular proteins; Disease related genes; Cancer-related genes:Mutational cancer driver genes; Enzymes; Potential drug targets; ENZYME proteins:Transferases; Cancer-related genes:Mutated cancer genes	Cytosol;Plasma membrane (reliability']); Additional: Nucleoplasm			(M5956)HALLMARK KRAS SIGNALING DN	0	0	1	1	0	0	0	0	0	0	0	0	0	0	0	0	0	0	0	0
MRPS25	3.1	0.025	64432	symbol	H. sapiens	64432	H. sapiens	MRPS25	mitochondrial ribosomal protein S25	GO:0070125 mitochondrial translational elongation;GO:0070126 mitochondrial translational termination;GO:0006415 translational termination		Ribosomal proteins; Predicted intracellular proteins	Mitochondria (reliability'])				0	0	0	0	0	0	0	0	0	0	0	0	0	0	0	0	0	0	0	0
XKR5	0.8	0.025	389610	symbol	H. sapiens	389610	H. sapiens	XKR5	XK related 5	GO:0070782 phosphatidylserine exposure on apoptotic cell surface;GO:0043652 engulfment of apoptotic cell;GO:0017121 phospholipid scrambling							0	0	0	0	0	0	0	0	0	0	0	0	0	0	0	0	0	0	0	0
SLC2A4	1.5	0.028	6517	symbol	H. sapiens	6517	H. sapiens	SLC2A4	solute carrier family 2 member 4	GO:0010021 amylopectin biosynthetic process;GO:2000896 amylopectin metabolic process;GO:0098694 regulation of synaptic vesicle budding from presynaptic endocytic zone membrane		Potential drug targets; Disease related genes; Transporters:Electrochemical Potential-driven transporters			(M247)PID INSULIN GLUCOSE PATHWAY; (M249)PID PI3KCI AKT PATHWAY; (M67)PID ARF6 TRAFFICKING PATHWAY	(M5916)HALLMARK APICAL SURFACE	0	0	1	0	0	0	0	0	0	0	0	1	1	0	1	1	0	0	0	1
ITGAL	1.3	0.028	3683	symbol	H. sapiens	3683	H. sapiens	ITGAL	integrin subunit alpha L	GO:0035683 memory T cell extravasation;GO:0002291 T cell activation via T cell receptor contact with antigen bound to MHC molecule on antigen presenting cell;GO:0072683 T cell extravasation		CD markers; Predicted intracellular proteins; FDA approved drug targets:Small molecule drugs; FDA approved drug targets:Biotech drugs		Efalizumab; Antithymocyte immunoglobulin (rabbit); Lovastatin; Simvastatin; Rosuvastatin; 1-Acetyl-4-(4-{4-[(2-Ethoxyphenyl)Thio]-3-Nitrophenyl}Pyridin-2-Yl)Piperazine; LFA703; (S)-2-((S)-3-isobutyl-2,5-dioxo-4-quinolin-3-ylmethyl-[1,4]diazepan-1yl)-N-methyl-3-naphtalen-2-yl-propionamide; 7A-[(4-cyanophenyl)methyl]-6-(3,5-dichlorophenyl)-5-oxo-2,3,5,7A-tetrahydro-1H-pyrrolo[1,2-A]pyrrole-7-carbon…	(M47)PID INTEGRIN CS PATHWAY; (M169)PID INTEGRIN2 PATHWAY; (M222)PID CXCR3 PATHWAY	(M5950)HALLMARK ALLOGRAFT REJECTION	1	0	1	0	1	1	0	1	0	0	0	0	0	0	0	0	1	0	0	0
C10orf76	1.6	0.03	79591	gene_synonym	H. sapiens	79591	H. sapiens	ARMH3	armadillo like helical domain containing 3	GO:1903358 regulation of Golgi organization;GO:0007030 Golgi organization;GO:0010256 endomembrane system organization		Predicted intracellular proteins	Vesicles (reliability'])				0	0	0	0	0	0	0	0	0	0	0	0	0	0	0	0	0	0	0	0
GGA2	1.3	0.029	23062	symbol	H. sapiens	23062	H. sapiens	GGA2	golgi associated, gamma adaptin ear containing, ARF binding protein 2	GO:0043001 Golgi to plasma membrane protein transport;GO:0006893 Golgi to plasma membrane transport;GO:0061951 establishment of protein localization to plasma membrane		Predicted intracellular proteins	Golgi apparatus (reliability'])			(M5924)HALLMARK MTORC1 SIGNALING	0	0	0	0	0	0	0	0	1	0	0	0	1	0	0	0	1	0	0	0
LAG3	4.4	0.031	3902	symbol	H. sapiens	3902	H. sapiens	LAG3	lymphocyte activating 3	GO:0002270 plasmacytoid dendritic cell activation;GO:0045590 negative regulation of regulatory T cell differentiation;GO:0045954 positive regulation of natural killer cell mediated cytotoxicity		CD markers; Predicted secreted proteins					1	1	0	1	0	0	0	1	0	0	0	0	0	0	0	0	0	0	0	0
C10orf32	0.87	0.03	119032	gene_synonym	H. sapiens	119032	H. sapiens	BORCS7	BLOC-1 related complex subunit 7			Predicted intracellular proteins	Nuclear speckles (reliability']); Additional: Cytosol				0	0	0	0	0	0	0	0	0	0	0	0	0	0	0	0	0	0	0	0
RASA4	1.6	0.031	10156	symbol	H. sapiens	10156	H. sapiens	RASA4	RAS p21 protein activator 4	GO:0034260 negative regulation of GTPase activity;GO:0046580 negative regulation of Ras protein signal transduction;GO:0051058 negative regulation of small GTPase mediated signal transduction		Predicted intracellular proteins; RAS pathway related proteins	Vesicles (reliability'])		(M269)PID RAS PATHWAY		0	0	1	0	0	0	0	0	0	0	0	0	0	1	0	0	0	1	0	0
SYT15	0.81	0.031	83849	symbol	H. sapiens	83849	H. sapiens	SYT15	synaptotagmin 15	GO:0014046 dopamine secretion;GO:0014059 regulation of dopamine secretion;GO:0015872 dopamine transport		Predicted intracellular proteins	Golgi apparatus (reliability'])				0	0	0	0	0	1	0	0	0	1	0	0	0	1	1	1	0	0	0	0
FFAR2	1.3	0.032	2867	symbol	H. sapiens	2867	H. sapiens	FFAR2	free fatty acid receptor 2	GO:0002752 cell surface pattern recognition receptor signaling pathway;GO:0002879 positive regulation of acute inflammatory response to non-antigenic stimulus;GO:0002525 acute inflammatory response to non-antigenic stimulus		G-protein coupled receptors:GPCRs excl olfactory receptors				(M5932)HALLMARK INFLAMMATORY RESPONSE	1	1	1	0	1	0	0	0	0	1	1	0	0	0	0	1	0	0	0	0
HLA-DPA1	1.2	0.031	3113	symbol	H. sapiens	3113	H. sapiens	HLA-DPA1	major histocompatibility complex, class II, DP alpha 1	GO:0032729 positive regulation of interferon-gamma production;GO:0060333 interferon-gamma-mediated signaling pathway;GO:0019886 antigen processing and presentation of exogenous peptide antigen via MHC class II		Predicted intracellular proteins	Vesicles (reliability'])				1	0	0	0	1	0	0	1	0	0	0	0	0	0	0	0	0	0	0	0
LINC00476	1.1	0.032	100128782	symbol	H. sapiens	100128782	H. sapiens	LINC00476	long intergenic non-protein coding RNA 476								0	0	0	0	0	0	0	0	0	0	0	0	0	0	0	0	0	0	0	0
RPL13AP20	1.3	0.032	387841	symbol	H. sapiens	387841	H. sapiens	RPL13AP20	ribosomal protein L13a pseudogene 20								0	0	0	0	0	0	0	0	0	0	0	0	0	0	0	0	0	0	0	0
VPS13A	3.2	0.033	23230	symbol	H. sapiens	23230	H. sapiens	VPS13A	vacuolar protein sorting 13 homolog A	GO:0030382 sperm mitochondrion organization;GO:0045053 protein retention in Golgi apparatus;GO:1905146 lysosomal protein catabolic process		Disease related genes; Predicted intracellular proteins					0	0	0	0	0	0	0	0	0	0	1	0	0	0	1	1	0	0	0	0
TRPM7	0.73	0.033	54822	symbol	H. sapiens	54822	H. sapiens	TRPM7	transient receptor potential cation channel subfamily M member 7	GO:0016340 calcium-dependent cell-matrix adhesion;GO:0010961 cellular magnesium ion homeostasis;GO:0010960 magnesium ion homeostasis	Atypical: Alpha-type protein kinase family	Kinases:Atypical kinases; Predicted intracellular proteins; Disease related genes; Voltage-gated ion channels:Transient Receptor Potential Channels; Enzymes; Transporters:Transporter channels and pores; Potential drug targets; ENZYME proteins:Transferases	Plasma membrane (reliability']); Additional: Cytosol;Vesicles	Phosphoaminophosphonic Acid-Adenylate Ester; 1,4-Dithiothreitol			0	0	0	0	0	0	0	0	0	1	0	0	0	0	0	1	0	0	1	0
GALM	1.2	0.033	130589	symbol	H. sapiens	130589	H. sapiens	GALM	galactose mutarotase	GO:0033499 galactose catabolic process via UDP-galactose;GO:0019388 galactose catabolic process;GO:0006012 galactose metabolic process		Enzymes; Predicted intracellular proteins; ENZYME proteins:Isomerase	Nucleoplasm (reliability'])			(M5947)HALLMARK IL2 STAT5 SIGNALING	0	0	0	0	0	0	0	0	0	0	0	0	0	0	0	0	0	0	0	0
ZNF486	1	0.034	90649	symbol	H. sapiens	90649	H. sapiens	ZNF486	zinc finger protein 486	GO:0006355 regulation of transcription, DNA-templated;GO:1903506 regulation of nucleic acid-templated transcription;GO:2001141 regulation of RNA biosynthetic process		Predicted intracellular proteins					1	0	0	0	0	0	0	0	0	0	0	0	0	0	0	0	0	0	0	0
PIK3C3	6.2	0.035	5289	symbol	H. sapiens	5289	H. sapiens	PIK3C3	phosphatidylinositol 3-kinase catalytic subunit type 3	GO:0030242 autophagy of peroxisome;GO:0034497 protein localization to phagophore assembly site;GO:0043201 response to leucine		ENZYME proteins:Transferases; Predicted intracellular proteins; Enzymes		N-(5-{4-Chloro-3-[(2-hydroxyethyl)sulfamoyl]phenyl}-4-methyl-1,3-thiazol-2-yl)acetamide			1	1	0	0	0	0	0	0	0	1	0	0	0	0	1	0	0	1	0	0
NAA50	1	0.033	80218	symbol	H. sapiens	80218	H. sapiens	NAA50	N-alpha-acetyltransferase 50, NatE catalytic subunit	GO:0034087 establishment of mitotic sister chromatid cohesion;GO:0071962 mitotic sister chromatid cohesion, centromeric;GO:0034085 establishment of sister chromatid cohesion		ENZYME proteins:Transferases; Predicted intracellular proteins; Enzymes					0	0	0	0	0	0	0	0	0	0	0	0	0	0	0	0	0	0	0	0
TMEM259	4.1	0.035	91304	symbol	H. sapiens	91304	H. sapiens	TMEM259	transmembrane protein 259	GO:1904294 positive regulation of ERAD pathway;GO:1904292 regulation of ERAD pathway;GO:1905898 positive regulation of response to endoplasmic reticulum stress		Predicted intracellular proteins	Endoplasmic reticulum (reliability']); Additional: Nuclear speckles				0	0	0	1	0	0	0	0	0	0	1	0	0	0	0	0	0	0	0	0
RPP30	1.2	0.035	10556	symbol	H. sapiens	10556	H. sapiens	RPP30	ribonuclease P/MRP subunit p30	GO:0001682 tRNA 5'-leader removal;GO:0099116 tRNA 5'-end processing;GO:0034471 ncRNA 5'-end processing		ENZYME proteins:Hydrolases; Predicted intracellular proteins; Enzymes	Nucleoli;Nucleoplasm (reliability']); Additional: Cytosol;Microtubule ends				0	0	0	0	0	0	0	0	0	0	0	0	0	0	0	0	0	0	0	0
YWHAG	4.8	0.036	7532	symbol	H. sapiens	7532	H. sapiens	YWHAG	tyrosine 3-monooxygenase/tryptophan 5-monooxygenase activation protein gamma	GO:1900739 regulation of protein insertion into mitochondrial membrane involved in apoptotic signaling pathway;GO:1900740 positive regulation of protein insertion into mitochondrial membrane involved in apoptotic signaling pathway;GO:0001844 protein insertion into mitochondrial membrane involved in apoptotic signaling pathway		Disease related genes; Predicted intracellular proteins	Cytosol (reliability']); Additional: Nucleoli;Nucleoplasm		(M199)PID P38 MK2 PATHWAY; (M182)PID IL3 PATHWAY; (M247)PID INSULIN GLUCOSE PATHWAY	(M5905)HALLMARK ADIPOGENESIS	1	0	0	0	0	0	0	0	1	1	1	1	1	0	0	0	1	1	0	0
CTAGE5	4.4	0.036	4253	gene_synonym	H. sapiens	4253	H. sapiens	MIA2	MIA SH3 domain ER export factor 2	GO:0035459 cargo loading into vesicle;GO:0006888 ER to Golgi vesicle-mediated transport;GO:0048193 Golgi vesicle transport		Disease related genes; Predicted intracellular proteins	Endoplasmic reticulum (reliability'])				0	0	0	0	0	0	0	0	0	1	0	0	1	0	0	0	0	0	0	0
LOC100289019	0.74	0.035	100289019	Gene_ID	H. sapiens	100289019	H. sapiens	SLC25A25-AS1	SLC25A25 antisense RNA 1								0	0	0	0	0	0	0	0	0	0	0	0	0	0	0	0	0	0	0	0
PARP15	2.5	0.037	165631	symbol	H. sapiens	165631	H. sapiens	PARP15	poly(ADP-ribose) polymerase family member 15	GO:0070212 protein poly-ADP-ribosylation;GO:0006471 protein ADP-ribosylation;GO:0000122 negative regulation of transcription by RNA polymerase II		ENZYME proteins:Transferases; Predicted intracellular proteins; Enzymes	Mitochondria (reliability'])	N~2~,N~2~-DIMETHYL-N~1~-(6-OXO-5,6-DIHYDROPHENANTHRIDIN-2-YL)GLYCINAMIDE			0	0	0	0	0	0	0	0	0	0	0	0	0	0	0	0	0	0	0	0
OS9	1.7	0.036	10956	symbol	H. sapiens	10956	H. sapiens	OS9	OS9 endoplasmic reticulum lectin	GO:0006621 protein retention in ER lumen;GO:1904153 negative regulation of retrograde protein transport, ER to cytosol;GO:0070862 negative regulation of protein exit from endoplasmic reticulum		Transporters:Accessory Factors Involved in Transport; Predicted intracellular proteins	Endoplasmic reticulum (reliability'])		(M180)PID HIF1A PATHWAY		0	0	0	0	0	0	0	0	0	1	1	0	0	0	0	1	1	0	0	1
PLCB2	27	0.038	5330	symbol	H. sapiens	5330	H. sapiens	PLCB2	phospholipase C beta 2	GO:0007202 activation of phospholipase C activity;GO:0007223 Wnt signaling pathway, calcium modulating pathway;GO:0050913 sensory perception of bitter taste		ENZYME proteins:Hydrolases; Predicted intracellular proteins; Enzymes	Cytosol (reliability'])		(M138)PID THROMBIN PAR4 PATHWAY; (M103)PID S1P S1P1 PATHWAY; (M252)PID IL8 CXCR1 PATHWAY	(M5902)HALLMARK APOPTOSIS	0	0	1	0	0	0	1	0	0	0	1	0	0	0	0	1	0	0	0	0
CYBA	2.3	0.038	1535	symbol	H. sapiens	1535	H. sapiens	CYBA	cytochrome b-245 alpha chain	GO:0003083 negative regulation of renal output by angiotensin;GO:0003106 negative regulation of glomerular filtration by angiotensin;GO:0014895 smooth muscle hypertrophy		Potential drug targets; Disease related genes; Predicted intracellular proteins; Transporters:Transport Electron Carriers			(M278)PID RAC1 PATHWAY		1	1	1	1	1	1	0	0	0	1	0	1	0	0	1	1	0	1	0	0
LAX1	1.5	0.037	54900	symbol	H. sapiens	54900	H. sapiens	LAX1	lymphocyte transmembrane adaptor 1	GO:0000188 inactivation of MAPK activity;GO:0043407 negative regulation of MAP kinase activity;GO:0050868 negative regulation of T cell activation			Cytosol;Plasma membrane (reliability']); Additional: Golgi apparatus				1	0	1	0	0	0	0	1	0	0	0	0	0	0	0	0	0	0	0	0
NEDD8	2.3	0.038	4738	symbol	H. sapiens	4738	H. sapiens	NEDD8	NEDD8 ubiquitin like modifier	GO:0045116 protein neddylation;GO:0006879 cellular iron ion homeostasis;GO:0055072 iron ion homeostasis		Cancer-related genes:Candidate cancer biomarkers; Predicted intracellular proteins	Nucleoplasm (reliability']); Additional: Cytosol		(M119)PID ERB GENOMIC PATHWAY; (M261)PID P53 REGULATION PATHWAY; (M200)PID ERA GENOMIC PATHWAY		0	0	0	0	0	0	0	0	0	0	1	0	1	0	0	1	0	0	0	0
DNAJC24	1.1	0.039	120526	symbol	H. sapiens	120526	H. sapiens	DNAJC24	DnaJ heat shock protein family (Hsp40) member C24	GO:0017182 peptidyl-diphthamide metabolic process;GO:0017183 peptidyl-diphthamide biosynthetic process from peptidyl-histidine;GO:0002182 cytoplasmic translational elongation		Predicted intracellular proteins	Cytosol (reliability'])				0	0	1	0	0	0	0	0	0	0	1	0	0	0	0	0	0	0	0	0
C1RL	1.4	0.039	51279	symbol	H. sapiens	51279	H. sapiens	C1RL	complement C1r subcomponent like	GO:0031638 zymogen activation;GO:0006958 complement activation, classical pathway;GO:0002455 humoral immune response mediated by circulating immunoglobulin		Peptidases:Serine-type peptidases; Predicted secreted proteins; Predicted intracellular proteins; Enzymes	Microtubules (reliability']); Additional: Cytosol				1	0	0	0	0	0	0	1	0	0	0	0	0	0	0	0	0	0	0	0
KIAA0930	1.7	0.04	23313	symbol	H. sapiens	23313	H. sapiens	KIAA0930	KIAA0930	GO:0008150 biological_process		Predicted intracellular proteins	Mitochondria;Nuclear membrane (reliability'])				0	0	0	0	0	0	0	0	0	0	0	0	0	0	0	0	0	0	0	0
TMEM19	1.1	0.04	55266	symbol	H. sapiens	55266	H. sapiens	TMEM19	transmembrane protein 19								0	0	0	0	0	0	0	0	0	0	0	0	0	0	0	0	0	0	0	0
S1PR2	0.82	0.039	9294	symbol	H. sapiens	9294	H. sapiens	S1PR2	sphingosine-1-phosphate receptor 2	GO:1901552 positive regulation of endothelial cell development;GO:1903142 positive regulation of establishment of endothelial barrier;GO:0003376 sphingosine-1-phosphate receptor signaling pathway		Potential drug targets; G-protein coupled receptors:Lysolipids receptors; Disease related genes; G-protein coupled receptors:GPCRs excl olfactory receptors	Golgi apparatus (reliability']); Additional: Nuclear speckles		(M155)PID S1P META PATHWAY; (M268)PID S1P S1P2 PATHWAY; (M55)PID S1P S1P3 PATHWAY		0	0	1	0	0	0	0	0	0	0	0	0	0	0	0	0	0	0	0	0
ARNTL2	0.85	0.04	56938	symbol	H. sapiens	56938	H. sapiens	ARNTL2	aryl hydrocarbon receptor nuclear translocator like 2	GO:0042753 positive regulation of circadian rhythm;GO:0009649 entrainment of circadian clock;GO:0042752 regulation of circadian rhythm		Transcription factors:Basic domains; Predicted intracellular proteins	Nucleoli;Nucleoplasm (reliability'])				0	0	0	0	0	0	0	0	0	0	0	1	0	0	0	0	0	0	0	0
C3orf70	1.5	0.041	285382	symbol	H. sapiens	285382	H. sapiens	C3orf70	chromosome 3 open reading frame 70	GO:0048512 circadian behavior;GO:0007622 rhythmic behavior;GO:0007623 circadian rhythm		Predicted intracellular proteins; Cancer-related genes:Mutated cancer genes	Cytosol (reliability'])				0	0	0	0	0	0	0	0	0	0	0	1	0	0	1	0	0	0	0	0
PICALM	4.1	0.042	8301	symbol	H. sapiens	8301	H. sapiens	PICALM	phosphatidylinositol binding clathrin assembly protein	GO:0097753 membrane bending;GO:1902962 regulation of metalloendopeptidase activity involved in amyloid precursor protein catabolic process;GO:1902963 negative regulation of metalloendopeptidase activity involved in amyloid precursor protein catabolic process		Predicted intracellular proteins; Disease related genes; Cancer-related genes	Vesicles (reliability'])			(M5945)HALLMARK HEME METABOLISM	0	0	1	1	0	0	0	0	1	0	1	0	1	0	1	1	1	0	0	1
LOC339166	1.8	0.042	339166	Gene_ID	H. sapiens	339166	H. sapiens	LOC339166	uncharacterized LOC339166								0	0	0	0	0	0	0	0	0	0	0	0	0	0	0	0	0	0	0	0
SAR1B	0.82	0.041	51128	symbol	H. sapiens	51128	H. sapiens	SAR1B	secretion associated Ras related GTPase 1B	GO:0003400 regulation of COPII vesicle coating;GO:0090113 regulation of ER to Golgi vesicle-mediated transport by GTP hydrolysis;GO:0048209 regulation of vesicle targeting, to, from or within Golgi		Disease related genes; Predicted intracellular proteins	Endoplasmic reticulum (reliability'])	Guanosine-5'-Diphosphate		(M5934)HALLMARK XENOBIOTIC METABOLISM	1	0	0	0	0	0	0	0	0	1	1	0	1	0	1	0	1	0	0	1
IFIT2	2.7	0.042	3433	symbol	H. sapiens	3433	H. sapiens	IFIT2	interferon induced protein with tetratricopeptide repeats 2	GO:0035457 cellular response to interferon-alpha;GO:0035455 response to interferon-alpha;GO:0060337 type I interferon signaling pathway		Predicted intracellular proteins	Vesicles (reliability'])			(M5911)HALLMARK INTERFERON ALPHA RESPONSE; (M5890)HALLMARK TNFA SIGNALING VIA NFKB; (M5913)HALLMARK INTERFERON GAMMA RESPONSE	1	0	0	0	1	0	0	0	1	1	0	0	0	0	0	0	1	0	0	0
