# Supplementary material for: HIV specific CD8+ TRM-like cells in tonsils express exhaustive signatures in the absence of natural HIV control
Source: Front Immunol. 2022 Oct 18;13:912038. doi: 10.3389/fimmu.2022.912038 (PMC9623418; doi:10.3389/fimmu.2022.912038)
Supplement: Supplementary file 5 [file Table_8.xlsx]

## Sheet: viremicvscontroller
Table S8
Related to Figure 6
Differential gene expresssion between Viremic and Controller (t- test implemented in R using Seurat package and function FindMarkers)
Viremic	logfoldchanges	pvals_adj
WDFY2	9.70751	0.103947
ZACN	9.623228	0.534101
TADA1	9.371835	0.147335
CYBASC3	9.320548	0.34425
SPINT1	9.301966	0.328812
ARHGAP10	8.663097	0.448282
ATAD3A	8.647961	0.35094
ZNF268	8.575563	0.230199
SUV420H1	8.503827	0.0837967
RAB4A	8.4886675	0.394692
SLC38A7	8.370714	0.448282
CHURC1-FNTB	8.215788	0.473231
SEH1L	8.2120075	0.0527745
ANK3	8.124129	0.482912
GPR3	8.092332	0.452792
KDM3B	7.963096	0.0895306
MTX1	7.918277	0.331406
CSGALNACT1	7.8374953	0.534101
NCKAP1	7.7432833	0.534101
POU2F2	7.7091575	0.453015
NEURL2	7.613272	0.535455
MROH8	7.6003156	0.534101
MFSD2A	7.5578847	0.471266
MYO1H	7.496829	0.5355
HEATR6	7.4760833	0.137164
SPG21	7.3910313	0.182177
CD9	7.3447957	0.44969
SREBF1	7.302757	0.307356
ARL8A	7.2873664	0.350084
NUBP1	7.2841086	0.0877987
CDCA7L	7.273512	0.457851
UBE2R2	7.259853	0.0281622
HIST1H2BB	7.2435775	0.535879
FGFRL1	7.1793957	0.50559
CENPQ	7.119595	0.536114
FAM159A	7.070425	0.351656
BLM	7.033926	0.536168
INSL3	7.0036597	0.321589
WDR86-AS1	6.9832907	0.536168
AP4M1	6.981796	0.291023
OSBPL5	6.955946	0.452792
C21orf15	6.9503036	0.457356
LOC100131320	6.9476213	0.534101
TIPIN	6.879165	0.370328
PPP4R1	6.8116045	0.104889
MCAT	6.8047366	0.448282
GIPC2	6.782512	0.534101
FBXL17	6.7758093	0.392205
SMARCD2	6.738685	0.12177
FIGNL1	6.694776	0.528834
C12orf61	6.6848087	0.45394
SUMO4	6.6653886	0.302344
MIPEP	6.627674	0.44308
B4GALT4	6.6140375	0.0671329
ZNF41	6.6061783	0.461408
PNLDC1	6.561569	0.536985
ST3GAL5	6.5319734	0.0709943
ELMOD2	6.485845	0.394111
TEX14	6.4559264	0.453356
C2orf81	6.4491763	0.534101
ZNF627	6.4443855	0.373034
FAM131A	6.441232	0.537006
C16orf93	6.434275	0.354706
TOMM70A	6.4212155	0.334356
RASGRP3	6.4182353	0.20673
DGCR8	6.398489	0.182111
RNF130	6.3878446	0.291979
UBE2M	6.3794975	0.511001
TMEM30A	6.3300104	0.0855118
HHAT	6.3086114	0.459633
FAM126A	6.25076	0.143326
TTC7A	6.221889	0.444081
CD40LG	6.179014	0.379542
CCDC127	6.15158	0.16349
C8orf46	6.14625	0.537006
TNFSF13B	6.1144943	0.537535
LOC643837	6.102631	0.448282
FGFBP3	6.0959425	0.456346
DDI2	6.091824	0.225317
TSFM	6.078707	0.110649
BRI3	6.066012	0.534101
LOC100506714	6.0508094	0.333908
MICAL2	6.031994	0.489083
LRRC42	6.02307	0.0420385
MEMO1	6.011749	0.17953
TRMT10A	6.006664	0.464746
HSPBAP1	5.998812	0.315185
ZNF141	5.9842687	0.504076
C1orf162	5.9736605	0.537932
ZNF32	5.9675	0.0997224
AGPAT2	5.9466825	0.333535
CHAC1	5.891102	0.440456
RFX2	5.865622	0.534101
IPO13	5.8229218	0.534101
C16orf70	5.8192325	0.323308
DNLZ	5.7676883	0.454393
ATPAF2	5.729194	0.165281
C1orf198	5.6831307	0.448453
MNT	5.653479	0.229207
ZNF823	5.647564	0.494127
TDRD7	5.6313825	0.540036
CCDC173	5.6081176	0.371591
DNAJB5	5.5950236	0.427817
CYP3A5	5.5793314	0.540169
ACSS1	5.5723014	0.534101
FAM135A	5.5520396	0.491971
TRIM3	5.546972	0.537291
ABCD4	5.524133	0.0230282
WBSCR16	5.5220227	0.537291
FAM13A	5.5114603	0.0572875
ZDHHC2	5.489601	0.220678
KIAA1586	5.459722	0.103699
C20orf27	5.4292836	0.108851
SH3YL1	5.3907537	0.4579
ZMIZ1	5.3737125	0.534101
MCM9	5.3730097	0.20967
SGPP1	5.356739	0.534101
LOC730811	5.333786	0.541234
PMF1-BGLAP	5.3299193	0.172179
PRKACA	5.3111277	0.448282
RBM20	5.295955	0.535123
ZFYVE1	5.280334	0.0178726
ZFHX2	5.2759485	0.534101
KLHDC7A	5.258279	0.539635
NAPB	5.254969	0.534101
MED9	5.2472215	0.467476
PI4KAP1	5.2284975	0.247754
NUDT18	5.216446	0.391398
C1orf61	5.2153025	0.534101
TUBG1	5.2140994	0.326107
ETV6	5.213175	0.404497
ZNF175	5.2082686	0.450098
AGPS	5.1671977	0.229827
ACTC1	5.1588154	0.534101
CCDC103	5.1467714	0.543241
PTPLB	5.125764	0.420868
CTLA4	5.115593	0.275302
MESDC1	5.096028	0.465716
DCAF13P3	5.0920997	0.543676
TMUB1	5.0869927	0.345105
APITD1-CORT	5.0811305	0.536985
HTR2B	5.0704517	0.374573
LRRC37A	5.0630198	0.16814
GOLGA6D	5.056617	0.544137
DLEC1	5.053535	0.359727
SLC34A2	5.0513935	0.418454
MORN2	4.9866557	0.476908
SLCO4A1	4.9773264	0.544748
ZSWIM6	4.9689813	0.079751
PHF10	4.9599624	0.537549
PGAP2	4.9421515	0.255403
GALNT4	4.936433	0.534101
ESPL1	4.935881	0.545187
CDCA8	4.933166	0.541134
GATS	4.9210095	0.536
BYSL	4.917279	0.241626
ZSCAN21	4.9079585	0.45394
MARK2	4.9049134	0.417486
TTC28-AS1	4.89591	0.167662
CGRRF1	4.8945303	0.102346
RSC1A1	4.889046	0.46069
GTF2H2D	4.885423	0.537948
STARD10	4.8419585	0.494127
2021-03-09	4.8413997	0.545992
SNX11	4.81849	0.0248194
POLR3G	4.806906	0.534101
RMDN2	4.802084	0.534101
PPP2R5B	4.7980733	0.546437
LRRC33	4.767963	0.534101
CMC4	4.7677226	0.0669515
HIST1H2BL	4.7585487	0.534101
ZNF688	4.7193975	0.547381
PDGFD	4.700496	0.430495
TNFSF8	4.684547	0.0195472
NSDHL	4.6766577	0.534101
OMG	4.667142	0.534101
POMC	4.6662173	0.166885
LYRM5	4.665695	0.30498
RHOBTB2	4.663498	0.411826
TTC26	4.6596246	0.537932
APOBR	4.653608	0.435355
LOC440894	4.6402054	0.432954
INPP4A	4.628597	0.132854
FEZ2	4.6239076	0.504255
ZNF846	4.611325	0.548745
RAB11B-AS1	4.594775	0.419155
ELP6	4.575556	0.354787
ATAD5	4.5578513	0.198242
CSRNP3	4.5552144	0.364846
POLR3B	4.539271	0.415068
GNA15	4.5378366	0.54937
UBE3A	4.517704	0.0238169
BUB1B	4.4919324	0.549851
SLC25A13	4.4832487	0.540117
AIMP2	4.4764338	0.302344
COQ5	4.46763	0.350494
ZNF707	4.4628625	0.251417
SLC31A2	4.462403	0.395824
SLFN12	4.457337	0.259469
SYCP2	4.4544125	0.550116
PRKAG2	4.4409175	0.256718
BBS1	4.3925624	0.534101
RPL31P11	4.39128	0.14979
NKIRAS1	4.387472	0.343927
NCF1B	4.3827376	0.371591
SCRN3	4.3801446	0.542447
ZNF189	4.3763776	0.417486
TCF7L2	4.375685	0.494591
MAPK8IP1	4.364414	0.467686
TULP3	4.3420806	0.334356
KLF3	4.30497	0.20957
ASNSD1	4.3009253	0.0391752
CBX1	4.2832417	0.22787
ATL2	4.279269	0.0225909
IFT122	4.2782555	0.460664
LRRC56	4.2726884	0.534101
ORAI2	-0.84109896	0.00971779
C2orf74	4.2107177	0.473857
LRRC37A6P	4.205079	0.425094
EMC2	4.195344	0.323848
LOC100630923	4.1929493	0.545187
TMEM128	4.18566	0.165434
LACC1	4.1820326	0.476668
RFK	4.178369	0.126808
ACOT4	4.1757436	0.174441
DYNC2LI1	4.172536	0.427817
UCK2	4.1694694	0.21512
TNRC18P1	4.168354	0.458717
RCAN3	4.1532755	0.461123
ZNF664-FAM101A	4.1274333	0.536168
PPAP2A	4.1207685	0.30684
TRIM7	4.056342	0.182004
PTK7	4.0485487	0.557312
SRGAP2D	4.0363183	0.400605
KIF27	4.0361357	0.534101
TMEM63B	4.03409	0.467365
FAM104B	4.03298	0.288042
PLOD1	4.032416	0.366541
PNPLA7	4.022203	0.556099
ACSF3	4.0161	0.406103
ERCC8	4.0150537	0.519594
POLH	-0.8641561	0.00988387
EPC2	3.9717126	0.409971
TSNARE1	3.9631808	0.558821
THG1L	3.9609344	0.531741
ADAM28	3.958809	0.0154853
SQRDL	3.951588	0.0215729
SLC52A2	3.940337	0.18931
AGPAT1	3.9361672	0.559184
LAMTOR2	3.930641	0.0421389
CIDECP	3.9208333	0.103219
GLTSCR1L	3.9180572	0.228292
C7orf49	3.9131353	0.503848
HIPK2	3.9021714	0.510498
GOLM1	3.8995585	0.559702
MBOAT4	3.8750522	0.454393
RAB40C	3.8694801	0.531927
SULT1A1	3.8631828	0.334793
CLTB	3.8583715	0.119162
UTS2	3.857604	0.202189
EBI3	3.855522	0.311872
FNDC9	3.8547387	0.131508
ZSCAN25	3.8526127	0.236228
CLUH	3.851513	0.150197
DHRS3	3.8450494	0.398462
ZNF490	-0.8813244	0.00552455
NSMCE1	3.8364172	0.020679
TTC1	3.8334594	0.370007
ZSCAN30	3.8314836	0.510605
FAM208B	3.8167074	0.0556952
MSI2	3.8145425	0.402715
SPOPL	3.8074498	0.196577
PGAM1P5	3.8071685	0.537291
PDIK1L	3.8030825	0.294971
CMAHP	3.802729	0.0658653
PCYOX1	-0.92343366	0.00803347
LOC400752	3.7926795	0.534101
ZZZ3	3.7917566	0.0572872
AXIN1	3.7844741	0.241626
GRAMD3	3.7788057	0.295035
SUPT3H	3.7769382	0.0168137
CNNM2	3.7701814	0.273993
ERV3-1	3.759522	0.516584
MED26	3.7574806	0.12099
ZNF598	3.7476375	0.46137
PPAN	3.745039	0.478551
PGM3	3.74159	0.17607
PTER	3.7383015	0.283648
MZT2A	3.7292283	0.490778
C15orf61	3.7281299	0.0631504
PARN	3.7276905	0.228688
CEP85	3.7213888	0.534101
ANKRD28	3.7113626	0.0286484
NOL11	3.6764762	0.0249053
LDLRAD4	3.6709623	0.011031
TMEM88	3.6629243	0.457436
RBMS2	-0.9239924	0.00675379
SH3D21	3.6565838	0.534101
GNE	-0.93740344	0.00594883
KIF23	3.6517074	0.117151
CPNE8	3.6433218	0.534101
CYB5A	3.6376789	0.164358
C2orf88	3.6332223	0.534101
GPR15	3.6295028	0.144898
LOC729852	3.625354	0.425145
SLC25A40	3.6213632	0.534101
NAA30	3.6122189	0.326029
APOL3	3.5934086	0.126275
MYO18A	3.592072	0.326029
METTL13	3.591701	0.315185
THEM6	3.5873036	0.373073
C5orf30	3.5870829	0.250885
LAYN	3.5796132	0.534101
TRAPPC2	-0.9380792	0.00363403
TUBB3	3.568505	0.567991
BRPF1	3.564349	0.307237
SLC27A5	3.5639045	0.503976
LOC100507066	3.5592134	0.56863
TMEM55B	3.549826	0.382932
BEX2	3.5382624	0.460183
SPN	-0.93954676	0.00599931
LINC00240	3.5281324	0.569211
FKBP15	3.5136824	0.114561
MTRNR2L8	-0.9450775	0.00377838
BDH2	3.5067327	0.0388682
MED11	3.4985857	0.410481
GSK3A	3.4970715	0.47849
RBAK	3.4956348	0.37381
SLC25A51P1	3.489574	0.570336
MTRNR2L2	-0.95174515	0.00404657
POLA1	3.4682615	0.494591
RPP25L	3.4505646	0.42586
GIPR	3.4463775	0.389364
RPS10P7	3.4339638	0.420262
PRR11	-0.9530991	0.00358529
C19orf48	3.425764	0.0441983
BLOC1S4	3.4249425	0.194872
RAB3GAP1	3.42128	0.259108
QSOX2	3.4124708	0.250636
C9orf156	3.396072	0.0138892
FAM83G	3.3960443	0.534101
TMCO4	3.386226	0.500936
GLS2	3.38585	0.573946
CRYBA1	3.374856	0.534101
MORC4	3.3727584	0.51093
MALT1	3.3694265	0.157736
HEIH	3.3679142	0.528834
LOC400794	3.3566096	0.420935
HGSNAT	3.3494053	0.178274
CCDC73	3.3470447	0.505551
C9orf114	3.3395739	0.175102
WDR89	3.323995	0.235391
HERC4	3.3188248	0.191512
CDC7	3.317745	0.532916
DFFA	-0.9541202	0.00728091
IL5RA	3.307844	0.396942
RPGR	3.2961352	0.120505
RIC8B	3.2949085	0.373197
CCDC167	3.2937357	0.0258254
MIS12	3.2872403	0.0500722
USP21	3.2835147	0.270479
IMP4	3.2814407	0.0105833
SNORA12	3.2804296	0.577616
PRICKLE2-AS3	-0.97644943	0.00508985
TSHZ1	3.2702472	0.253054
AKAP12	3.2593424	0.507203
MSH5	3.254013	0.579165
PCDH12	3.2524939	0.57946
CRTC1	3.250255	0.534101
ZNF732	3.2479796	0.54635
MYLK3	-0.97772586	0.00785583
LOC92249	3.239724	0.420868
BRE	3.2391608	0.0397264
LOC387895	3.227412	0.429179
OTUB2	3.226726	0.579945
ZFP69B	3.2193646	0.534101
SLC15A4	3.2171881	0.0347419
NDC80	3.2161977	0.558012
RNF122	3.197928	0.365
CUTC	3.1974375	0.26057
NAT6	3.1950858	0.469597
ZNF609	3.190373	0.220891
ASB2	3.1898298	0.46603
MTRNR2L1	-0.9825144	0.00142135
RBPMS	3.182165	0.558032
NAPG	3.1787264	0.0140587
GATAD1	-0.9859557	0.00680731
MAPKAPK2	3.1721392	0.218083
TMEM189-UBE2V1	3.1705627	0.582835
PJA1	3.1672616	0.331838
ZNF346	3.164936	0.210996
MGAT2	3.1558464	0.0128427
GLUD2	3.1548426	0.296495
ZNF513	3.1420274	0.584616
PROK2	3.135872	0.534101
CRIM1	3.134564	0.173283
SLC35C1	3.133334	0.534101
ZNF81	3.1317058	0.548934
LOC100130075	3.1144145	0.52119
APLF	3.1104069	0.394768
ACOT1	3.1085205	0.172064
SESN3	3.104815	0.359727
TMEM161B	3.1030145	0.149995
UBN1	3.0929518	0.0551073
GALNT2	3.0919447	0.147472
PPP2R5A	3.0884302	0.0474652
CSNK2A3	3.0820758	0.503872
CDK13	3.0706446	0.052753
MFN1	3.06521	0.393282
CHPT1	3.0628161	0.55818
TBX19	3.05692	0.582494
RAP2A	3.0481923	0.45432
TMED1	3.047783	0.0770425
SMYD4	-0.9940241	0.00584905
LRRC37B	3.0360653	0.534101
FAM26E	3.0341728	0.375776
BEX4	3.0337715	0.109089
TFDP2	-0.9957533	0.00404657
ATP11A	3.0302548	0.57564
TMEM38B	3.0275843	0.534101
PDE4C	-0.996259	0.00262444
TRAK2	3.0241232	0.201507
PIGP	3.021605	0.406567
PRR5L	3.0172775	0.22513
SGK196	3.0116494	0.401749
CENPP	3.0049484	0.534101
MTHFD2L	3.0044153	0.580626
NBL1	3.0029452	0.482889
LGALS3BP	26.894218	0.0768937
POLE	26.86773	0.0829088
SLC9B2	26.838541	0.0244475
GGT1	26.742247	0.0927494
KATNB1	26.63772	0.0712821
MSRB1	26.63552	0.0623024
C1orf216	26.583036	0.152041
CTNNA1	26.565428	0.0447868
CDCA4	26.427607	0.0756868
UNC119	26.340008	0.115249
TFCP2L1	26.183655	0.126189
SLC25A19	26.15709	0.177705
THAP3	26.150808	0.119075
ATXN10	26.149252	0.126275
DHX35	26.146467	0.133047
SFXN4	26.122349	0.173786
KIR3DL1	26.08504	0.206726
GNA12	26.075197	0.229207
COMMD3-BMI1	26.062696	0.187454
TBL2	26.055052	0.157203
RAP1GDS1	26.046167	0.122837
AGA	26.01183	0.0751899
ZNF524	25.994684	0.280653
CREG1	25.978378	0.111964
GTF2E2	25.961653	0.157736
GSS	25.929388	0.250885
TPM2	25.923386	0.33768
RYK	25.912579	0.107917
MED7	25.902489	0.0812718
ITPKC	25.866772	0.195881
HDHD3	25.863243	0.245801
NOD1	25.82546	0.267973
CLSTN3	25.796978	0.119497
POLR3F	25.775951	0.185385
AZI1	25.77495	0.358027
TMEM14C	25.767447	0.0949555
NXT2	25.755892	0.106716
NQO2	25.750252	0.150609
PPP1R14B	25.73331	0.0993124
C16orf62	25.695332	0.262868
FADD	25.68896	0.250687
NCF1	25.678158	0.235936
C3orf52	25.649086	0.228688
PAAF1	25.622269	0.337775
KIAA1279	25.604855	0.326561
DHRS7B	25.584469	0.218954
C12orf68	25.583221	0.14355
C12orf45	25.564419	0.0801914
POC5	25.555805	0.273993
GPN3	25.545591	0.166026
SYNGR1	25.536266	0.243282
C12orf49	25.528477	0.325478
ADAM19	25.519543	0.169455
REXO1L2P	25.510628	0.32368
ATP10D	25.479637	0.186577
RNF220	25.461594	0.149299
C17orf61-PLSCR3	25.454802	0.294971
METTL12	25.44993	0.291456
GCSAM	25.437138	0.22434
SERGEF	25.412498	0.175354
PDE4A	25.393698	0.336093
ZC3H7B	25.390081	0.300189
FNDC3B	25.341171	0.345036
EPAS1	25.339077	0.207617
ZNF879	25.321333	0.302515
TMEM201	25.312054	0.469367
FAM211A	25.311245	0.281203
C19orf47	25.310219	0.29578
BET1	25.292841	0.224789
ADPRH	25.248343	0.448282
PATZ1	25.242346	0.221412
AFAP1	25.22944	0.319057
CHAF1B	25.224913	0.269247
ACSF2	25.21093	0.363184
FBXO31	25.205887	0.275129
TAX1BP3	25.174486	0.328019
B3GNTL1	25.135124	0.326138
PIP4K2B	25.128834	0.348791
DPY19L1	25.124207	0.18931
MAP1A	25.117313	0.387978
TPPP	25.097383	0.320169
PRKAB2	25.090155	0.218525
BEND4	25.083414	0.371591
ABLIM2	25.063326	0.448282
CLN5	25.061003	0.22787
ZBTB9	25.044498	0.448282
CCDC92	25.040886	0.346694
GALNT10	25.036283	0.457356
FIZ1	25.030262	0.355347
MFGE8	25.023544	0.323308
STK24	25.023283	0.296477
PSAT1	25.020823	0.371386
LACTB	25.018442	0.219645
ETHE1	25.017649	0.413686
ISL2	25.010328	0.448282
KAAG1	24.99239	0.448282
CHCHD4	24.990288	0.335207
LGALS9	24.989786	0.437123
ELTD1	24.97926	0.448292
TRMT61A	24.976835	0.44845
VEGFB	24.961712	0.50922
CX3CR1	24.933685	0.381888
TRIML1	24.899725	0.534101
CLIC5	24.894014	0.452658
ESAM	24.892246	0.461123
TMEM81	24.888262	0.449129
KRBA1	24.888199	0.289898
TBKBP1	24.876286	0.467365
NKX3-1	24.859339	0.331406
PTGDR	24.851692	0.451272
SLC39A4	24.824745	0.326561
C12orf71	24.795692	0.534101
LRR1	24.78997	0.265904
FHOD1	24.786741	0.464244
ATP8B4	24.782183	0.250885
TLE2	24.775846	0.43997
KCNJ1	24.766304	0.339925
TXNRD2	24.759472	0.480697
FAM86DP	24.758675	0.362274
ZBTB22	24.74039	0.452732
TMEM203	24.732374	0.448282
PHLDA2	24.709942	0.497591
HOXB2	24.707886	0.367687
TNFSF4	24.698454	0.534101
HRAS	24.676888	0.341017
DOLPP1	24.673737	0.448282
FBXO2	24.670849	0.448453
SLCO3A1	24.667995	0.534101
POU5F1B	24.658524	0.534101
COL11A2	24.656504	0.383442
TSPAN2	24.631557	0.308676
LOC100506668	24.579285	0.456067
ARHGEF40	24.571396	0.449129
LARS2	24.567873	0.221986
KCNIP4	24.520231	0.534101
TNFSF13	24.514547	0.442132
VWA1	24.512722	0.534101
GGTLC2	24.510235	0.401322
GAB2	24.508244	0.389421
TRPM2	24.502802	0.534101
NTRK1	24.489891	0.39294
BOLA3	24.485823	0.169556
DCHS1	24.48324	0.534101
CISD1	24.48025	0.534101
ASAP1-IT1	24.480185	0.46053
TRO	24.473574	0.467686
EPN2	24.472342	0.371948
PRPH2	24.471888	0.457356
METTL1	24.459656	0.448282
CTSO	24.453764	0.462197
PLCE1	24.44262	0.534101
RP1L1	24.441887	0.534101
FBXL4	24.43836	0.534101
C10orf2	24.434246	0.358811
ZNF512	24.433493	0.448282
ZKSCAN4	24.4204	0.454393
ZAN	24.418919	0.32368
HOXA1	24.415127	0.534101
LRRC24	24.399685	0.534101
SPIC	24.370813	0.534101
CAV1	24.370506	0.275847
C12orf69	24.367851	0.534101
UBE2E1	24.365606	0.300253
C1orf213	24.363989	0.430786
QDPR	24.3608	0.440333
FAM50B	24.349089	0.534101
ZNF169	24.348516	0.534101
SBSN	24.346085	0.534101
FRMD6	24.338942	0.534101
C17orf96	24.33215	0.338285
ADAM1A	24.32536	0.534101
MYLK2	24.323687	0.534101
CIDEB	24.323221	0.425145
TTLL1	24.323065	0.534101
C15orf48	24.315548	0.534101
B4GALT2	24.313707	0.429791
ZNF428	24.313107	0.169028
FOXH1	24.308693	0.307237
TOX2	24.295628	0.256499
NLRP7	24.288115	0.534101
EPB41L2	24.278955	0.534101
ICA1	24.275654	0.454393
SLC37A4	24.273125	0.534101
SMTN	24.252771	0.534101
LIPT2	24.250132	0.534101
ZNF628	24.248453	0.534101
C6orf211	24.245728	0.482524
ERP27	24.236506	0.494591
KIR3DL2	24.23086	0.461664
EEPD1	24.23085	0.502481
SLC25A29	24.228035	0.534101
MYH3	24.221655	0.528581
ZNF385A	24.210812	0.420868
DDN	24.20979	0.534101
KCNC4	24.204098	0.416796
ADO	24.195545	0.527168
TCEAL4	24.195312	0.530097
SEMA4B	24.190876	0.473158
IKZF2	24.188513	0.457851
PUSL1	24.1852	0.390124
TRIM47	24.183863	0.534101
C8orf58	24.183626	0.468504
IL15RA	24.181	0.4579
CEACAM4	24.177711	0.534101
LRRC23	24.173393	0.452658
RRAD	24.167252	0.534101
FOXD2	24.165895	0.319647
B9D1	24.161394	0.486559
LAIR2	24.15262	0.376598
HPCAL4	24.150558	0.439765
SERPINE2	24.15013	0.448282
STRADB	24.140026	0.513317
CPSF4	24.138601	0.453015
HEMK1	24.136234	0.534101
STS	24.134075	0.534101
APEX2	24.126898	0.534101
PAQR6	24.124434	0.534101
ACVR1	24.11658	0.460664
PTCHD3P1	24.116438	0.534101
LOC256021	24.1116	0.448282
PTPRN2	24.104763	0.534101
MAD2L1	24.09145	0.448282
UBL4A	24.088276	0.534101
LRRC70	24.08331	0.481905
PCDHGB2	24.082792	0.534101
WDR25	24.07742	0.534101
BAMBI	24.070951	0.534101
FICD	24.068155	0.534101
HOXB9	24.067856	0.534101
UNC119B	24.063196	0.534101
SPRR4	24.062943	0.534101
WRB	24.058329	0.397528
C5orf42	24.051994	0.420868
TMED6	24.050898	0.534101
NLRP9	24.045422	0.448282
EPM2A	24.043764	0.332406
FAM122A	24.04267	0.534101
EFCAB4A	24.042492	0.534101
CCDC42B	24.04179	0.523296
BRICD5	24.041157	0.481362
PTGDS	24.036995	0.450143
LOC151009	24.03604	0.534101
B3GNT1	24.028452	0.534101
TFEB	24.028347	0.392261
CD300A	24.024126	0.534101
ZNF565	24.021856	0.534101
VSIG10L	24.011763	0.534101
MYOM2	24.01046	0.534101
THSD1	24.008013	0.534101
FAM71A	23.99562	0.534101
GPR152	23.993002	0.534101
POLA2	23.99121	0.445708
MBTPS2	23.989944	0.534101
PYROXD2	23.987059	0.534101
SEMA6A	23.985811	0.448282
PPP3CB	23.979568	0.401743
ADRB1	23.977251	0.450013
PLXND1	23.976645	0.534101
NPC2	23.976168	0.282628
C1orf85	23.962328	0.534101
CCR4	23.958586	0.534101
CDK3	23.955412	0.534101
G0S2	23.950844	0.440986
CDK8	23.94059	0.534101
SORBS2	23.935907	0.534101
CIRBP-AS1	23.915956	0.534101
ZNF771	23.914873	0.534101
PABPN1	23.911943	0.457356
NCEH1	23.908981	0.370328
APIP	23.907528	0.399698
PPIL1	23.906696	0.534101
RBM44	23.90654	0.486678
DPY19L2	23.898037	0.501352
RAB20	23.89618	0.534101
KIR2DL3	23.89204	0.362274
RNASEH2A	23.889462	0.534101
SMIM3	23.874748	0.534101
TCEAL8	23.855837	0.358811
PHGDH	23.855053	0.534101
AKT1S1	23.852358	0.425145
ATP1B1	23.846498	0.129477
CHN1	23.846424	0.534101
RASSF4	23.843845	0.534101
RBPJL	23.842306	0.534101
RBMXL2	23.837696	0.534101
POLN	23.835564	0.534101
MIP	23.833445	0.534101
KLF11	23.832804	0.534101
LCT	23.827475	0.534101
SSTR1	23.825666	0.534101
PDSS1	23.817657	0.494591
KIAA0895	23.81181	0.356892
OSR2	23.81134	0.534101
F8A1	23.807993	0.448282
TTC30B	23.801702	0.534101
PTGFR	23.8004	0.534101
LRFN1	23.794138	0.534101
SASS6	23.791718	0.375243
IFITM10	23.776249	0.534101
PKP1	23.773552	0.448282
OR10Q1	23.770252	0.534101
UBTD2	23.768467	0.534101
TSSK6	23.766527	0.459074
FAM189A1	23.763014	0.534101
CDPF1	23.762777	0.534101
ZFP28	23.762762	0.509483
SLAMF8	23.762753	0.534101
PION	23.756317	0.516584
CST13P	23.754381	0.534101
SLC25A30	23.751282	0.276483
CRCT1	23.749638	0.534101
PHKA1	23.747704	0.457356
RADIL	23.742163	0.534101
LOC100506844	23.742048	0.448282
ALS2CR11	23.736923	0.534101
ZSCAN18	23.735842	0.482889
TRIM64B	23.731	0.534101
YAE1D1	23.727951	0.332054
DHX58	23.72221	0.416796
PP7080	23.720978	0.534101
MGLL	23.718239	0.534101
FAM184A	23.709072	0.461074
REEP6	23.700827	0.534101
BLOC1S1-RDH5	23.700039	0.523296
H2BFXP	23.696459	0.534101
TMCC3	23.696323	0.534101
ZFP1	23.696234	0.534101
GEMIN6	23.694307	0.534101
CDCA5	23.68626	0.534101
TCAP	23.68449	0.45432
TMEM42	23.68219	0.534101
CAMSAP3	23.680891	0.534101
SOBP	23.67294	0.534101
C3orf14	23.66779	0.534101
TMPRSS2	23.66059	0.449129
FGF9	23.66012	0.534101
SLC25A18	23.659433	0.524865
PPM1L	23.656235	0.503184
WNT10A	23.64542	0.534101
C16orf52	23.642197	0.216151
ISOC2	23.630205	0.534101
HS1BP3	23.623974	0.534101
RACGAP1	23.618437	0.534101
LHX1	23.617422	0.534101
HOXC4	23.615952	0.176648
SERPINA4	23.615717	0.534101
IQCK	23.608187	0.534101
OTUD1	23.608074	0.469367
SLC27A4	23.604618	0.534101
KCNQ5	23.58996	0.456629
2021-09-08	23.579689	0.534101
CHPF	23.578465	0.534101
FH	23.573984	0.534101
C1orf95	23.561245	0.534101
CLECL1	23.5494	0.534101
KRT13	23.543947	0.534101
LOC100128946	23.542713	0.534101
ACAP3	23.533478	0.534101
ZNF571	23.53184	0.495245
OR2L1P	23.525713	0.534101
DECR2	23.514587	0.534101
MIS18A	23.514141	0.534101
SPRN	23.499306	0.534101
EFNA1	23.49648	0.534101
ADCK2	23.496206	0.453499
CCDC51	23.495821	0.534101
STK31	23.493656	0.534101
INHBB	23.490948	0.534101
WDR62	23.46629	0.534101
KCNH4	23.46304	0.534101
PCGF6	23.462286	0.460183
ATAT1	23.461058	0.377226
WDR12	23.459074	0.440775
MAP4K3	23.450165	0.534101
PEX7	23.449389	0.534101
IL7	23.443274	0.534101
P4HA2	23.435518	0.534101
C1orf112	23.43217	0.534101
COL23A1	23.426218	0.534101
EPB49	23.420015	0.534101
AKT3	23.4128	0.534101
GJB5	23.404074	0.534101
DUOX2	23.397467	0.534101
CXCR1	23.396082	0.534101
HIST1H2BE	23.388771	0.501013
CYSLTR2	23.385994	0.504436
ZNF341	23.382996	0.51487
LOC388942	23.381891	0.534101
PSMG4	23.38112	0.534101
KLHDC7B	23.380291	0.534101
SNRK-AS1	23.371475	0.534101
FAM169A	23.37068	0.417486
C11orf75	23.367561	0.420868
TRNP1	23.366398	0.534101
SMAD6	23.363968	0.498491
KDELC1	23.359325	0.534101
GPX7	23.357992	0.450013
HAUS8	23.344435	0.494591
ELOVL3	23.3428	0.534101
GALR2	23.33845	0.534101
RBFOX2	23.338043	0.534101
RMI2	23.335545	0.534101
TMEM110-MUSTN1	23.335222	0.534101
CENPV	23.322906	0.534101
LOC100130776	23.320534	0.534101
LRRTM2	23.316254	0.42989
FGF14-AS2	23.31437	0.506312
AQP1	23.312386	0.534101
LOC79015	23.311123	0.534101
TRIP6	23.310072	0.534101
SLC28A3	23.30296	0.534101
MZB1	23.296198	0.534101
CCL20	23.293968	0.534101
MAN1C1	23.279264	0.534101
FZD7	23.278765	0.534101
CAMKK1	23.273075	0.534101
MYH10	23.264133	0.291517
TMTC2	23.24014	0.447447
FAM228B	23.232273	0.528089
NEK10	23.21478	0.534101
IL12A	23.210304	0.534101
GGTLC1	23.202702	0.534101
DCDC2B	23.198496	0.362274
KDM5B-AS1	23.19157	0.534101
MAP2K6	23.189234	0.534101
TMEM249	23.189152	0.534101
MTM1	23.186394	0.534101
SAMD12	23.182377	0.494591
RNF5	23.176027	0.411793
FAAH2	23.172112	0.533379
LOC100652768	23.165064	0.534101
HOXB7	23.163084	0.534101
AMDHD1	23.160654	0.534101
RIMS1	23.158028	0.534101
LOC100289137	23.157278	0.364894
SLC41A3	23.15698	0.534101
KLHL11	23.154783	0.534101
LOC100507118	23.150354	0.534101
ANO5	23.14658	0.534101
ALS2CR12	23.142488	0.534101
ANLN	23.142347	0.534101
LYSMD4	23.14216	0.534101
FAM162B	23.132647	0.467686
TMEM237	23.117432	0.496382
RAB23	23.113018	0.534101
ALDH2	23.110317	0.534101
TIMP2	23.109068	0.534101
LHFPL2	23.108213	0.534101
LOC284385	23.09912	0.534101
CHCHD6	23.09833	0.534101
FAM186B	23.096783	0.534101
GP1BA	23.092655	0.534101
CLDND2	23.08502	0.534101
FXYD7	23.081469	0.453499
ZMYND12	23.080606	0.494591
LDB2	23.074423	0.400605
CTNND2	23.07096	0.534101
CALCR	23.07096	0.534101
LNX1	23.070265	0.156363
CD226	23.069342	0.534101
FLJ13224	23.069263	0.534101
PCSK1N	23.061195	0.534101
HP07349	23.060675	0.416746
NIPSNAP3B	23.058104	0.534101
CDK5R1	23.055573	0.534101
MED22	23.050003	0.534101
GPHN	23.047905	0.479545
MLYCD	23.047256	0.467324
HOXD3	23.043713	0.534101
ANO3	23.041424	0.534101
FAM221A	23.033506	0.52119
C5orf63	23.030724	0.534101
SRR	23.026314	0.534101
LILRA1	23.020391	0.534101
PHF7	23.020172	0.454393
ZNF624	23.003204	0.534101
C6orf163	23.002707	0.534101
PARVB	22.99222	0.436634
CYGB	22.99106	0.534101
NCF2	22.983822	0.360125
GPSM2	22.980732	0.534101
SSTR3	22.979033	0.534101
SLC6A3	22.966133	0.510498
MGAT4B	22.957863	0.534101
TPTE2P3	22.95045	0.534101
DNM3	22.943846	0.534101
PITPNA	22.933481	0.528834
CHST10	22.925747	0.534101
ZNF319	22.921585	0.534101
NCAPG2	22.902287	0.534101
CRYGS	22.900082	0.534101
MAGI1	22.898275	0.534101
SLC12A5	22.898275	0.534101
WNT10B	22.898167	0.534101
KIR2DL4	22.898148	0.534101
SLC8A1	22.89776	0.454393
ALG14	22.891909	0.534101
EMP1	22.883305	0.534101
TLE1	22.876766	0.534101
ARHGEF12	22.875692	0.534101
CCDC102B	22.871037	0.534101
DRAXIN	22.86901	0.534101
ETV1	22.866682	0.534101
COPZ2	22.866018	0.534101
KRTAP4-12	22.8633	0.534101
AVIL	22.85946	0.496382
C8orf42	22.857647	0.534101
NPR2	22.850883	0.534101
DNASE2B	22.844421	0.534101
KANSL1-AS1	22.836218	0.534101
IL8	22.827143	0.330411
SP6	22.823338	0.534101
MTVR2	22.817074	0.534101
PIP5KL1	22.810797	0.504076
PTGIR	22.810524	0.534101
UNC79	22.809238	0.534101
LOC100289187	22.807474	0.534101
DERL3	22.804007	0.534101
CCER1	22.803633	0.534101
GTPBP2	22.801586	0.534101
MBL2	22.793484	0.534101
SLC30A1	22.786146	0.534101
OGFRL1	22.783955	0.534101
LINC00242	22.774923	0.534101
HPGD	22.762644	0.534101
GSPT2	22.76044	0.534101
EFNA4	22.759214	0.4659
WDHD1	22.7536	0.534101
C1GALT1C1	22.74143	0.442132
ZHX1-C8ORF76	22.735487	0.455633
THBS2	22.730724	0.534101
EGLN3	22.721764	0.534101
MBLAC2	22.721113	0.534101
ARAP3	22.720154	0.486476
SKOR1	22.714554	0.534101
GRHL3	22.710625	0.534101
DMRT1	22.710188	0.534101
TMCC1	22.707886	0.534101
RP9P	22.663055	0.534101
TNN	22.656721	0.534101
C2orf27B	22.656721	0.534101
TKTL1	22.650816	0.534101
C7orf13	22.645775	0.534101
THTPA	22.639914	0.534101
SOGA1	22.626915	0.534101
HEBP2	22.61998	0.534101
SUSD1	22.617125	0.534101
FBXO22-AS1	22.607754	0.462101
STK32C	22.594046	0.534101
SALL4	22.589949	0.534101
ARRB1	22.570383	0.534101
ZNF8	22.558529	0.534101
FAM149B1	22.544384	0.483851
FAM98C	22.544254	0.534101
CACNA2D4	22.541302	0.534101
SLC2A2	22.527576	0.534101
DSCAML1	22.519012	0.534101
EPCAM	22.517889	0.534101
LRRC73	22.504938	0.534101
NPPA	22.504496	0.534101
PPP1R26	22.499098	0.534101
RBM45	22.49679	0.356511
SERPINC1	22.494759	0.534101
PDE6D	22.483944	0.534101
IER5L	22.476444	0.447365
LIMCH1	22.471416	0.534101
ANKRD50	22.466143	0.510932
PTGER2	22.462267	0.534101
TANC1	22.457047	0.534101
ARHGEF28	22.453796	0.534101
CHMP4B	22.453072	0.494763
AAMDC	22.447031	0.534101
RPA4	22.441032	0.534101
PDZK1P1	22.436062	0.382345
C12orf73	22.431477	0.526441
LIPH	22.428154	0.534101
ZNF25	22.426664	0.534101
ATG4C	22.39409	0.534101
MYPN	22.392025	0.534101
LOC100133985	22.381908	0.3367
FAM45B	22.379148	0.534101
WDR4	22.36914	0.448282
INSR	22.365927	0.534101
NEU3	22.359837	0.43229
ANG	22.35366	0.534101
TSSK2	22.337723	0.534101
SPATA7	22.334614	0.534101
SNX24	22.334288	0.534101
GLTSCR1	22.33394	0.534101
IZUMO4	22.32091	0.534101
UNC5B-AS1	22.317183	0.534101
IGSF11	22.314661	0.534101
MTERFD3	22.312729	0.534101
SOSTDC1	22.29405	0.534101
EFNB1	22.292572	0.534101
HADH	22.288029	0.534101
A2MP1	22.287342	0.534101
RGMB	22.28648	0.534101
C1orf145	22.28557	0.534101
CLEC11A	22.284546	0.534101
MATN1-AS1	22.28136	0.534101
ARMCX5-GPRASP2	22.272308	0.45432
DEPDC7	22.240976	0.534101
DOCK6	22.240034	0.534101
ZNRF1	22.23695	0.534101
ITGA7	22.225767	0.534101
FBXL19	22.20819	0.534101
BGLAP	22.203226	0.534101
LOC100506963	22.20136	0.534101
ANKRD13B	22.199614	0.534101
TXNL4A	22.17827	0.534101
TNNC2	22.174383	0.44888
CTBP2	22.17199	0.448282
LOC388152	22.156656	0.534101
SOGA2	22.151833	0.516261
LINC00518	22.138388	0.534101
TCL1B	22.134192	0.534101
KRT39	22.129154	0.534101
CCSER1	22.12494	0.182579
CHADL	22.112568	0.534101
LOC100507206	22.095882	0.534101
ZNF782	22.094282	0.534101
MAPT	22.091646	0.45317
JAKMIP3	22.079378	0.534101
KRTAP4-7	22.061163	0.448282
LOC100505715	22.054157	0.498643
SLC8A3	22.052004	0.534101
CDC42BPB	22.037148	0.534101
LAMA3	22.02377	0.448282
BDKRB2	22.007185	0.534101
TNFRSF10D	22.00413	0.534101
OGDHL	21.99501	0.534101
KIAA1147	21.992376	0.410481
HOXB4	21.988148	0.534101
LINC00854	21.984999	0.534101
ST8SIA6	21.983864	0.534101
USP44	21.973795	0.534101
RARB	21.972383	0.534101
HIST1H1A	21.964783	0.534101
SNX29P2	21.952204	0.467428
HIGD2B	21.94694	0.516089
POMT2	21.938234	0.534101
FAM86C1	21.9111	0.486559
SLC2A13	21.905952	0.534101
TOMM40L	21.901924	0.534101
RALGPS2	21.893559	0.534101
KCNJ2	21.887865	0.534101
ZNF512B	21.8809	0.534101
TMCO2	21.8773	0.534101
TMEM132C	21.876438	0.534101
TNK1	21.84501	0.534101
SMARCD3	21.835493	0.534101
WIBG	21.816196	0.534101
SLC4A4	21.803085	0.425145
PATE2	21.778107	0.364469
NBEA	21.767351	0.534101
C9orf40	21.76698	0.534101
CTXN2	21.762033	0.534101
SH3GLB2	21.756647	0.534101
SRRM5	21.746191	0.534101
LENEP	21.73934	0.534101
RNF32	21.738846	0.534101
RAB34	21.736439	0.524898
CRABP2	21.73105	0.534101
C19orf59	21.723732	0.534101
LOC339524	21.713451	0.475449
FLJ33630	21.691519	0.44328
ZNF653	21.686964	0.534101
ZSCAN5A	21.657858	0.534101
KRTAP4-9	21.65732	0.448453
SPON1	21.653934	0.307237
KYNU	21.646997	0.534101
PINLYP	21.642618	0.534101
IL18RAP	21.638819	0.534101
SLC17A7	21.60347	0.534101
FAM86JP	21.600998	0.485934
TTC40	21.58291	0.529898
BARX1	21.5476	0.534101
OCEL1	21.547293	0.534101
BMP1	21.546951	0.534101
C11orf65	21.538969	0.534101
TMC4	21.517506	0.534101
KCNT2	21.51321	0.534101
ERCC6L	21.507492	0.280812
PCP2	21.503344	0.370033
FAM166A	21.495333	0.450013
UBE2NL	21.495228	0.279925
ATP6V1B1	21.477123	0.534101
ATP6V0E2-AS1	21.463737	0.528834
NEIL1	21.450684	0.497225
CNTN1	21.433445	0.534101
CDH20	21.433445	0.534101
SLC16A11	21.41966	0.534101
CCDC39	21.415775	0.534101
H2BFM	21.41496	0.534101
ZNF691	21.405958	0.534101
OR1J1	21.396128	0.534101
LRP6	21.39281	0.534101
TNFRSF17	21.38568	0.534101
LOC729020	21.381903	0.476908
TMED7-TICAM2	21.376461	0.534101
DCDC1	21.36658	0.534101
VPS37C	21.350792	0.534101
ZNF248	21.300335	0.534101
TNFRSF25	21.2928	0.534101
LSM14B	21.288424	0.247936
IGJ	21.278948	0.534101
MYB	21.278603	0.528644
SNORD97	21.274555	0.534101
MUC4	21.2544	0.534101
PDZD9	21.235056	0.534101
CCL19	21.225527	0.452658
MGAT5	21.207787	0.452362
ECM2	21.203115	0.534101
DHRS11	21.172003	0.534101
PTTG2	21.170357	0.534101
SCML1	21.166824	0.397403
NEFM	21.160418	0.534101
GOLIM4	21.144445	0.534101
C9orf24	21.140427	0.534101
FAM209A	21.138748	0.534101
SOGA3	21.133862	0.534101
ZNF287	21.119717	0.534101
PCNA-AS1	21.116636	0.534101
SOX6	21.110176	0.534101
LGALS7B	21.11011	0.534101
CSF3R	21.108109	0.534101
SAMD4A	21.07052	0.466315
ZNF582	21.06205	0.534101
PCOLCE	21.052313	0.534101
SYNGR3	21.050055	0.452362
PCDH15	21.03867	0.534101
GABRG3	21.036238	0.534101
ROGDI	21.005253	0.534101
WWC2	21.004747	0.534101
PIFO	21.003418	0.534101
KRT86	20.971321	0.534101
EEF1A2	20.970287	0.534101
THRB	20.967373	0.529898
TDO2	20.95182	0.534101
MNDA	20.949549	0.379703
KIR2DL1	20.943937	0.534101
RALYL	20.929657	0.534101
TNFRSF21	20.917568	0.534101
NME8	20.917326	0.534101
LPHN1	20.90522	0.534101
TNXA	20.90522	0.534101
FGFR3	20.899742	0.534101
PLK1	20.899261	0.534101
KLF5	20.881392	0.534101
PSPN	20.880749	0.534101
LINC00333	20.868856	0.534101
CEL	20.864391	0.534101
KHK	20.841995	0.534101
IQCF5	20.814926	0.534101
LRRC46	20.813187	0.534101
ZNF182	20.804026	0.534101
SLC7A7	20.78713	0.534101
IRS2	20.777735	0.534101
LOC100128361	20.774355	0.534101
C2orf78	20.773802	0.534101
SCARNA9	20.759613	0.534101
GABRB3	20.757467	0.416746
LOC100131060	20.751097	0.534101
EXT1	20.731882	0.534101
IL1B	20.718859	0.534101
NAP1L2	20.713242	0.534101
EBF1	20.694822	0.373197
IMMP1L	20.688543	0.374573
CCDC136	20.669477	0.534101
SLC22A25	20.649372	0.534101
FUT10	20.64384	0.534101
CYP2D7P1	20.618374	0.534101
LGALS7	20.60814	0.534101
SWT1	20.602238	0.402843
NME9	20.599548	0.534101
MMP27	20.59724	0.534101
XK	20.56653	0.534101
SNORA77	20.555801	0.136963
PIK3R6	20.537567	0.534101
USP32P1	20.533361	0.501352
EPHA2	20.529915	0.534101
KRTCAP3	20.528107	0.534101
ZNF684	20.487585	0.534101
SPRR2D	20.486113	0.534101
MEX3D	20.481997	0.534101
MAP2	20.479746	0.50559
GCNT3	20.471582	0.534101
IL12B	20.462944	0.0709473
CENPB	20.449526	0.534101
RGPD1	20.445686	0.448282
NME1-NME2	20.441761	0.534101
C17orf112	20.429491	0.534101
TUBA3D	20.41879	0.402843
TUBA8	20.41524	0.393676
TEX26	20.410746	0.534101
LRRC69	20.409788	0.534101
ALOXE3	20.384386	0.534101
ATP10B	20.378065	0.534101
EDN2	20.377802	0.534101
EFTUD1P1	20.366886	0.516654
RAB26	20.353626	0.534101
KRTAP4-6	20.340826	0.424564
UGT2B7	20.335743	0.534101
LIMK1	20.298853	0.534101
JDP2	20.294403	0.534101
HCAR2	20.239746	0.534101
METAP1D	20.233082	0.534101
TERC	20.232038	0.534101
GJA4	20.228588	0.534101
LOC441455	20.2211	0.534101
ZXDA	20.218206	0.534101
LOC100527964	20.21305	0.534101
CAP2	20.196299	0.534101
COL15A1	20.18792	0.534101
MIR650	20.17669	0.326138
LOC81691	20.173857	0.534101
KIF20A	20.16223	0.534101
KRT35	20.154606	0.534101
KCNK10	20.119848	0.412009
AGSK1	20.108343	0.448282
HSD17B6	20.070498	0.534101
FGGY	20.049255	0.534101
SOX4	20.006193	0.534101
CHRNE	2.9994268	0.518694
GALK2	2.987604	0.420935
PRKAR1B	2.9795198	0.534101
CADM1	2.979458	0.534101
CYP4V2	-1.000088	0.00389521
FLI1	2.974254	0.315708
STRN4	2.966125	0.309
ZNF616	2.9642317	0.496821
ARFRP1	2.9615335	0.358497
NEK6	2.9592342	0.517794
TM2D1	2.9583497	0.289113
BAIAP2-AS1	-1.0007368	0.00925072
CHAC2	2.9559467	0.321029
FCGBP	2.9558027	0.592793
TALDO1	2.9490778	0.0561832
SNORA84	2.9428246	0.592797
C8orf76	2.9387064	0.0717843
TARBP2	2.9376209	0.19223
FTX	2.935064	0.324886
PPP2CB	2.9293544	0.440456
SNORA8	2.9225874	0.534101
MMP24	2.9175026	0.593986
USP35	2.9166281	0.480998
KLRB1	2.9149268	0.182309
IAH1	2.909659	0.115374
AACSP1	2.9060895	0.0936639
SORL1	2.8973398	0.46603
LIN7B	2.8929527	0.575834
DTX2P1-UPK3BP1-PMS2P11	2.888321	0.378146
GLDC	2.883336	0.513305
TSSK4	2.878812	0.534101
PANK3	2.8756254	0.208078
NKAPP1	2.874127	0.563782
PRRG4	-1.006189	0.00974211
FAM45A	2.8696094	0.445021
FAM180B	2.8691897	0.596607
STAG3	2.8677092	0.302859
SGTB	-1.0082861	0.0044643
PSTK	2.8628447	0.371591
TUBB8	2.8558073	0.531059
HAX1	2.848136	0.0115094
FAM174A	2.84455	0.531988
ATCAY	-1.0098523	0.00511292
BCAT2	2.8376334	0.417669
TMEM9	2.8368328	0.166928
AP1S1	2.8332748	0.439646
FAHD2B	2.8306494	0.558364
TBP	2.830378	0.120505
BCRP2	2.8261328	0.496313
RAP2B	2.8250506	0.0192123
RPP40	2.824813	0.525086
PIPSL	2.823993	0.256962
RPSAP9	2.8200507	0.214044
RELT	2.8182623	0.0577639
LOC115110	2.8168206	0.426217
ATXN7L3	2.816446	0.45372
BAG4	2.8163679	0.0850712
DNAJC5G	2.813121	0.300744
CACNA2D2	2.8102374	0.534101
SPIN2B	2.7950423	0.534101
SPDYA	2.7881806	0.534101
FCGR2B	2.7860832	0.569972
GNAT2	2.7845724	0.210796
ZBTB25	2.783818	0.245366
XPOT	2.7813869	0.0615513
MFN2	2.7766168	0.0923934
LOC100507266	2.775456	0.534101
C11orf24	2.7754285	0.534101
CXXC4	2.774973	0.602839
ZNF808	2.7741272	0.371849
PPP2R2A	2.773848	0.0538206
DTX3	2.7721918	0.534101
ZNF816	2.771076	0.467686
RPIA	2.7700298	0.584152
SLC25A24	2.7698052	0.430786
KLHL12	2.7691805	0.117263
FLJ33581	2.7684567	0.534101
ZC3H12C	2.7660038	0.573916
ENDOV	2.7607226	0.445708
FLYWCH1	2.7530036	0.494753
CTDNEP1	2.751682	0.384852
EIF2AK3	2.7479053	0.119183
SLC38A9	2.7464163	0.552587
C11orf82	2.74592	0.594897
OSBP	2.744651	0.183788
TIMM9	2.7430394	0.214614
ENDOD1	2.7385318	0.335148
RNF146	2.7383792	0.534101
PBX4	2.7377725	0.0100676
LOC202181	2.7369447	0.328648
GFER	2.726411	0.368668
TTC16	2.7244067	0.534101
PALB2	2.723266	0.318944
HKR1	2.721393	0.262145
TAF8	-1.0118058	0.00492206
OAZ3	2.7199726	0.447256
STX17	2.7193172	0.167662
ATXN3	-1.0165843	0.00413746
GDPD2	2.7152567	0.395545
CAMSAP1	2.7132294	0.443033
CSNK1G2-AS1	2.712413	0.602795
LOC646278	2.7089827	0.51487
LOC729444	2.706967	0.462197
SPIB	-1.0178246	0.00508985
ADPRHL2	2.7037745	0.0227732
TCF19	2.7028894	0.60699
MLLT4	2.7026534	0.606774
SNORD22	2.6915114	0.440456
B9D2	2.6890264	0.219248
SMPD2	2.6888962	0.307237
PSMC3IP	2.6885955	0.44328
FASLG	2.6870787	0.0532633
TFB1M	2.6842062	0.199655
SLFNL1-AS1	-1.0188409	0.00358529
LRRC40	2.6823587	0.0435238
AP2A1	2.6795812	0.467354
MXRA7	-1.0201449	0.00700157
LPP	-1.022859	0.00441425
ZNF395	2.6736763	0.43596
PGBD4	2.671521	0.486037
NT5DC3	-1.0263646	0.00720894
PTPRM	2.6698906	0.307237
C12orf23	2.6679468	0.0801311
PARD6G-AS1	2.6584578	0.305703
SDHC	2.65786	0.114561
TRAPPC6A	2.6562812	0.298199
PLCB3	2.6556315	0.609372
TLE4	2.6545517	0.021029
FOXM1	2.654403	0.494591
SETD9	2.6543581	0.579763
IRGQ	-1.0280073	0.00158095
QKI	2.6491692	0.0581894
ZMAT5	2.6474307	0.463026
LOC284023	-1.0282319	0.00627643
LYRM7	-1.0299877	0.00373339
RBM12B-AS1	2.6379104	0.494752
TRIM35	2.636722	0.125987
CCDC176	2.6342762	0.576342
TNFRSF10A	2.6324532	0.401743
KCNIP4-IT1	2.6257734	0.534101
2021-03-03	2.6184688	0.401749
ZNF337	2.616951	0.534101
APITD1	2.6169164	0.611984
NUP37	2.6165636	0.210996
TRIM33	2.6162477	0.0102168
PLAGL2	2.6156857	0.118875
AP1AR	2.6156309	0.306004
NEUROD1	2.6152804	0.6118
RPSAP52	2.6149874	0.534101
C2orf42	2.613011	0.510682
PRKCD	2.6126127	0.290595
ALG5	2.6121068	0.0408483
ACER3	2.6099117	0.512895
KLF16	2.6070523	0.302344
DCAF10	-1.0343872	0.00876352
SMARCC1	2.601843	0.220891
MTMR1	2.5977921	0.596251
TMEM120B	-1.0363455	0.00450088
SUZ12P1	2.589231	0.613429
STK40	2.5864718	0.342396
KCTD5	2.583344	0.248037
TGFBR3L	2.582485	0.614016
CCZ1B	2.5823658	0.265864
ZNF793	-1.0364285	0.00290005
APOM	2.574097	0.613429
DUSP16	2.574056	0.512115
ARGFX	-1.037918	0.00266586
TUBA3C	2.5708332	0.481608
LXN	2.5681586	0.534101
EXOC6B	2.5660915	0.615258
ORAI3	2.5658875	0.525053
ARG2	2.561844	0.250208
ELP5	2.560003	0.0430653
FLJ40194	2.55858	0.27156
DHTKD1	-1.0391424	0.0069832
ANKRD20A8P	2.5539048	0.534101
FAM189B	2.5516412	0.537691
RAMP2-AS1	-1.0417209	0.00487618
DGAT1	2.5451913	0.430786
BCL9L	2.5414853	0.14355
EIF4EBP1	2.540637	0.107175
XIAP	-1.0468674	0.00329048
LONRF1	2.5385382	0.534101
PDS5A	2.5377998	0.0609978
HECTD2	2.5319793	0.328474
CREBL2	2.5300248	0.534101
NAALAD2	2.5298865	0.534101
DNTTIP1	2.529704	0.475255
TMEM256	2.5258071	0.376496
ANKRD18DP	2.5253603	0.542947
TNRC18	2.520483	0.509483
ETV7	2.5199013	0.370007
MRPL17	2.517251	0.370643
FAM98B	2.5169585	0.401322
ZBED2	2.5140982	0.156353
ZNF264	-1.0507811	0.0032917
PRR19	2.5043237	0.619538
CEPT1	2.4977264	0.297527
UGP2	2.4974802	0.0457743
PPCS	2.4951634	0.0663848
FLJ45445	2.4893634	0.534101
OCLN	-1.0526501	0.00398139
EPS8L2	2.4834223	0.534101
SLC25A16	2.482973	0.364697
AAED1	2.4824903	0.364697
TSEN34	2.4815526	0.188697
ODF3B	2.4805903	0.515426
ERH	2.47886	0.0333177
MAMDC4	2.4785833	0.621178
RECK	2.476938	0.430786
SMIM13	2.4728456	0.380821
LYSMD3	2.4727085	0.0792392
ZNF626	-1.0530179	0.00653893
DFFB	-1.0563976	0.006708
POLE4	2.4701495	0.52915
ZNF850	-1.057883	0.00275012
AACS	2.466217	0.363919
BAAT	2.4652872	0.387978
CYP2D6	2.4650044	0.486782
LOC283214	2.463643	0.620292
BTRC	2.462008	0.582242
CBWD5	2.460606	0.0979341
VAMP7	2.4605913	0.0507859
ANAPC13	2.4598427	0.305416
CYP1A2	-1.0587211	0.00508985
JAK2	2.4590087	0.152333
ZKSCAN3	-1.0596743	0.00487542
MCTS1	-1.0601757	0.00268416
ST13P4	2.4518442	0.503848
UBR7	2.4481695	0.208029
PAK1IP1	2.4404795	0.239494
SNAPC2	2.439889	0.324892
LRRC41	2.4387033	0.0993932
SUMO1P3	2.4379325	0.16672
SLC2A1-AS1	2.436947	0.568683
ZNF484	2.4362059	0.168999
SYNJ2BP-COX16	2.4357114	0.516584
POGK	2.434394	0.328474
ZNF85	2.4315393	0.534101
TSPAN4	2.4300306	0.625646
BRIP1	-1.0632957	0.00552196
MRPL27	2.4274423	0.0216051
FAM222B	2.4245522	0.362107
FAM78A	2.424039	0.582242
SLC24A1	2.4208896	0.317852
NDUFAF4	2.4208765	0.290297
RUVBL2	2.4205544	0.225808
AOX2P	2.4186907	0.534101
SNHG10	2.4183009	0.448282
FAM206A	2.4182746	0.417486
GLT25D2	2.4180343	0.626174
DLEU1	2.416703	0.547659
XPNPEP3	-1.0675887	0.00123312
CYB561	2.410188	0.421274
APPL2	2.4048784	0.534101
SLC39A9	2.402539	0.0755158
HPRT1	2.4001849	0.0319534
ZFP42	-1.0686206	0.00813089
RBM38	2.3991554	0.052753
HIBADH	2.3981595	0.500905
TSSC1	2.3940332	0.326561
NMNAT1	-1.068961	0.00205129
SMIM18	2.3880923	0.419192
C19orf44	2.387836	0.534101
GLUD1P7	-1.0718113	0.00847762
ZNF415	2.3859076	0.320324
POM121L1P	2.38468	0.621697
EED	2.3846107	0.0724378
C6orf1	2.3826907	0.130291
CETN2	2.382677	0.349764
ZNF18	2.3802087	0.505551
PNKD	2.3790858	0.245366
RFC5	2.378681	0.261114
RALA	2.3775764	0.0164571
AEN	2.377455	0.306342
DDX31	2.3759434	0.484652
ENKD1	2.3741236	0.370328
FEN1	2.3728297	0.328474
PICALM	2.3681488	0.101555
NMT2	-1.0740083	0.00350057
ZNF550	2.3649921	0.506312
FAM175B	2.361627	0.203654
LOC645752	2.3560336	0.617143
IGBP1P1	2.3550398	0.616368
RNF19B	2.3548565	0.108439
SENP1	2.348966	0.191601
NUP155	2.3432205	0.273406
TSC1	2.3429132	0.0564972
PVRL2	2.3428316	0.630585
ATP6V0E2	2.3426137	0.305703
ZYG11B	-1.0740895	0.00510249
LINC00514	-1.0754727	0.00353006
RPL3L	2.3350885	0.495884
LPCAT1	2.3339036	0.169455
TSEN15	2.333891	0.331406
CD101	2.3332367	0.132796
PEA15	2.330987	0.0718473
DPAGT1	2.3308454	0.420262
TMEM14A	2.3307188	0.448414
TOMM34	2.3301513	0.0391111
KHNYN	2.3295639	0.222491
WDR59	2.328161	0.416796
SPAG5	2.3251994	0.156524
NADSYN1	2.3233848	0.108259
RRM2B	2.32055	0.378898
HYOU1	2.3199492	0.169028
PVRL3	2.3175035	0.632513
C12orf66	2.310042	0.446561
POLR2C	2.308668	0.185378
PTOV1	2.3071215	0.128114
SRPRB	2.3068142	0.0696727
C3orf37	2.3052192	0.0168306
FBF1	2.3026788	0.600428
CRY1	2.3013568	0.0150549
MPDU1	2.2984521	0.159058
TMEM71	2.2964063	0.470085
KIFC1	2.295745	0.567991
TNFRSF12A	2.2929833	0.333535
PXK	2.290569	0.273481
SETD6	2.2890673	0.435486
NPHP4	2.2890143	0.534101
RPL23AP7	2.288801	0.493835
RABEP2	2.2875025	0.208526
RALGAPB	2.2865245	0.0506729
IARS2	2.2830992	0.366918
IVD	-1.0761281	0.00508985
KIF16B	2.2801669	0.635954
CPSF6	2.2788377	0.0301691
GPR155	-1.0763799	0.00321642
IFT52	2.276166	0.157415
SRRD	2.2761314	0.211108
FAM168A	2.2743258	0.534101
MUC16	2.2730289	0.600428
KLHL18	2.270688	0.0296175
NDUFA9	2.269595	0.0561605
POLR3H	2.2693062	0.348057
DBT	-1.0767744	0.00321642
MRPS11	2.2682827	0.0866203
ZFAND1	2.2675805	0.389501
SPATA20	2.2673013	0.480606
FUZ	2.2671819	0.399196
ANKRD20A11P	2.2640378	0.449129
PTDSS1	2.261023	0.0572875
C19orf55	2.2584941	0.506754
IQUB	2.2571414	0.63759
LRTOMT	-1.0772913	0.0015093
SYPL1	2.2522259	0.115942
FAM102B	2.2521358	0.0608813
LSM3	2.251433	0.0327068
CRIPT	2.250746	0.089755
SMC1A	2.2472742	0.0244475
NUDT21	2.2468927	0.0202056
SULT1A2	2.2433481	0.401322
ZNF442	2.2418573	0.534101
RFWD2	2.2407012	0.462938
ATL1	2.2389014	0.291503
LOC388242	2.2377164	0.534101
LOC613038	2.2377164	0.534101
SMARCB1	2.2371252	0.0280779
HCFC1R1	2.2366579	0.398285
TMEM51-AS1	2.2338376	0.494591
LOC96610	2.2333238	0.139957
PTPLAD2	2.2328346	0.448282
SPRED2	2.2315466	0.534101
NAAA	2.226981	0.117382
TBL1X	2.2268767	0.564115
CHKB-CPT1B	2.226809	0.482411
MAPK8	2.2263935	0.359602
SLC43A2	2.224128	0.592353
SLC35F2	2.2234862	0.147835
CCDC113	-1.0802344	0.00720136
ZNF865	-1.081465	0.00925759
UBE2C	2.2217298	0.564683
PHACTR4	-1.0817095	0.00191359
RASAL1	2.221318	0.307199
DLD	2.2211065	0.068573
RNF219	2.2186184	0.230149
ZBTB7A	2.2168467	0.28773
BLCAP	2.214591	0.234064
SPATA17	2.212502	0.535366
SLC35E3	-1.0832705	0.00816188
DCTD	2.2102895	0.25428
PLCXD1	-1.0834322	0.00215138
RNF43	2.2078803	0.534101
REEP4	2.2075388	0.325478
DNAH12	2.206408	0.544459
TMEM14B	2.203889	0.136963
ATP9A	2.1997783	0.642518
TMTC3	2.1987276	0.294971
ADAMTS4	-1.0852132	0.00343733
ZNF212	2.1983078	0.180611
TRIM69	2.1981091	0.538354
SCOC	2.1977115	0.534101
LSM6	2.196827	0.33422
ST20-MTHFS	2.1955462	0.534101
BNIP2	2.1955132	0.0197755
LIG1	2.195409	0.397403
PTPN23	2.1953192	0.435146
SLC26A4-AS1	2.1929991	0.643159
ZC3H4	2.1928916	0.186332
HAT1	2.1922567	0.0361425
RNF145	2.1920242	0.289898
C12orf4	2.1883242	0.494779
ICA1L	-1.0879843	0.00816188
HYDIN2	-1.0897336	0.00181618
ZSCAN29	-1.0902297	0.00389521
SCRIB	2.186179	0.534101
HOOK3	-1.0903594	0.00300824
KBTBD3	2.1821547	0.534101
LOC100506746	-1.0923177	0.00793999
C19orf43	2.1749427	0.0565204
TMEM216	2.1746488	0.468643
CSTF2	2.1731043	0.42989
HDDC2	2.1728077	0.260885
C9orf174	2.172135	0.560311
TCTN3	2.1718304	0.108762
DAND5	-1.0929751	0.00700157
2021-09-09	2.1710918	0.0759847
GLYR1	2.167909	0.203269
TMED4	2.161971	0.0100863
CCDC24	2.1617742	0.524971
ZNRF3-AS1	-1.0960225	0.00665833
C10orf88	2.1569226	0.551154
IKZF5	2.1533458	0.0100892
RNMTL1	2.152565	0.0411141
CTH	2.1524405	0.486037
AUTS2	2.151505	0.277604
FBLIM1	-1.1003712	0.00454489
DLAT	2.1501517	0.427008
CLOCK	2.148229	0.403654
DNPEP	2.1477602	0.16517
SLC10A1	2.1421509	0.539692
SLC25A14	2.1420941	0.422993
COQ7	2.141123	0.335207
C9orf41	2.1407475	0.48578
LYPLA2	2.1390023	0.265031
AMZ2	2.1381865	0.123563
STXBP3	2.1331508	0.0349098
LARP1	2.1253889	0.0907096
TMEM8A	2.124829	0.448282
MARVELD3	-1.10175	0.00535054
BACH2	2.1200662	0.23789
IFI27	2.118836	0.341456
CD3EAP	-1.1022847	0.00846071
ZFYVE19	2.1140106	0.369098
STARD3NL	2.1127393	0.0446479
C1orf123	2.1119602	0.525487
FKBP14	-1.1044079	0.00499001
DICER1-AS1	2.110727	0.645666
NEK1	2.109366	0.111784
METTL9	2.1061988	0.262294
FAM193B	2.0993755	0.198534
TAF4	2.098152	0.410523
DUSP14	2.097988	0.394111
GLT8D1	2.0972786	0.36263
GINM1	2.0957503	0.309834
OSBPL9	2.094628	0.164082
CXorf40A	2.093877	0.147707
PP2D1	2.0930605	0.636622
LOC220729	2.0922801	0.152041
GPI	-1.1046199	0.00281345
KIF13B	2.0898688	0.0285469
RNF24	2.08973	0.388159
EXPH5	-1.1081038	0.00358529
KIAA1958	2.0890353	0.652645
SLC30A9	2.0884047	0.0840003
CXCR6	2.0863752	0.152333
CXCL5	2.0852466	0.652645
RAD18	2.0838573	0.191661
LRRC27	-1.117645	0.00510249
TRMT44	2.0823796	0.370761
COG3	2.081317	0.0854014
ZBED5	2.0811892	0.352575
FER	2.080984	0.649426
FXN	-1.1199366	0.00298074
BROX	2.0776305	0.326138
KCTD9	2.0763123	0.224285
GCHFR	2.0734277	0.0912435
ENAH	-1.1200414	0.00395502
ENC1	2.0722518	0.132854
LOC151475	-1.1255394	0.00793418
PGAM5	-1.1264926	0.00349448
TLCD2	-1.1288617	0.00084114
C21orf62	-1.1309042	0.00508985
DNAJC27-AS1	-1.131207	0.00848274
MORC2-AS1	2.0679717	0.534101
PIGA	2.0656002	0.159509
DGCR6	2.0649137	0.454393
PLEKHG4	2.0643365	0.655555
FAM227A	-1.1343317	0.00356276
OXSR1	2.0624418	0.180755
BLVRB	2.062417	0.0716295
SLC18A2	2.0620172	0.323848
ERMP1	2.06166	0.655474
ZNF445	-1.1345998	0.00684425
GNL3L	-1.1353573	0.00683031
DPY30	2.0579383	0.243311
ZNF738	-1.136106	0.00415017
FRAT1	2.0509484	0.656077
ALG12	2.0500042	0.101547
ARHGAP5	2.048019	0.48379
LINC00840	2.047594	0.531084
ANKRD54	2.0467684	0.203011
KIAA0368	2.0459735	0.22401
TNIP3	2.0436714	0.0101259
DCAF4	2.042118	0.487669
BSDC1	2.0403187	0.0102528
ZNHIT3	2.0386512	0.0665843
PTPN13	2.0362244	0.493533
SIGLEC10	-1.1411451	0.00415536
RASA1	2.0320044	0.227878
CA5A	2.0312583	0.534101
DLG1	2.0310793	0.384852
ZNF593	2.0305219	0.43
CCBL2	2.0304973	0.503848
PRKCE	2.0304751	0.534101
IL7R	2.0297813	0.0975634
PRMT5	2.0281048	0.379542
LIG4	2.0265882	0.44698
URI1	2.024793	0.419828
KCNA7	-1.1415669	0.00481771
SDF2	2.0214114	0.0249309
TMED3	2.019697	0.409708
MKI67	2.0184424	0.636622
ZNF266	2.0178998	0.0165053
UBR5	2.0170832	0.0916449
SIDT2	2.01593	0.494591
SHMT2	2.0153003	0.456067
MCM3AP	2.0135403	0.144273
CABP4	-1.1418786	0.00125574
PSEN1	2.0128627	0.137621
SLC9A7	-1.1430831	0.00520601
CHD7	2.0095134	0.303507
COPS8	2.0084937	0.0175082
RNF13	2.0059798	0.280399
KIF18B	-1.143234	0.00371443
DGKH	2.0045474	0.534101
CCDC28B	2.003764	0.534101
KIF1C	-1.1444722	0.00345957
TNRC6C	2.0012667	0.182004
RANBP9	2.0011804	0.275302
HIC1	2.0007215	0.534101
MAP3K19	19.999998	0.534101
MSTN	19.987577	0.534101
VTRNA1-3	19.985378	0.286716
DPP4	19.97366	0.534101
SNORA33	19.923624	0.261471
XIRP2	19.921831	0.534101
FANCB	19.89885	0.534101
HFM1	19.896383	0.534101
TGFB2	19.896383	0.534101
MFAP2	19.888893	0.534101
FGF18	19.876614	0.534101
FAM89A	19.874237	0.512895
FITM2	19.87262	0.534101
POU6F2	19.871475	0.534101
MUC2	19.871475	0.534101
CYP2C8	19.866066	0.534101
LGALS8-AS1	19.848156	0.534101
KPRP	19.836214	0.27233
C2orf40	19.83092	0.534101
ST7-AS1	19.796799	0.476124
CELSR1	19.795183	0.534101
REPS1	19.786873	0.534101
ZMYND19	19.754887	0.457356
H2BFWT	19.752995	0.534101
ZPBP2	19.734556	0.0779926
ZNF30	19.712595	0.534101
CPNE2	19.71197	0.534101
RNASEH2B-AS1	19.707253	0.452658
LOC100505624	19.69378	0.534101
C20orf194	19.683128	0.498044
PYGM	19.681156	0.265864
KRTAP4-8	19.661741	0.420868
PLEKHA8P1	19.644695	0.534101
MSANTD3	19.58972	0.447447
CACNA1C-AS4	19.57037	0.534101
SNORA62	19.568647	0.326561
WFDC10A	19.540945	0.534101
LOC100505716	19.535128	0.139714
CCDC19	19.523165	0.534101
VAV3-AS1	19.4897	0.534101
MUC6	19.472792	0.534101
LARGE	19.470478	0.534101
TTC7B	19.452354	0.534101
IQCF1	19.45201	0.534101
TREML2	19.42473	0.534101
PPAPDC1A	19.41013	0.534101
STOML1	19.325214	0.534101
PPIAL4B	19.298456	0.265839
INSL6	19.288122	0.534101
ST6GALNAC2	19.281683	0.534101
ELMO3	19.280872	0.534101
ZFP69	19.246653	0.534101
AQP10	19.2392	0.534101
SNORD99	19.181768	0.460183
DNAH6	19.14522	0.534101
SNORA45	19.032688	0.534101
KRTAP4-5	18.993198	0.454392
GOLGA6L1	18.983988	0.534101
SLC35F4	18.857038	0.534101
HDC	18.8168	0.534101
WFS1	18.810335	0.534101
LHFPL4	18.655176	0.534101
IQCF3	18.642693	0.386488
MTFR2	18.629427	0.534101
MDGA1	18.623056	0.534101
ZC2HC1C	18.598495	0.534101
OR51B5	18.5851	0.534101
LOC643802	18.558077	0.375499
FAM194A	18.549774	0.334356
HCAR3	18.484968	0.534101
CHEK2P2	18.464184	0.534101
PLEKHA4	18.430365	0.488536
LOC151171	18.404324	0.534101
CGN	18.404324	0.534101
EPS8	18.40264	0.534101
CERS6	18.401669	0.534101
CABLES2	18.393036	0.448282
KCTD16	18.368025	0.534101
SERPINA10	18.350792	0.387282
GCSAML-AS1	18.166117	0.454457
SNORA24	18.125612	0.511131
UBE2Q2P2	18.107912	0.534101
HDX	18.091679	0.534101
KRTAP4-11	18.065786	0.534101
CD300C	18.051939	0.534101
BEX1	18.016983	0.524971
ZNF487P	18.001846	0.534101
C3orf35	17.999031	0.534101
ZNF787	17.972055	0.534101
AADACL3	17.857826	0.449241
PTPDC1	17.793837	0.452792
CD1C	17.649729	0.534101
ATRIP	17.546837	0.534101
LOC100130987	17.42185	0.534101
GOLGA8G	17.318546	0.534101
PROX2	17.30869	0.534101
TXK	17.294743	0.534101
DLGAP1-AS5	17.157652	0.39003
LRRC16A	17.149637	0.534101
HLA-DOB	17.072283	0.457743
BCL11A	16.988934	0.534101
PLGLA	16.857359	0.534101
LOC100130950	16.763643	0.534101
MYBL2	16.75934	0.534101
TXNDC5	16.499132	0.534101
MAP6D1	16.476952	0.534101
PHEX	16.344244	0.534101
PTK2	16.195097	0.534101
ADAM22	16.191515	0.534101
KLHL29	16.101902	0.534101
HIST1H4H	16.080393	0.534101
PARM1	16.066782	0.534101
NRBP2	15.3122015	0.534101
CTAGE7P	15.259577	0.534101
C15orf54	14.949956	0.534101
ZNF382	14.949956	0.534101
LINC00338	-1.1448076	0.00348019
TTN-AS1	10.352632	0.0287062
HIRIP3	1.9998438	0.358811
LOC100128682	-1.1450506	0.00547164
GATAD2B	1.9987969	0.0341709
PTPN12	1.9981692	0.642518
MEFV	-1.1451454	0.00135977
PDDC1	-1.146629	0.000512963
HIST1H2AK	1.9959236	0.659448
ZNF576	1.9958376	0.475449
TIMM13	1.9958123	0.239974
UBE2O	1.9939727	0.167593
BID	1.9938169	0.0537661
LHPP	1.9926088	0.534101
PHF20L1	1.9925718	0.0224095
PHLPP1	1.989922	0.475013
RHOQ	1.9888595	0.534101
CNNM4	1.9880147	0.394111
C1orf131	1.9873415	0.17135
GOLPH3	1.9860733	0.167389
SLC22A23	1.983375	0.657077
PLEKHG5	1.9830503	0.303391
SUMO1P1	1.98273	0.534101
RBM23	1.9826932	0.0883154
VPS33B	1.9816911	0.261511
LOC100133315	1.9813697	0.534101
LOC389765	1.9801005	0.597792
CORO1C	1.9794928	0.369498
FAM91A2	1.977446	0.108544
CACNG8	-1.1495656	0.00508985
LOC728875	1.9762901	0.391999
OARD1	1.9760821	0.444464
LOC284379	-1.150481	0.00891474
CEACAM22P	-1.1520326	0.00437337
PCBD2	-1.1584715	0.00321642
MKKS	1.9712267	0.554251
SYT15	-1.1592368	0.00548718
EIF4G3	1.9692147	0.298899
C20orf118	1.9686319	0.534101
PLEKHA5	-1.1626346	0.00259085
FCF1	-1.1631539	0.00259679
RPS10-NUDT3	1.9656714	0.50228
BOP1	1.9656534	0.534101
IBA57	-1.1632481	0.00404657
ALOX5AP	1.9644108	0.031861
TPRKB	1.9614561	0.225524
PSMD12	1.9607749	0.01164
KDM3A	1.9603338	0.0508641
PDZD11	1.960156	0.29171
EBLN2	1.9597615	0.407802
ZNF251	1.9584209	0.534101
ACTR1A	1.957663	0.0188449
SKA1	-1.1643094	0.00276992
STXBP4	1.9560255	0.6118
LFNG	1.9558387	0.615844
SLC12A9	1.9554615	0.656795
DIRC1	1.954732	0.103539
LOC729739	1.9537894	0.206173
CHMP7	1.9529971	0.119497
ZNF789	1.9527951	0.443533
SUPT4H1	1.9526422	0.0228285
API5	1.9521999	0.0246235
NUGGC	-1.1645926	0.00776863
NDUFS8	1.9498979	0.0671329
ANKRD20A12P	1.949517	0.558544
RAB28	1.9493145	0.481043
PDLIM5	-1.1664072	0.00676748
THAP7-AS1	1.9482085	0.463626
USP32P2	1.9469156	0.605796
TTF1	1.9457346	0.0467702
PGAP3	1.9416642	0.649007
LMO4	1.9387338	0.393058
LOC441454	1.9383103	0.409971
DNAJB12	1.9367474	0.254427
ZNF526	-1.1682838	0.00963318
TRAF3IP2-AS1	-1.1690345	0.00404657
TBC1D24	-1.1692575	0.00269254
WDR17	-1.1700004	0.00974211
TFB2M	1.9275072	0.205449
SNX25	1.9236695	0.454393
TMEM136	-1.1720529	0.00775356
STK35	1.9230161	0.567991
TSR1	1.92226	0.0400466
EFCAB4B	1.9218769	0.420533
SSSCA1	1.9201864	0.117405
ZFYVE27	1.9184159	0.191661
[truncated: 12,446 more rows]
