# Supplementary material for: HIV specific CD8+ TRM-like cells in tonsils express exhaustive signatures in the absence of natural HIV control
Source: Front Immunol. 2022 Oct 18;13:912038. doi: 10.3389/fimmu.2022.912038 (PMC9623418; doi:10.3389/fimmu.2022.912038)
Supplement: Supplementary file 6 [file Table_9.xlsx]

## Sheet: IPA Pathways
Table S9A. Gene Set Analysis results using Ingenuity Pathway Analysis on the DEGs from the viremic vs control. See Table S8 for gene lists. Related to Figure 6.
Enriched IPA Canonical Pathways in viremics, –log10(p-value) and Z-Score reported.
Green = z-score <-1,0 and -log(p-value) >1.5. Red = z-score >1,0 and -log(p-value) >1.5
Ingenuity Canonical Pathways	-log(p-value)	Ratio	z-score	Molecules
MSP-RON Signaling In Macrophages Pathway	2.01	0.124	-1.069	HLA-DPB1,HLA-DQA1,HLA-DQA2,HLA-DQB1,HLA-DRB5,IL10,JUN,KLK7,KRAS,NFKB1,RALA,RAP1B,RAP2B,STAT3
Toll-like Receptor Signaling	2.63	0.158	-1.342	IRAK4,JUN,MAPK13,NFKB1,NFKBIA,PPARA,RPS27A,TLR10,TLR6,TLR7,UBA52,UBB
Production of Nitric Oxide and Reactive Oxygen Species in Macrophages	1.6	0.101	-1.698	APOL1,CDC42,IRF1,JUN,LYZ,MAP3K13,MAP3K2,MAPK13,NFKB1,NFKBIA,PCYOX1,PPARA,PPP1CB,PPP2R5A,PPP2R5C,PRKCA,PRKCB,RAP1B,RHOA
NAD biosynthesis II (from tryptophan)	2.32	0.333	-2	AFMID,IDO1,NMNAT1,QPRT
RhoGDI Signaling	3.19	0.127	-2.357	ACTB,ACTR2,ARHGDIB,ARHGEF1,ARPC2,ARPC3,ARPC4,CD44,CDC42,CFL1,EZR,GNAI3,GNAL,GNB4,GNG2,GNG4,ITGAL,MSN,MYL12B,MYL6,PPP1R12B,PRKCA,RHOA,WASF2
PD-1, PD-L1 cancer immunotherapy pathway	1.52	0.113	-2.53	B2M,HLA-A,HLA-B,HLA-C,HLA-DPB1,HLA-DQA1,HLA-DQA2,HLA-DQB1,HLA-DRB5,HLA-E,IL2RG,PDCD4
tRNA Splicing	2.3	0.182	-2.828	GDPD1,MPPE1,PDE11A,PDE4C,PDE6A,PDE6B,PDE7A,PDE7B
Cardiac β-adrenergic Signaling	2.92	0.134	-3.051	ADCY6,AKAP13,AKAP5,GDPD1,GNB4,GNG2,GNG4,GRK3,MPPE1,PDE11A,PDE4C,PDE6A,PDE6B,PDE7A,PDE7B,PPP1CB,PPP2R5A,PPP2R5C,PRKACB
Coronavirus Pathogenesis Pathway	13.3	0.253	-4.542	CASP3,E2F2,EEF1A1,EIF4E,FAU,IRF9,JUN,KPNB1,MAPK13,MAVS,NFKB1,NFKBIA,NPM1,RBL1,RPS10,RPS11,RPS13,RPS14,RPS15A,RPS16,RPS17,RPS18,RPS19,RPS20,RPS23,RPS24,RPS25,RPS26,RPS27,RPS27A,RPS29,RPS3,RPS3A,RPS4X,RPS6,RPS7,RPSA,STAT3
EIF2 Signaling	34.6	0.335	5.864	ACTB,ATF3,EIF1,EIF2S3,EIF3E,EIF4A1,EIF4E,EIF4G2,EIF5,FAU,HNRNPA1,HSPA5,KRAS,NOX4,PABPC1,PPP1CB,RALA,RAP1B,RAP2B,RPL10,RPL10A,RPL11,RPL12,RPL17,RPL18A,RPL19,RPL21,RPL23,RPL23A,RPL24,RPL27,RPL3,RPL30,RPL31,RPL32,RPL34,RPL35A,RPL36A,RPL36AL,RPL37,RPL37A,RPL39,RPL41,RPL5,RPL6,RPL7,RPL9,RPLP0,RPLP1,RPLP2,RPS10,RPS11,RPS13,RPS14,RPS15A,RPS16,RPS17,RPS18,RPS19,RPS20,RPS23,RPS24,RPS25,RPS26,RPS27,RPS27A,…
Oxidative Phosphorylation	7.39	0.22	4.082	ATP5F1A,ATP5F1B,ATP5F1C,ATP5ME,ATP5MG,COX17,COX6A1,COX6B2,COX6C,COX7A2,COX7B,COX7C,NDUFA1,NDUFA12,NDUFA13,NDUFA5,NDUFA6,NDUFAB1,NDUFB2,NDUFB4,NDUFS5,NDUFV3,UQCR11,UQCRH
Actin Cytoskeleton Signaling	2.43	0.11	3.411	ACTB,ACTR2,ARHGEF1,ARPC2,ARPC3,ARPC4,CDC42,CFL1,EZR,ITGAL,KRAS,MSN,MYL12B,MYL6,MYLK3,PFN1,PPP1CB,PPP1R12B,RALA,RAP1B,RAP2B,RHOA,TMSB10/TMSB4X,TTN,WASF2
Actin Nucleation by ARP-WASP Complex	2.4	0.148	3.317	ACTR2,ARPC2,ARPC3,ARPC4,CDC42,ITGAL,KRAS,PPP1R12B,RALA,RAP1B,RAP2B,RHOA
Role of NFAT in Regulation of the Immune Response	2.39	0.116	3.153	AKAP5,CALM1 (includes others),CD3D,FYN,GNAI3,GNAL,GNB4,GNG2,GNG4,HLA-A,HLA-B,HLA-DQA1,HLA-DQB1,HLA-DRB5,JUN,KRAS,NFKB1,NFKBIA,RALA,RAP1B,RAP2B
PKCθ Signaling in T Lymphocytes	1.81	0.11	3	CACNG8,CD3D,FYN,HLA-A,HLA-B,HLA-DQA1,HLA-DQB1,HLA-DRB5,JUN,KRAS,MAP3K13,MAP3K2,NFKB1,NFKBIA,RALA,RAP1B,RAP2B
Ephrin Receptor Signaling	2.18	0.111	2.982	ACTR2,ARPC2,ARPC3,ARPC4,CDC42,CFL1,CXCR4,EPHA10,FYN,GNAI3,GNAL,GNB4,GNG2,GNG4,ITGAL,KRAS,RALA,RAP1B,RAP2B,RHOA,STAT3
Systemic Lupus Erythematosus In T Cell Signaling Pathway	2.52	0.102	2.959	B2M,CASP2,CASP3,CASP6,CD3D,CD44,CDC42,CREM,EZR,FAS,GNAI3,HLA-A,HLA-B,HLA-C,HLA-DPB1,HLA-DQA1,HLA-DQA2,HLA-DQB1,HLA-DRB5,HLA-E,IL10,ITGAL,JUN,KRAS,MSN,NOS1,PPP2R5A,PPP2R5C,RALA,RAP1B,RAP2B,RHOA,SELPLG,STAT3
Regulation of Actin-based Motility by Rho	2.36	0.136	2.887	ACTB,ACTR2,ARPC2,ARPC3,ARPC4,CDC42,CFL1,ITGAL,MYL12B,MYL6,PFN1,PPP1CB,PPP1R12B,RHOA
Rac Signaling	2.49	0.132	2.84	ACTR2,ARPC2,ARPC3,ARPC4,CD44,CDC42,CFL1,ITGAL,JUN,KRAS,NFKB1,NOX4,RALA,RAP1B,RAP2B,RHOA
RhoA Signaling	5.23	0.179	2.837	ABL2,ACTB,ACTR2,ARHGEF1,ARPC2,ARPC3,ARPC4,CFL1,EZR,KTN1,MSN,MYL12B,MYL6,MYLK3,PFN1,PPP1CB,PPP1R12B,RHOA,SEPTIN14,SEPTIN6,SEPTIN7,TTN
fMLP Signaling in Neutrophils	4.06	0.164	2.668	ACTR2,ARPC2,ARPC3,ARPC4,CALM1 (includes others),CDC42,GNAI3,GNB4,GNG2,GNG4,KRAS,NFKB1,NFKBIA,NOX4,PRKCA,PRKCB,RALA,RAP1B,RAP2B
CD28 Signaling in T Helper Cells	2.91	0.14	2.53	ACTR2,ARPC2,ARPC3,ARPC4,CALM1 (includes others),CD3D,CDC42,FYN,HLA-A,HLA-B,HLA-DQA1,HLA-DQB1,HLA-DRB5,JUN,NFKB1,NFKBIA,PTPRC
NRF2-mediated Oxidative Stress Response	3.57	0.132	2.5	ACTB,CCT7,DNAJB1,DNAJB4,DNAJB6,DNAJC16,DNAJC3,FTH1,FTL,GSTM3,JUN,JUNB,KRAS,NQO1,PMF1/PMF1-BGLAP,PRKCA,PRKCB,RALA,RAP1B,RAP2B,SOD1,SQSTM1,TXN,UBB,VCP
Leukocyte Extravasation Signaling	2.07	0.109	2.5	ACTB,CD44,CDC42,CLDN11,CLDN16,CLDN18,CTNNA1,CTNNB1,CXCR4,EZR,GNAI3,ITGAL,MAPK13,MSN,MYL6,PRKCA,PRKCB,RAP1B,RHOA,SELPLG,SPN
Fcγ Receptor-mediated Phagocytosis in Macrophages and Monocytes	2.29	0.138	2.496	ACTB,ACTR2,ARF6,ARPC2,ARPC3,ARPC4,CDC42,DGKB,EZR,FYN,GPLD1,PRKCA,PRKCB
PI3K/AKT Signaling	1.71	0.103	2.496	CTNNB1,EIF4E,IFNLR1,IL17RD,IL2RG,IL6R,ITGAL,KRAS,NANOG,NFKB1,NFKBIA,PPP2R5A,PPP2R5C,RALA,RAP1B,RAP2B,YWHAE,YWHAQ,YWHAZ
Insulin Secretion Signaling Pathway	1.78	0.0984	2.449	ADCY6,EIF1,EIF2S3,EIF4A1,EIF4E,EIF4G2,FYN,GOSR1,KCNJ11,MAPK13,NAPG,PABPC1,PDIA3,PRKACB,PRKCA,PRKCB,RAP1B,SEC61G,SLC2A4,SRP14,SRP19,SSR1,SSR4,STAT3
CXCR4 Signaling	2.13	0.114	2.324	ADCY6,CDC42,CXCR4,EGR1,GNAI3,GNAL,GNB4,GNG2,GNG4,JUN,KRAS,MYL12B,MYL6,PRKCA,PRKCB,RALA,RAP1B,RAP2B,RHOA
MSP-RON Signaling In Cancer Cells Pathway	1.73	0.112	2.324	CTNNB1,JUN,KLK7,KRAS,NFKB1,NFKBIA,RALA,RAP1B,RAP2B,STAT3,VHL,VIM,YWHAE,YWHAQ,YWHAZ
14-3-3-mediated Signaling	1.93	0.118	2.309	JUN,KRAS,PDIA3,PRKCA,PRKCB,RALA,RAP1B,RAP2B,TUBA1A,TUBA1B,TUBA4A,VIM,YWHAE,YWHAQ,YWHAZ
Endocannabinoid Developing Neuron Pathway	1.6	0.113	2.309	ADCY6,CTNNB1,GNAI3,GNAL,GNG2,KRAS,MAPK13,PRKACB,RALA,RAP1B,RAP2B,RHOA,STAT3
RAN Signaling	2.53	0.294	2.236	KPNA2,KPNB1,RAN,RANBP2,RANGAP1
Signaling by Rho Family GTPases	2.39	0.107	2.236	ACTB,ACTR2,ARHGEF1,ARPC2,ARPC3,ARPC4,CDC42,CFL1,EZR,GNAI3,GNAL,GNB4,GNG2,GNG4,ITGAL,JUN,MSN,MYL12B,MYL6,NFKB1,NOX4,PPP1R12B,RHOA,SEPTIN14,SEPTIN6,SEPTIN7,VIM
Integrin Signaling	1.9	0.103	2.236	ACTB,ACTR2,ARF1,ARF6,ARHGAP26,ARPC2,ARPC3,ARPC4,CDC42,FYN,ITGAL,KRAS,MYL12B,MYLK3,PFN1,PPP1CB,PPP1R12B,RALA,RAP1B,RAP2B,RHOA,TTN
Cdc42 Signaling	4.5	0.148	2.138	ACTR2,ARPC2,ARPC3,ARPC4,B2M,CD3D,CDC42,CFL1,HLA-A,HLA-B,HLA-C,HLA-DPB1,HLA-DQA1,HLA-DQA2,HLA-DQB1,HLA-DRB5,HLA-E,ITGAL,JUN,LLGL1,MAPK13,MYL12B,MYL6,PPP1CB,PPP1R12B,RALA
Calcium-induced T Lymphocyte Apoptosis	2.15	0.152	1.897	CALM1 (includes others),CD3D,HLA-A,HLA-B,HLA-DQA1,HLA-DQB1,HLA-DRB5,NR4A1,PRKCA,PRKCB
p70S6K Signaling	3.01	0.14	1.807	EEF2,EEF2K,F2RL3,GNAI3,IL2RG,KRAS,PDIA3,PPP2R5A,PPP2R5C,PRKCA,PRKCB,RALA,RAP1B,RAP2B,RPS6,YWHAE,YWHAQ,YWHAZ
Huntington's Disease Signaling	2.15	0.105	1.732	APAF1,ATP5F1A,ATP5F1B,ATP5F1C,CASP2,CASP3,CASP6,DNAJB1,GNB4,GNG2,GNG4,GOSR1,HIP1,HSPA1A/HSPA1B,HSPA4,HSPA5,HSPA6,HSPA9,JUN,NAPG,PRKCA,PRKCB,RPS27A,UBA52,UBB
Remodeling of Epithelial Adherens Junctions	5.54	0.235	1.667	ACTB,ACTR2,ARF6,ARPC2,ARPC3,ARPC4,CBLL1,CTNNA1,CTNNB1,MAPRE1,RAB5C,RAB7A,RALA,TUBA1A,TUBA1B,TUBA4A
α-Adrenergic Signaling	2.69	0.147	1.667	ADCY6,ADRA1A,CALM1 (includes others),GNAI3,GNB4,GNG2,GNG4,KRAS,PRKACB,PRKCA,PRKCB,RALA,RAP1B,RAP2B
PEDF Signaling	1.53	0.122	1.667	FAS,KRAS,MAPK13,NFKB1,NFKBIA,RALA,RAP1B,RAP2B,RHOA,WASF2
Renal Cell Carcinoma Signaling	2	0.138	1.633	CDC42,ELOB,JUN,KRAS,RALA,RAP1B,RAP2B,RPS27A,UBA52,UBB,VHL
Ferroptosis Signaling Pathway	3.57	0.151	1.606	ARF1,ARF6,CTSB,FTH1,FTL,H2AC18/H2AC19,H2AZ1,KRAS,NOX4,RALA,RAP1B,RAP2B,RBL1,SLC11A2,SLC38A1,SLC3A2,SLC7A11,SQSTM1,STAT3
Gα12/13 Signaling	1.81	0.115	1.604	ARHGEF1,CDC42,CTNNB1,F2RL3,JUN,KRAS,MYL12B,MYL6,NFKB1,NFKBIA,RALA,RAP1B,RAP2B,RHOA,TBXA2R
P2Y Purigenic Receptor Signaling Pathway	1.93	0.118	1.387	ADCY6,GNAI3,GNB4,GNG2,GNG4,JUN,KRAS,NFKB1,PDIA3,PRKACB,PRKCA,PRKCB,RALA,RAP1B,RAP2B
Cardiac Hypertrophy Signaling	1.86	0.1	1.342	ADCY6,ADRA1A,CALM1 (includes others),CDC42,EIF4E,GNAI3,GNAL,GNB4,GNG2,GNG4,IL6R,JUN,KRAS,MAP3K13,MAP3K2,MAPK13,MYL12B,MYL6,PDIA3,PRKACB,RALA,RAP1B,RAP2B,RHOA
Thrombin Signaling	2.62	0.115	1.291	ADCY6,ARHGEF1,CAMK1D,CDC42,F2RL3,GNAI3,GNAL,GNB4,GNG2,GNG4,KRAS,MAPK13,MYL12B,MYL6,NFKB1,PDIA3,PPP1CB,PPP1R12B,PRKCA,PRKCB,RALA,RAP1B,RAP2B,RHOA
Induction of Apoptosis by HIV1	2.94	0.18	1.265	APAF1,CASP3,CXCR4,DFFA,DFFB,FAS,NFKB1,NFKBIA,SLC25A3,SLC25A5,XIAP
Prolactin Signaling	1.56	0.123	1.265	FYN,IRF1,JUN,KRAS,PRKCA,PRKCB,RALA,RAP1B,RAP2B,STAT3
Opioid Signaling Pathway	1.72	0.0972	1.225	ADCY6,CACNG8,CALM1 (includes others),CAMK1D,CDC42,CTNNB1,FYN,GNAI3,GNAL,GNG2,GRK3,KCNJ3,KCNJ5,KRAS,NFKB1,NFKBIA,NOS1,PRKACB,PRKCA,PRKCB,RALA,RAP1B,RAP2B,RPS6KA6
Regulation of eIF4 and p70S6K Signaling	13.2	0.241	1.134	EIF1,EIF2S3,EIF3E,EIF4A1,EIF4E,EIF4G2,FAU,ITGAL,KRAS,MAPK13,PABPC1,PAIP2,PPP2R5A,PPP2R5C,RALA,RAP1B,RAP2B,RPS10,RPS11,RPS13,RPS14,RPS15A,RPS16,RPS17,RPS18,RPS19,RPS20,RPS23,RPS24,RPS25,RPS26,RPS27,RPS27A,RPS29,RPS3,RPS3A,RPS4X,RPS6,RPS7,RPSA
Ephrin B Signaling	2.35	0.153	1.134	CAP1,CDC42,CFL1,CTNNB1,CXCR4,GNAI3,GNAL,GNB4,GNG2,GNG4,RHOA
Coronavirus Replication Pathway	1.71	0.156	1.134	COPE,HNRNPA1,IFITM1,IFITM3,TUBA1A,TUBA1B,TUBA4A
Protein Ubiquitination Pathway	10.9	0.179	#NUM!	ANAPC11,B2M,DNAJB1,DNAJB4,DNAJB6,DNAJC16,DNAJC22,DNAJC24,DNAJC3,ELOB,FBXW7,HLA-A,HLA-B,HLA-C,HLA-E,HSPA1A/HSPA1B,HSPA4,HSPA5,HSPA6,HSPA9,HSPD1,HSPE1,PRKN,PSMA1,PSMA4,PSMA7,PSMB1,PSMB4,PSMB6,PSMC2,PSMC4,PSMD11,PSMD12,RPS27A,SKP1,UBA52,UBB,UBE2A,UBE2B,UBE2D3,UBE2L3,UBE2N,UBE2R2,UBE2V1,UBE3A,USP15,USP49,VHL,XIAP
CREB Signaling in Neurons	0.423	0.0654	-3.212	ADCY6,ADRA1A,AVPR1A,CACNG8,CALM1 (includes others),CCR6,F2RL3,FFAR2,FFAR4,FGFR2,FLT1,FZD3,FZD4,GNAI3,GNAL,GNB4,GNG2,GNG4,GPR12,GPR155,GPR161,GPR37L1,GPR82,GPR83,HCAR1,HRH4,KRAS,NMUR1,PDIA3,PRKACB,PRKCA,PRKCB,PTAFR,RALA,RAP1B,RAP2B,SSTR2,TBXA2R,VIPR2
Antigen Presentation Pathway	5.61	0.308	#NUM!	B2M,HLA-A,HLA-B,HLA-C,HLA-DPB1,HLA-DQA1,HLA-DQA2,HLA-DQB1,HLA-DRB5,HLA-E,PDIA3,PSMB6
Mitochondrial Dysfunction	5.19	0.158	#NUM!	ATP5F1A,ATP5F1B,ATP5F1C,ATP5ME,ATP5MG,CASP3,COX17,COX6A1,COX6B2,COX6C,COX7A2,COX7B,COX7C,CPT1A,NDUFA1,NDUFA12,NDUFA13,NDUFA5,NDUFA6,NDUFAB1,NDUFB2,NDUFB4,NDUFS5,NDUFV3,PRKN,UQCR11,UQCRH
Breast Cancer Regulation by Stathmin1	1.21	0.078	-2.714	ADRA1A,ARHGEF1,AVPR1A,CAMK1D,CCR6,E2F2,F2RL3,FFAR2,FFAR4,FZD3,FZD4,GNB4,GNG2,GNG4,GPR12,GPR155,GPR161,GPR37L1,GPR82,GPR83,HCAR1,HRH4,JUN,KRAS,NFKB1,NMUR1,PPP1CB,PPP2R5A,PPP2R5C,PRKACB,PRKCA,PRKCB,PTAFR,RALA,RAP1B,RAP2B,RB1CC1,RHOA,RLIM,SSTR2,STAT3,TBXA2R,TUBA1A,TUBA1B,TUBA4A,VIPR2
Virus Entry via Endocytic Pathways	4.31	0.176	#NUM!	ACTB,AP3M1,AP3S1,B2M,CD55,CDC42,CXADR,FYN,HLA-A,HLA-B,HLA-C,HLA-E,KRAS,PRKCA,PRKCB,RALA,RAP1B,RAP2B
Phagosome Maturation	4.26	0.152	#NUM!	ATP6V0A2,ATP6V0B,ATP6V0D2,ATP6V1G1,B2M,CTSB,CTSW,DYNLL1,DYNLT1,GOSR1,HLA-A,HLA-B,HLA-C,HLA-DRB5,HLA-E,NAPG,NOS1,NOX4,RAB5C,RAB7A,TUBA1A,TUBA1B,TUBA4A
cAMP-mediated signaling	1.12	0.0873	-2.357	ADCY6,AKAP13,AKAP5,CALM1 (includes others),CAMK1D,CREM,GDPD1,GNAI3,GNAL,MPPE1,PDE11A,PDE4C,PDE6A,PDE6B,PDE7A,PDE7B,PRKACB,STAT3,TBXA2R,VIPR2
PPAR Signaling	0.491	0.0762	-2.121	JUN,KRAS,NFKB1,NFKBIA,PPARA,RALA,RAP1B,RAP2B
Caveolar-mediated Endocytosis Signaling	3.88	0.192	#NUM!	ACTB,B2M,CD55,COPE,FYN,HLA-A,HLA-B,HLA-C,HLA-E,ITGAL,MAP3K2,PRKCA,PTPN1,RAB5C
Triacylglycerol Biosynthesis	0.541	0.0909	-2	DBT,LPCAT2,LPIN3,MBOAT2
Dermatan Sulfate Biosynthesis (Late Stages)	0.5	0.087	-2	CHST5,DSEL,NDST3,SULT2A1
Dermatan Sulfate Biosynthesis	0.302	0.0678	-2	CHST5,DSEL,NDST3,SULT2A1
Heparan Sulfate Biosynthesis	0	0.0506	-2	CHST5,DTD2,NDST3,SULT2A1
Heparan Sulfate Biosynthesis (Late Stages)	0	0.0556	-2	CHST5,DTD2,NDST3,SULT2A1
AMPK Signaling	1.16	0.0892	-1.941	ACTB,ADIPOQ,ADRA1A,CHRNA5,CHRNB1,CPT1A,CPT2,EEF2,EEF2K,MAPK13,ORAI2,PPM1K,PPP2R5A,PPP2R5C,PRKACB,RAB1A,RAB7A,SLC2A4,SMARCB1
PPARα/RXRα Activation	0.693	0.0785	-1.941	ACOX1,ADCY6,ADIPOQ,JUN,KRAS,NFKB1,NFKBIA,PDIA3,PPARA,PRKACB,PRKCA,PRKCB,RALA,RAP1B,RAP2B
Xenobiotic Metabolism AHR Signaling Pathway	0.565	0.0824	-1.89	ALDH1B1,CYP1A2,GSTM3,NFKB1,NQO1,PTGES3,SUMO1
Tight Junction Signaling	3.16	0.131	#NUM!	ACTB,CDC42,CLDN11,CLDN16,CLDN18,CPSF6,CTNNA1,CTNNB1,GOSR1,JUN,LLGL1,MYL6,NAPG,NFKB1,NUDT21,OCLN,PATJ,PPP2R5A,PPP2R5C,PRKACB,RHOA,VAPA
TREM1 Signaling	1.04	0.107	-1.414	IL10,NFKB1,NLRC3,NLRP12,STAT3,TLR10,TLR6,TLR7
Wnt/β-catenin Signaling	0.932	0.0867	-1.414	CD44,CTNNB1,FZD3,FZD4,JUN,KREMEN1,POU5F1,PPP2R5A,PPP2R5C,RPS27A,TLE3,TLE4,UBA52,UBB,WNT7B
Endocannabinoid Cancer Inhibition Pathway	0.979	0.0909	-1.387	ADCY6,ATF3,CASP2,CASP3,CASP6,CTNNB1,GNAI3,GNAL,NOS1,PRKACB,RHOA,TRPV1,VIM
Autoimmune Thyroid Disease Signaling	3.15	0.204	#NUM!	FAS,GZMB,HLA-A,HLA-B,HLA-C,HLA-DQA1,HLA-DQB1,HLA-DRB5,HLA-E,IL10
ATM Signaling	0.406	0.0722	-1.342	CBX5,JUN,MAPK13,NFKBIA,PPP2R5A,PPP2R5C,SMC1A
IL-15 Production	0.668	0.0826	-1.265	ABL2,AXL,CLK1,CSF2RA,FGFR2,FLT1,FYN,IRF1,NFKB1,PTK6
White Adipose Tissue Browning Pathway	0.561	0.0775	-1.265	ADCY6,BMP7,CACNG8,FGFR2,LDHA,LDHB,MAPK13,PPARA,PRKACB,TRPV1
Xenobiotic Metabolism CAR Signaling Pathway	0	0.0529	-1.265	ALDH1B1,CHST5,CYP1A2,GSTM3,NDST3,PPP2R5A,PPP2R5C,PRKCA,PRKCB,SULT2A1
PCP pathway	1.12	0.117	-1.134	FZD3,FZD4,JUN,JUNB,PFN1,RHOA,WNT7B
Wnt/Ca+ pathway	1.06	0.113	-1.134	FZD3,FZD4,NFKB1,PDE6A,PDE6B,PDIA3,PRKCA
Activation of IRF by Cytosolic Pattern Recognition Receptors	1.03	0.111	-1.134	IL10,IRF9,JUN,MAVS,NFKB1,NFKBIA,TANK
Iron homeostasis signaling pathway	3.11	0.139	#NUM!	ATP6V0A2,ATP6V0B,ATP6V0D2,ATP6V1G1,BMP7,FECH,FLVCR1,FTH1,FTL,FXN,HIF3A,HSPA9,IL6R,ISCU,LYRM4,SKP1,SLC11A2,SMAD5,STAT3
4-1BB Signaling in T Lymphocytes	1.35	0.156	-1	JUN,MAPK13,NFKB1,NFKBIA,TNFSF9
Role of BRCA1 in DNA Damage Response	0.65	0.0875	-1	ACTB,BABAM2,BRIP1,E2F2,FAAP24,RBL1,SMARCB1
April Mediated Signaling	0.633	0.1	-1	JUN,MAPK13,NFKB1,NFKBIA
PTEN Signaling	0.479	0.0735	-1	CASP3,CDC42,FGFR2,FLT1,ITGAL,KRAS,NFKB1,RALA,RAP1B,RAP2B
EGF Signaling	0.353	0.0727	-1	JUN,MAPK13,PRKCA,STAT3
Basal Cell Carcinoma Signaling	0.336	0.0694	-1	BMP7,CTNNB1,FZD3,FZD4,WNT7B
Role of Wnt/GSK-3β Signaling in the Pathogenesis of Influenza	0	0.0513	-1	CTNNB1,FZD3,FZD4,WNT7B
Cyclins and Cell Cycle Regulation	0	0.0617	-1	CCNH,E2F2,PPP2R5A,PPP2R5C,SKP1
FGF Signaling	0	0.0476	-1	FGFR2,MAPK13,PRKCA,STAT3
GPCR-Mediated Integration of Enteroendocrine Signaling Exemplified by an L Cell	0	0.0548	-1	ADCY6,GNAI3,PDIA3,PRKACB
Xenobiotic Metabolism PXR Signaling Pathway	0	0.0469	-1	ALDH1B1,CHST5,GSTM3,NDST3,PPP1CB,PRKACB,PRKCA,PRKCB,SULT2A1
Allograft Rejection Signaling	2.63	0.151	#NUM!	B2M,FAS,GZMB,HLA-A,HLA-B,HLA-C,HLA-DPB1,HLA-DQA1,HLA-DQA2,HLA-DQB1,HLA-DRB5,HLA-E,IL10
GPCR-Mediated Nutrient Sensing in Enteroendocrine Cells	1.07	0.0982	-0.905	ADCY6,CACNG8,FFAR2,FFAR4,GNAI3,GNG2,GNG4,PDIA3,PRKACB,PRKCA,PRKCB
Endocannabinoid Neuronal Synapse Pathway	0.775	0.0859	-0.905	ADCY6,CACNG8,GNAI3,GNAL,GNG2,KCNJ3,KCNJ5,MAPK13,PDIA3,PRKACB,TRPV1
Osteoarthritis Pathway	0.544	0.0727	-0.905	ADAMTS4,ADIPOQ,ANXA2,ANXA5,CASP2,CASP3,CASP6,CTNNA1,CTNNB1,FZD3,FZD4,HMGB1,ITGAL,NAMPT,NFKB1,SMAD5
Factors Promoting Cardiogenesis in Vertebrates	0.491	0.0733	-0.905	BMP7,CTNNB1,FZD3,FZD4,NOX4,PDIA3,PRKCA,PRKCB,RHOA,SMAD5,WNT7B
Graft-versus-Host Disease Signaling	2.62	0.188	#NUM!	FAS,GZMB,HLA-A,HLA-B,HLA-C,HLA-DQA1,HLA-DQB1,HLA-DRB5,HLA-E
CD40 Signaling	0.674	0.0923	-0.816	JUN,MAPK13,NFKB1,NFKBIA,STAT3,TANK
Role of MAPK Signaling in Inhibiting the Pathogenesis of Influenza	0.498	0.08	-0.816	CASP3,JUN,MAPK13,NFKB1,NFKBIA,PLA2G4E
Sertoli Cell-Sertoli Cell Junction Signaling	2.36	0.113	#NUM!	ACTB,CDC42,CLDN11,CLDN16,CLDN18,CTNNA1,CTNNB1,ITGAL,JUN,KRAS,MAP3K13,MAP3K2,MAPK13,NOS1,OCLN,PRKACB,RALA,RAP1B,RAP2B,TUBA1A,TUBA1B,TUBA4A
B Cell Development	2.24	0.194	#NUM!	HLA-A,HLA-B,HLA-DQA1,HLA-DQB1,HLA-DRB5,PTPRC,SPN
Salvage Pathways of Pyrimidine Deoxyribonucleotides	1.98	0.375	#NUM!	AICDA,APOBEC3A,APOBEC3G
eNOS Signaling	1.17	0.0943	-0.535	ADCY6,AQP6,CALM1 (includes others),CASP3,CHRNA5,CHRNB1,FLT1,HSPA1A/HSPA1B,HSPA4,HSPA5,HSPA6,HSPA9,PRKACB,PRKCA,PRKCB
IL-17 Signaling	0.573	0.0749	-0.535	CCL22,IL11,JUN,KRAS,MAPK13,NFKB1,RALA,RAP1B,RAP2B,TNFSF14,TNFSF15,TNFSF8,TNFSF9,TRAF3IP2
Telomere Extension by Telomerase	1.94	0.267	#NUM!	HNRNPA1,TERF2,XRCC5,XRCC6
Role of Tissue Factor in Cancer	1.91	0.121	#NUM!	CASP3,CDC42,CFL1,EGR1,EIF4E,F3,FYN,KRAS,MAPK13,PRKCA,RALA,RAP1B,RAP2B,RPS6KA6
Epithelial Adherens Junction Signaling	1.89	0.112	#NUM!	ACTB,ACTR2,ARPC2,ARPC3,ARPC4,CDC42,CTNNA1,CTNNB1,KRAS,MYL6,RALA,RAP1B,RAP2B,RHOA,TUBA1A,TUBA1B,TUBA4A
Clathrin-mediated Endocytosis Signaling	1.79	0.104	#NUM!	AAK1,ACTB,ACTR2,AP3M1,AP3S1,APOL1,ARF6,ARPC2,ARPC3,ARPC4,CDC42,HIP1,LYZ,PCYOX1,RAB5C,RAB7A,RPS27A,STON2,UBA52,UBB
UVB-Induced MAPK Signaling	0.664	0.0962	-0.447	EIF4E,JUN,MAPK13,PRKCA,PRKCB
Lymphotoxin β Receptor Signaling	0.642	0.0943	-0.447	APAF1,CASP3,NFKB1,NFKBIA,TNFSF14
IL-17A Signaling in Airway Cells	0.427	0.0769	-0.447	MAPK13,NFKB1,NFKBIA,STAT3,TRAF3IP2
Aryl Hydrocarbon Receptor Signaling	0.409	0.0699	-0.447	ALDH1B1,APAF1,CYP1A2,FAS,GSTM3,JUN,NFKB1,NQO1,PTGES3,RBL1
NER Pathway	0.343	0.068	-0.447	CCNH,COPS8,ERCC4,GTF2H3,GTF2H5,HMGN1,UBE2N
LXR/RXR Activation	0	0.0413	-0.447	APOL1,LYZ,NFKB1,NR1H2,PCYOX1
Salvage Pathways of Pyrimidine Ribonucleotides	0	0.051	-0.447	AICDA,APOBEC3A,APOBEC3G,HIPK1,PYCR3
Regulation Of The Epithelial Mesenchymal Transition In Development Pathway	0	0.0595	-0.447	CTNNB1,FZD3,FZD4,NFKB1,WNT7B
Role of Pattern Recognition Receptors in Recognition of Bacteria and Viruses	0.804	0.0844	-0.378	CLEC7A,IL10,IL11,MAVS,NFKB1,PRKCA,PRKCB,TLR6,TLR7,TNFSF14,TNFSF15,TNFSF8,TNFSF9
RANK Signaling in Osteoclasts	0.735	0.0899	-0.378	CALM1 (includes others),JUN,MAP3K13,MAP3K2,MAPK13,NFKB1,NFKBIA,XIAP
G-Protein Coupled Receptor Signaling	1.7	0.0949	#NUM!	ADCY6,ADRA1A,AVPR1A,FYN,GDPD1,GNAI3,GNAL,KRAS,MPPE1,NFKB1,NFKBIA,PDE11A,PDE4C,PDE6A,PDE6B,PDE7A,PDE7B,PRKACB,PRKCA,PRKCB,RALA,RAP1B,RAP2B,STAT3,TBXA2R,VIPR2
Prostanoid Biosynthesis	1.69	0.3	#NUM!	PTGES,PTGES3,PTGIS
CTLA4 Signaling in Cytotoxic T Lymphocytes	1.68	0.124	#NUM!	AP1S3,B2M,CD3D,FYN,HLA-A,HLA-B,HLA-C,HLA-E,PPP2R5A,PPP2R5C,TRAT1
Branched-chain α-keto acid Dehydrogenase Complex	1.68	0.5	#NUM!	BCKDHB,DBT
Altered T Cell and B Cell Signaling in Rheumatoid Arthritis	1.64	0.122	#NUM!	FAS,HLA-A,HLA-B,HLA-DQA1,HLA-DQB1,HLA-DRB5,IL10,NFKB1,TLR10,TLR6,TLR7
Systemic Lupus Erythematosus Signaling	1.57	0.0961	#NUM!	CD3D,CREM,HLA-A,HLA-B,HLA-C,HLA-E,HNRNPC,IL10,IL6R,JUN,KRAS,LSM3,PTPRC,RALA,RAP1B,RAP2B,SNRPB,SNRPD1,SNRPD2,SNRPG,SNU13,TLR7
Kinetochore Metaphase Signaling Pathway	1.33	0.109	0	ANAPC11,CENPH,H2AC18/H2AC19,H2AZ1,PMF1/PMF1-BGLAP,PPP1CB,PPP2R5A,PPP2R5C,SKA1,SMC1A,STAG2
Gluconeogenesis I	1.13	0.154	0	GAPDH,GPI,ME2,PGK1
Myc Mediated Apoptosis Signaling	1.06	0.12	0	APAF1,CASP2,CASP3,FAS,NFKB1,PRKACB
BEX2 Signaling Pathway	0.943	0.101	0	CTNNB1,JUN,NFKB1,NFKBIA,PPP2R5A,PPP2R5C,SMARCB1,STAT3
Inhibition of Angiogenesis by TSP1	0.807	0.118	0	CASP3,FYN,JUN,MAPK13
Corticotropin Releasing Hormone Signaling	0.73	0.0828	0	ADCY6,CACNG8,CALM1 (includes others),GNAI3,JUN,MAPK13,NOS1,NR4A1,PRKACB,PRKCA,PRKCB,RAP1B
Amyotrophic Lateral Sclerosis Signaling	0.602	0.0825	0	APAF1,CASP3,NOS1,RAB5C,RNF19A,SOD1,SSR4,XIAP
MIF Regulation of Innate Immunity	0.585	0.0952	0	JUN,NFKB1,NFKBIA,PLA2G4E
Necroptosis Signaling Pathway	0.577	0.0764	0	AXL,FAS,IRF9,PGAM5,PLA2G4E,RBL1,SLC25A3,SLC25A5,TIMM17A,TOMM22,TOMM34,TRPM7
Synaptic Long Term Depression	0.553	0.0741	0	CACNG8,GNAI3,GNAL,KRAS,NOS1,PDIA3,PLA2G4E,PPP2R5A,PPP2R5C,PRKCA,PRKCB,RALA,RAP1B,RAP2B
p53 Signaling	0.395	0.0714	0	APAF1,CASP6,CTNNB1,FAS,GNL3,JUN,ST13
Sperm Motility	0.393	0.0673	0	ABL2,AXL,CALM1 (includes others),CLK1,CSF2RA,FGFR2,FLT1,FYN,PDE4C,PDIA3,PLA2G4E,PRKACB,PRKCA,PRKCB,PTK6
Growth Hormone Signaling	0.348	0.0704	0	PRKCA,PRKCB,RPS6KA6,SLC2A4,STAT3
Th17 Activation Pathway	0.305	0.0659	0	CCR6,IL10,IL6R,IRAK4,NFKB1,STAT3
Retinoic acid Mediated Apoptosis Signaling	0.291	0.0667	0	APAF1,CASP3,IRF1,PARP8
Neuropathic Pain Signaling In Dorsal Horn Neurons	0	0.0594	0	CAMK1D,KCNN3,PDIA3,PRKACB,PRKCA,PRKCB
Gαs Signaling	0	0.0561	0	ADCY6,GNB4,GNG2,GNG4,PRKACB,VIPR2
p38 MAPK Signaling	0	0.0593	0	EEF2K,FAS,HMGN1,IRAK4,MAPK13,PLA2G4E,RPS6KA6
Systemic Lupus Erythematosus In B Cell Signaling Pathway	1.46	0.0909	0.2	CALM1 (includes others),CTNNB1,FYN,IL10,IL11,IL6R,IRAK4,IRF9,ISG20,JUN,KRAS,MAVS,NFKB1,PRKCA,PRKCB,RALA,RAP1B,RAP2B,SHE,STAT3,TLR7,TNFSF14,TNFSF15,TNFSF8,TNFSF9
Neuroinflammation Signaling Pathway	1.29	0.0867	0.2	B2M,CASP3,CTNNB1,FAS,HLA-A,HLA-B,HLA-C,HLA-DQA1,HLA-DQB1,HLA-DRB5,HLA-E,HMGB1,IL10,IL6R,IRAK4,JUN,KCNJ3,KCNJ5,MAPK13,NFKB1,NOX4,PLA2G4E,TLR10,TLR6,TLR7,XIAP
Xenobiotic Metabolism General Signaling Pathway	1.23	0.0979	0.277	FTL,GSTM3,KRAS,MAP3K13,MAP3K2,MAPK13,NQO1,NR1H2,PPARA,PRKCA,PRKCB,RALA,RAP1B,RAP2B
STAT3 Pathway	1.13	0.0963	0.302	FGFR2,FLT1,IFNLR1,IL17RD,IL2RG,IL6R,KRAS,MAPK13,NDUFA13,RALA,RAP1B,RAP2B,STAT3
Dopamine-DARPP32 Feedback in cAMP Signaling	1.1	0.092	0.302	ADCY6,CALM1 (includes others),CREM,GNAI3,KCNJ11,KCNJ3,KCNJ5,NOS1,PDIA3,PPP1CB,PPP2R5A,PPP2R5C,PRKACB,PRKCA,PRKCB
Gαq Signaling	0.759	0.0828	0.333	ADRA1A,AVPR1A,CALM1 (includes others),CDC42,GNB4,GNG2,GNG4,GPLD1,NFKB1,NFKBIA,PRKCA,PRKCB,RHOA
Antioxidant Action of Vitamin C	0.866	0.0917	0.378	CSF2RA,GPLD1,MAPK13,NFKB1,NFKBIA,NXN,PDIA3,PLA2G4E,SLC2A4,TXN
Role of Hypercytokinemia/hyperchemokinemia in the Pathogenesis of Influenza	0.551	0.0814	0.378	IFNLR1,IL10,IRF9,ISG20,MX1,NFKB1,TLR7
TNFR2 Signaling	1.45	0.167	0.447	JUN,NFKB1,NFKBIA,TANK,XIAP
CD27 Signaling in Lymphocytes	1.36	0.132	0.447	APAF1,CASP3,JUN,MAP3K13,MAP3K2,NFKB1,NFKBIA
Neuroprotective Role of THOP1 in Alzheimer's Disease	0.745	0.0862	0.447	GZMA,GZMB,GZMK,HLA-A,HLA-B,HLA-C,HLA-E,KLK7,PRKACB,YWHAE
Nitric Oxide Signaling in the Cardiovascular System	0	0.0505	0.447	CALM1 (includes others),FLT1,PRKACB,PRKCA,PRKCB
NF-κB Signaling	1.29	0.095	0.5	FGFR2,FLT1,IRAK4,KRAS,NFKB1,NFKBIA,PRKACB,PRKCB,RALA,RAP1B,RAP2B,TANK,TLR10,TLR6,TLR7,UBE2N,UBE2V1
Calcium Signaling	0	0.0534	0.632	AKAP5,ATP2B1,CACNG8,CALM1 (includes others),CAMK1D,CHRNA5,CHRNB1,MYL6,PRKACB,RAP1B,RAP2B
Nur77 Signaling in T Lymphocytes	1.24	0.118	0.707	APAF1,CALM1 (includes others),CASP3,CD3D,MAP3K2,NR4A1,PRKCA,PRKCB
TGF-β Signaling	0.857	0.0938	0.707	BMP7,CDC42,JUN,KRAS,MAPK13,RALA,RAP1B,RAP2B,SMAD5
VEGF Family Ligand-Receptor Interactions	0.833	0.0952	0.707	FLT1,KRAS,PLA2G4E,PRKCA,PRKCB,RALA,RAP1B,RAP2B
Role of NFAT in Cardiac Hypertrophy	1.14	0.0888	0.728	ADCY6,AKAP5,CACNG8,CALM1 (includes others),CAMK1D,GNAI3,GNB4,GNG2,GNG4,IL11,KRAS,MAPK13,PDIA3,PRKACB,PRKCA,PRKCB,RALA,RAP1B,RAP2B
IL-8 Signaling	1.38	0.095	0.775	CDC42,FLT1,GNAI3,GNB4,GNG2,GNG4,GPLD1,IRAK4,JUN,KRAS,MYL12B,NFKB1,NOX4,PRKCA,PRKCB,RALA,RAP1B,RAP2B,RHOA
Apelin Adipocyte Signaling Pathway	0.402	0.0732	0.816	ADCY6,GNAI3,MAPK13,NOX4,PRKACB,SOD1
Pancreatic Adenocarcinoma Signaling	0.289	0.0642	0.816	CDC42,E2F2,GPLD1,KRAS,NFKB1,RALA,STAT3
Type II Diabetes Mellitus Signaling	0.286	0.0634	0.816	ACSL6,ADIPOQ,CACNG8,KCNJ11,NFKB1,NFKBIA,PRKCA,PRKCB,SLC2A4
LPS/IL-1 Mediated Inhibition of RXR Function	0	0.0533	0.816	ACOX1,ACSL6,ALDH1B1,CHST5,CPT1A,CPT2,GSTM3,JUN,NDST3,NR1H2,PPARA,SULT2A1
D-myo-inositol (1,4,5,6)-Tetrakisphosphate Biosynthesis	0	0.0423	0.816	PGAM5,PPM1K,PPP2R5A,PTPN1,PTPRC,SET
D-myo-inositol (3,4,5,6)-tetrakisphosphate Biosynthesis	0	0.0423	0.816	PGAM5,PPM1K,PPP2R5A,PTPN1,PTPRC,SET
3-phosphoinositide Biosynthesis	0	0.0361	0.816	PGAM5,PPM1K,PPP2R5A,PTPN1,PTPRC,SET
Semaphorin Neuronal Repulsive Signaling Pathway	0.618	0.0791	0.905	CD44,CFL1,FYN,ITGAL,MYL12B,MYL6,PDE4C,PPP1CB,PPP1R12B,PRKACB,RHOA
Interferon Signaling	1.16	0.139	1	IFITM1,IFITM3,IRF1,IRF9,MX1
PDGF Signaling	1.08	0.105	1	ABL2,JUN,KRAS,PRKCA,PRKCB,RALA,RAP1B,RAP2B,STAT3
ErbB Signaling	0.9	0.0957	1	CDC42,JUN,KRAS,MAPK13,PRKCA,PRKCB,RALA,RAP1B,RAP2B
Fc Epsilon RI Signaling	0.526	0.0769	1	FYN,KRAS,MAPK13,PLA2G4E,PRKCA,PRKCB,RALA,RAP1B,RAP2B
IL-7 Signaling Pathway	0	0.0513	1	FYN,IL2RG,JUN,MAPK13
ERK/MAPK Signaling	0.914	0.0842	1.069	EIF4E,FYN,ITGAL,KRAS,PLA2G4E,PPP1CB,PPP2R5A,PPP2R5C,PRKACB,PRKCA,PRKCB,RALA,RAP1B,RAP2B,STAT3,YWHAQ,YWHAZ
UVA-Induced MAPK Signaling	1.41	0.112	1.134	CASP3,JUN,KRAS,MAPK13,PARP8,PDIA3,PRKCA,RALA,RAP1B,RAP2B,RPS6KA6
Antiproliferative Role of Somatostatin Receptor 2	1.32	0.117	1.134	GNB4,GNG2,GNG4,KRAS,NOS1,RALA,RAP1B,RAP2B,SSTR2
SPINK1 General Cancer Pathway	0.876	0.101	1.134	GZMA,IL6R,KRAS,RALA,RAP1B,RAP2B,STAT3
Telomerase Signaling	0.666	0.0841	1.134	IL2RG,KRAS,PPP2R5A,PPP2R5C,PTGES3,RALA,RAP1B,RAP2B,TERF2
Melanocyte Development and Pigmentation Signaling	0.441	0.0745	1.134	ADCY6,KRAS,PRKACB,RALA,RAP1B,RAP2B,RPS6KA6
Apelin Cardiomyocyte Signaling Pathway	0.384	0.0707	1.134	GNAI3,MAPK13,MYL12B,MYL6,PDIA3,PRKCA,PRKCB
D-myo-inositol-5-phosphate Metabolism	0	0.0446	1.134	PGAM5,PIP4K2A,PPM1K,PPP2R5A,PTPN1,PTPRC,SET
Superpathway of Inositol Phosphate Compounds	0	0.0352	1.134	PGAM5,PIP4K2A,PPM1K,PPP2R5A,PTPN1,PTPRC,SET
3-phosphoinositide Degradation	0	0.0449	1.134	MTMR14,PGAM5,PPM1K,PPP2R5A,PTPN1,PTPRC,SET
CDK5 Signaling	1.46	0.111	1.155	ADCY6,EGR1,GNAL,KRAS,MAPK13,PPP1CB,PPP2R5A,PPP2R5C,PRKACB,RALA,RAP1B,RAP2B
Adrenomedullin signaling pathway	0.623	0.0761	1.155	ADCY6,CALM1 (includes others),CASP3,KCNN3,KRAS,MAPK13,MYLK3,NFKB1,PDIA3,PRKACB,RALA,RAP1B,RAP2B,SHE,TTN
Acute Phase Response Signaling	0.361	0.0667	1.155	FTL,IL6R,JUN,KRAS,MAPK13,NFKB1,NFKBIA,OSMR,RALA,RAP1B,RAP2B,STAT3
Synaptogenesis Signaling Pathway	1.13	0.0833	1.177	ACTR2,ADCY6,ARPC2,ARPC3,ARPC4,CALM1 (includes others),CDC42,CFL1,CTNNB1,EPHA10,FYN,GOSR1,KRAS,NAPG,NRXN3,PAFAH1B1,PRKACB,RAB5C,RALA,RAP1B,RAP2B,RHOA,SHE,STXBP3,SYT13,SYT15
IL-6 Signaling	0.599	0.0794	1.265	IL6R,JUN,KRAS,MAPK13,NFKB1,NFKBIA,RALA,RAP1B,RAP2B,STAT3
Th2 Pathway	1.11	0.0956	1.342	CD3D,CXCR4,HLA-A,HLA-B,HLA-DPB1,HLA-DQA1,HLA-DQA2,HLA-DQB1,HLA-DRB5,IL10,IL2RG,JUN,NFKB1
Cell Cycle: G1/S Checkpoint Regulation	0.635	0.0896	1.342	E2F2,GNL3,RBL1,RPL11,RPL5,SKP1
Non-Small Cell Lung Cancer Signaling	0.325	0.0685	1.342	KRAS,PRKCA,RALA,RAP1B,RAP2B
GP6 Signaling Pathway	0	0.04	1.342	CALM1 (includes others),FYN,PRKCA,PRKCB,RAP1B
Reelin Signaling in Neurons	1.41	0.107	1.387	ACTR2,ARHGEF1,ARPC2,ARPC3,ARPC4,CDC42,CFL1,DCX,FYN,PAFAH1B1,PDK3,RAP1B,RHOA
ILK Signaling	0.703	0.0789	1.387	ACTB,CASP3,CDC42,CFL1,CTNNB1,FBLIM1,JUN,MYL6,NACA,NFKB1,PPP2R5A,PPP2R5C,RHOA,TMSB10/TMSB4X,VIM
VEGF Signaling	1.38	0.111	1.414	ACTB,EIF1,EIF2S3,FLT1,KRAS,PRKCA,PRKCB,RALA,RAP1B,RAP2B,YWHAE
IL-3 Signaling	0.943	0.101	1.414	JUN,KRAS,PRKCA,PRKCB,RALA,RAP1B,RAP2B,STAT3
FLT3 Signaling in Hematopoietic Progenitor Cells	0.921	0.1	1.414	EIF4E,KRAS,MAPK13,RALA,RAP1B,RAP2B,RPS6KA6,STAT3
JAK/Stat Signaling	0.921	0.1	1.414	JUN,KRAS,NFKB1,PTPN1,RALA,RAP1B,RAP2B,STAT3
Glioma Signaling	0.848	0.0909	1.414	CALM1 (includes others),CAMK1D,E2F2,KRAS,PRKCA,PRKCB,RALA,RAP1B,RAP2B,RBL1
HGF Signaling	1.17	0.1	1.508	CDC42,ITGAL,JUN,KRAS,MAP3K13,MAP3K2,PRKCA,PRKCB,RALA,RAP1B,RAP2B,STAT3
Glioblastoma Multiforme Signaling	0.492	0.0727	1.508	CDC42,CTNNB1,E2F2,FZD3,FZD4,KRAS,PDIA3,RALA,RAP1B,RAP2B,RHOA,WNT7B
HOTAIR Regulatory Pathway	0.396	0.0688	1.508	AEBP2,CD44,CTNNB1,IRF1,LAMTOR5,NFKB1,NFKBIA,STAT3,VIM,WNT7B,XIAP
Chemokine Signaling	4.59	0.2	1	CALM1 (includes others),CAMK1D,CFL1,CXCR4,GNAI3,JUN,KRAS,MAPK13,PPP1CB,PPP1R12B,PRKCA,PRKCB,RALA,RAP1B,RAP2B,RHOA
Oncostatin M Signaling	1.32	0.14	1.633	KRAS,OSMR,RALA,RAP1B,RAP2B,STAT3
CNTF Signaling	0.857	0.105	1.633	KRAS,RALA,RAP1B,RAP2B,RPS6KA6,STAT3
Melatonin Signaling	0.807	0.0972	1.633	CALM1 (includes others),GNAI3,PDIA3,PRKACB,PRKCA,PRKCB,SLC2A4
Endometrial Cancer Signaling	0.783	0.1	1.633	CTNNA1,CTNNB1,KRAS,RALA,RAP1B,RAP2B
ErbB4 Signaling	0.635	0.0896	1.633	KRAS,PRKCA,PRKCB,RALA,RAP1B,RAP2B
Angiopoietin Signaling	0.498	0.08	1.633	KRAS,NFKB1,NFKBIA,RALA,RAP1B,RAP2B
Estrogen-Dependent Breast Cancer Signaling	0.498	0.08	1.633	JUN,KRAS,NFKB1,RALA,RAP1B,RAP2B
GDNF Family Ligand-Receptor Interactions	0.483	0.0789	1.633	CDC42,JUN,KRAS,RALA,RAP1B,RAP2B
Neurotrophin/TRK Signaling	0.483	0.0789	1.633	CDC42,JUN,KRAS,RALA,RAP1B,RAP2B
Type I Diabetes Mellitus Signaling	3.34	0.153	1	APAF1,CASP3,CD3D,FAS,GZMB,HLA-A,HLA-B,HLA-C,HLA-DQA1,HLA-DQB1,HLA-DRB5,HLA-E,HSPD1,IRF1,MAPK13,NFKB1,NFKBIA
Aldosterone Signaling in Epithelial Cells	2.05	0.114	1	DNAJB1,DNAJB4,DNAJB6,DNAJC16,DNAJC22,DNAJC24,DNAJC3,HSPA1A/HSPA1B,HSPA4,HSPA5,HSPA6,HSPA9,HSPD1,HSPE1,KRAS,PDIA3,PRKCA,PRKCB
Thrombopoietin Signaling	1.83	0.143	1	JUN,KRAS,MPL,PRKCA,PRKCB,RALA,RAP1B,RAP2B,STAT3
SAPK/JNK Signaling	0.747	0.0882	1.667	CDC42,GNG2,JUN,KRAS,MAP3K13,MAP3K2,RALA,RAP1B,RAP2B
Cholecystokinin/Gastrin-mediated Signaling	0.697	0.084	1.667	CDC42,CREM,JUN,KRAS,PRKCA,PRKCB,RALA,RAP1B,RAP2B,RHOA
Insulin Receptor Signaling	0.447	0.0719	1.667	EIF4E,FYN,KRAS,PPP1CB,PRKACB,PTPN1,RALA,RAP1B,RAP2B,SLC2A4
Erythropoietin Signaling Pathway	1.4	0.0983	1.698	APAF1,CTNNB1,IL11,JUN,KRAS,NFKB1,NFKBIA,PRKCA,PRKCB,RALA,RAP1B,RAP2B,TNFSF14,TNFSF15,TNFSF8,TNFSF9,XIAP
Role of NANOG in Mammalian Embryonic Stem Cell Pluripotency	1.82	0.118	1	BMP7,CTNNB1,FZD3,FZD4,KRAS,NANOG,POU5F1,RALA,RAP1B,RAP2B,SMAD5,STAT3,WNT7B,ZFP42
HMGB1 Signaling	1.31	0.097	1.732	CDC42,HAT1,HMGB1,IL11,JUN,KRAS,MAPK13,NFKB1,RALA,RAP1B,RAP2B,RHOA,TNFSF14,TNFSF15,TNFSF8,TNFSF9
Apelin Endothelial Signaling Pathway	1.28	0.104	1.732	ADCY6,CALM1 (includes others),GNAI3,GNAL,JUN,KRAS,NFKB1,PRKCA,PRKCB,RALA,RAP1B,RAP2B
Estrogen Receptor Signaling	1.1	0.0823	1.732	ADCY6,ATP5F1A,ATP5F1C,CFL1,DDX5,EIF4E,GNAI3,GNAL,GNG2,JUN,KRAS,MED10,MED18,MYL12B,MYL6,NFKB1,PDIA3,PPP1CB,PPP1R12B,PRKACB,PRKCA,PRKCB,RALA,RAP1B,RAP2B,RHOA,SHE
LPS-stimulated MAPK Signaling	1.89	0.133	0.905	CDC42,JUN,KRAS,MAPK13,NFKB1,NFKBIA,PRKCA,PRKCB,RALA,RAP1B,RAP2B
B Cell Receptor Signaling	0.947	0.086	1.807	CALM1 (includes others),CDC42,CFL1,EGR1,JUN,KRAS,MAP3K13,MAP3K2,MAPK13,NFKB1,NFKBIA,PRKCB,PTPRC,RALA,RAP1B,RAP2B
Senescence Pathway	0.59	0.0727	1.886	ANAPC11,ATF3,BHLHE40,CALM1 (includes others),E2F2,EIF4E,HBP1,JUN,KRAS,NFKB1,PDK3,PPP2R5A,PPP2R5C,RALA,RAP1B,RAP2B,RBL1,SMAD5,SQSTM1,VHL
IGF-1 Signaling	0.963	0.0962	1.89	JUN,KRAS,PRKACB,RALA,RAP1B,RAP2B,STAT3,YWHAE,YWHAQ,YWHAZ
Agrin Interactions at Neuromuscular Junction	0.854	0.1	1.89	ACTB,CDC42,JUN,KRAS,RALA,RAP1B,RAP2B
Thyroid Cancer Signaling	0.668	0.0886	1.89	CTNNB1,CXCR4,JUN,KRAS,RALA,RAP1B,RAP2B
Sphingosine-1-phosphate Signaling	0.36	0.0684	1.89	ADCY6,CASP2,CASP3,CASP6,CDC42,GNAI3,PDIA3,RHOA
Renin-Angiotensin Signaling	1.52	0.11	0.905	ADCY6,JUN,KRAS,MAPK13,NFKB1,PRKACB,PRKCA,PRKCB,RALA,RAP1B,RAP2B,SHE,STAT3
Gαi Signaling	1.07	0.096	1.897	ADCY6,GNAI3,GNB4,GNG2,GNG4,KRAS,PRKACB,RALA,RAP1B,RAP2B,STAT3,TBXA2R
NGF Signaling	0.777	0.0877	1.897	CDC42,KRAS,MAP3K13,MAP3K2,NFKB1,RALA,RAP1B,RAP2B,RHOA,RPS6KA6
Synaptic Long Term Potentiation	0.561	0.0775	1.897	CALM1 (includes others),KRAS,PDIA3,PPP1CB,PRKACB,PRKCA,PRKCB,RALA,RAP1B,RAP2B
Regulation of Cellular Mechanics by Calpain Protease	0.513	0.0811	2	EZR,ITGAL,KRAS,RALA,RAP1B,RAP2B
Spliceosomal Cycle	0.462	0.0833	2	RBM8A,SF3B1,SLU7,U2AF1/U2AF1L5
Melanoma Signaling	0.428	0.08	2	KRAS,RALA,RAP1B,RAP2B
FcγRIIB Signaling in B Lymphocytes	0.304	0.0667	2	CACNG8,KRAS,RALA,RAP1B,RAP2B
SPINK1 Pancreatic Cancer Pathway	0.291	0.0667	2	CPA4,CPM,CTSB,KLK7
Bladder Cancer Signaling	0	0.0412	2	KRAS,RALA,RAP1B,RAP2B
Macropinocytosis Signaling	1.35	0.118	2.121	ARF6,CDC42,KRAS,PRKCA,PRKCB,RALA,RAP1B,RAP2B,RHOA
NF-κB Activation by Viruses	1.02	0.105	2.121	KRAS,NFKB1,NFKBIA,PRKCA,PRKCB,RALA,RAP1B,RAP2B
Tec Kinase Signaling	0.932	0.0867	2.121	ACTB,CDC42,FAS,FYN,GNAI3,GNAL,GNB4,GNG2,GNG4,ITGAL,NFKB1,PRKCA,PRKCB,RHOA,STAT3
Ceramide Signaling	0.754	0.0909	2.121	JUN,KRAS,NFKB1,PPP2R5A,PPP2R5C,RALA,RAP1B,RAP2B
Neuregulin Signaling	0.697	0.0857	2.121	ITGAL,KRAS,PRKCA,PRKCB,RALA,RAP1B,RAP2B,RNF41,RPS6
mTOR Signaling	9.8	0.19	0.832	CDC42,EIF3E,EIF4A1,EIF4E,EIF4G2,FAU,GPLD1,KRAS,PPP2R5A,PPP2R5C,PRKCA,PRKCB,RALA,RAP1B,RAP2B,RHOA,RPS10,RPS11,RPS13,RPS14,RPS15A,RPS16,RPS17,RPS18,RPS19,RPS20,RPS23,RPS24,RPS25,RPS26,RPS27,RPS27A,RPS29,RPS3,RPS3A,RPS4X,RPS6,RPS6KA6,RPS7,RPSA
Phospholipase C Signaling	1.39	0.0902	2.183	ADCY6,ARHGEF1,CALM1 (includes others),CD3D,CDC42,FYN,GNB4,GNG2,GNG4,GPLD1,ITGAL,KRAS,MYL12B,MYL6,NFKB1,PLA2G4E,PPP1CB,PPP1R12B,PRKCA,PRKCB,RALA,RAP1B,RAP2B,RHOA
GNRH Signaling	1.97	0.11	0.728	ADCY6,CACNG8,CALM1 (includes others),CDC42,EGR1,GNAI3,GNG2,JUN,KRAS,MAP3K13,MAP3K2,MAPK13,NFKB1,PRKACB,PRKCA,PRKCB,RALA,RAP1B,RAP2B
Cytotoxic T Lymphocyte-mediated Apoptosis of Target Cells	7.31	0.382	0.707	APAF1,B2M,CASP3,CASP6,CD3D,DFFA,DFFB,FAS,GZMB,HLA-A,HLA-B,HLA-C,HLA-E
Tumoricidal Function of Hepatic Natural Killer Cells	5.14	0.375	0.707	APAF1,CASP3,CASP6,DFFA,DFFB,FAS,GZMB,ITGAL,SRGN
IL-2 Signaling	0.759	0.0984	2.236	IL2RG,JUN,KRAS,RALA,RAP1B,RAP2B
ErbB2-ErbB3 Signaling	0.674	0.0923	2.236	JUN,KRAS,RALA,RAP1B,RAP2B,STAT3
Ovarian Cancer Signaling	0.447	0.0719	2.236	CD44,CTNNB1,FZD3,FZD4,KRAS,PRKACB,RALA,RAP1B,RAP2B,WNT7B
CCR3 Signaling in Eosinophils	2.79	0.137	0.707	CALM1 (includes others),CFL1,GNAI3,GNB4,GNG2,GNG4,KRAS,MAPK13,PLA2G4E,PPP1CB,PPP1R12B,PRKCA,PRKCB,RALA,RAP1B,RAP2B,RHOA
T Cell Exhaustion Signaling Pathway	2.57	0.12	0.707	GZMB,HLA-A,HLA-B,HLA-C,HLA-DPB1,HLA-DQA1,HLA-DQA2,HLA-DQB1,HLA-DRB5,HLA-E,IL10,IL6R,IRF9,JUN,KRAS,PPP2R5A,PPP2R5C,RALA,RAP1B,RAP2B,STAT3
Crosstalk between Dendritic Cells and Natural Killer Cells	2.07	0.135	0.707	ACTB,CD209,FAS,HLA-A,HLA-B,HLA-C,HLA-DRB5,HLA-E,IL2RG,ITGAL,NFKB1,TLR7
UVC-Induced MAPK Signaling	1.91	0.157	0.707	JUN,KRAS,MAPK13,PRKCA,PRKCB,RALA,RAP1B,RAP2B
ERK5 Signaling	1.48	0.125	2.333	KRAS,MAP3K2,RALA,RAP1B,RAP2B,RPS6KA6,YWHAE,YWHAQ,YWHAZ
IL-15 Signaling	1.39	0.12	2.333	GZMB,IL2RG,KRAS,MAPK13,NFKB1,RALA,RAP1B,RAP2B,STAT3
Paxillin Signaling	0.883	0.0926	2.333	ACTB,ARF1,ARF6,CDC42,ITGAL,KRAS,MAPK13,RALA,RAP1B,RAP2B
Death Receptor Signaling	3.82	0.174	0.535	ACTB,APAF1,ARHGDIB,CASP2,CASP3,CASP6,DFFA,DFFB,FAS,LMNA,NFKB1,NFKBIA,PARP8,TANK,TNFSF15,XIAP
FAT10 Cancer Signaling Pathway	1.2	0.13	2.449	CTNNB1,CXCR4,EEF1A1,NFKB1,NFKBIA,STAT3
GM-CSF Signaling	0.854	0.1	2.449	CSF2RA,KRAS,PRKCB,RALA,RAP1B,RAP2B,STAT3
Glioma Invasiveness Signaling	0.785	0.0959	2.449	CD44,CDC42,KRAS,RALA,RAP1B,RAP2B,RHOA
Role of MAPK Signaling in Promoting the Pathogenesis of Influenza	2.93	0.145	0.5	ATP6V0A2,ATP6V0B,ATP6V0D2,ATP6V1G1,CASP3,JUN,KRAS,MAPK13,NFKB1,NFKBIA,PLA2G4E,PRKCA,RABGEF1,RALA,RAP1B,RAP2B
G Beta Gamma Signaling	2.87	0.139	0.5	CACNG8,CAV2,CDC42,GNAI3,GNAL,GNB4,GNG2,GNG4,KCNJ3,KCNJ5,KRAS,PRKACB,PRKCA,PRKCB,RALA,RAP1B,RAP2B
PI3K Signaling in B Lymphocytes	1.07	0.0942	2.496	ATF3,CALM1 (includes others),FYN,JUN,KRAS,NFKB1,NFKBIA,PDIA3,PRKCB,PTPRC,RALA,RAP1B,RAP2B
Granzyme B Signaling	2.66	0.312	0.447	APAF1,CASP3,DFFA,DFFB,GZMB
HIF1α Signaling	3.78	0.132	0.392	CAMK1D,EIF4E,ELOB,FLT1,GPI,HSPA1A/HSPA1B,HSPA4,HSPA5,HSPA6,HSPA9,IL6R,JUN,KRAS,LDHA,LDHB,NOX4,PRKCA,PRKCB,RALA,RAN,RAP1B,RAP2B,RPS6,SLC2A4,STAT3,VHL,VIM
Relaxin Signaling	2.61	0.126	0.378	ADCY6,GDPD1,GNAI3,GNAL,GNB4,GNG2,GNG4,JUN,MPPE1,NFKB1,NFKBIA,PDE11A,PDE4C,PDE6A,PDE6B,PDE7A,PDE7B,PRKACB,RAP1B
Acute Myeloid Leukemia Signaling	0.507	0.0787	2.646	CSF2RA,KRAS,NFKB1,RALA,RAP1B,RAP2B,STAT3
Androgen Signaling	2.36	0.125	0.378	CACNG8,CALM1 (includes others),CCNH,DNAJB1,GNAI3,GNAL,GNB4,GNG2,GNG4,GTF2H3,GTF2H5,HSPA4,JUN,NFKB1,PRKACB,PRKCA,PRKCB
Th1 Pathway	1.44	0.107	2.714	CD3D,HLA-A,HLA-B,HLA-DPB1,HLA-DQA1,HLA-DQA2,HLA-DQB1,HLA-DRB5,IL10,IL6R,IRF1,NFKB1,STAT3
PAK Signaling	0.921	0.0943	2.828	CASP3,CDC42,CFL1,ITGAL,KRAS,MYL12B,MYL6,RALA,RAP1B,RAP2B
Unfolded protein response	1.68	0.143	0.378	CEBPZ,DNAJC3,HSPA1A/HSPA1B,HSPA4,HSPA5,HSPA6,HSPA9,VCP
Hepatic Fibrosis Signaling Pathway	1.54	0.0873	0.365	CALM1 (includes others),CASP3,CDC42,CTNNB1,FLT1,FTH1,FTL,FZD3,FZD4,GNAI3,IRAK4,ITGAL,JUN,KRAS,MAPK13,MYL12B,MYL6,MYLK3,NFKB1,NFKBIA,NOX4,PDCD4,PRKACB,PRKCA,PRKCB,RALA,RAP1B,RAP2B,RHOA,STAT3,TRPM7,TTN,WNT7B
BMP signaling pathway	1.81	0.129	0.302	BMP7,JUN,KRAS,MAPK13,NFKB1,PRKACB,RALA,RAP1B,RAP2B,SMAD5,XIAP
HER-2 Signaling in Breast Cancer	4.61	0.144	0.192	ARF1,ARF6,CASP3,CASP6,CDC42,COX17,COX6A1,COX6B2,COX6C,COX7A2,COX7B,COX7C,FYN,JUN,KPNB1,KRAS,NFKB1,NFKBIA,PARD6G,PRKCA,PRKCB,RALA,RAP1B,RAP2B,RBL1,RPS6,STAT3,XIAP
Hypoxia Signaling in the Cardiovascular System	3.82	0.189	0	JUN,LDHA,NFKBIA,NQO1,SLC2A4,SUMO1,UBE2A,UBE2B,UBE2D3,UBE2L3,UBE2N,UBE2R2,UBE2V1,VHL
TNFR1 Signaling	3.08	0.2	0	APAF1,CASP2,CASP3,CASP6,CDC42,JUN,NFKB1,NFKBIA,TANK,XIAP
iCOS-iCOSL Signaling in T Helper Cells	1.38	0.108	3	CALM1 (includes others),CD3D,HLA-A,HLA-B,HLA-DQA1,HLA-DQB1,HLA-DRB5,IL2RG,NFKB1,NFKBIA,PTPRC,TRAT1
Dendritic Cell Maturation	0.777	0.0815	3.051	B2M,CD58,HLA-A,HLA-B,HLA-C,HLA-DQA1,HLA-DQB1,HLA-DRB5,HLA-E,IL10,LY75,MAPK13,NFKB1,NFKBIA,PDIA3
Natural Killer Cell Signaling	2.94	0.122	0	B2M,CDC42,CFL1,FYN,HLA-A,HLA-B,HLA-C,HLA-E,HSPA1A/HSPA1B,HSPA4,HSPA5,HSPA6,HSPA9,IRAK4,ITGAL,KRAS,LAIR1,MAP3K13,MAP3K2,MAPK13,NFKB1,RALA,RAP1B,RAP2B
OX40 Signaling Pathway	2.92	0.156	0	B2M,CD3D,HLA-A,HLA-B,HLA-C,HLA-DPB1,HLA-DQA1,HLA-DQA2,HLA-DQB1,HLA-DRB5,HLA-E,JUN,NFKB1,NFKBIA
IL-1 Signaling	1.96	0.13	0	ADCY6,GNAI3,GNAL,GNB4,GNG2,GNG4,IRAK4,JUN,MAPK13,NFKB1,NFKBIA,PRKACB
CCR5 Signaling in Macrophages	1.89	0.128	0	CACNG8,CALM1 (includes others),CD3D,FAS,GNAI3,GNB4,GNG2,GNG4,JUN,MAPK13,PRKCA,PRKCB
Colorectal Cancer Metastasis Signaling	1.85	0.0988	0	ADCY6,CASP3,CDC42,CTNNB1,FZD3,FZD4,GNB4,GNG2,GNG4,GRK3,IL6R,JUN,KRAS,MSH3,NFKB1,PRKACB,RALA,RAP1B,RAP2B,RHOA,STAT3,TLR10,TLR6,TLR7,WNT7B
TWEAK Signaling	1.72	0.171	0	APAF1,CASP3,CASP6,NFKB1,NFKBIA,XIAP
Protein Kinase A Signaling	2.48	0.0975	-0.186	ADCY6,AKAP13,AKAP5,ANAPC11,CALM1 (includes others),CREM,CTNNB1,GDPD1,GNAI3,GNB4,GNG2,GNG4,MPPE1,MYL12B,MYL6,MYLK3,NFKB1,NFKBIA,PDE11A,PDE4C,PDE6A,PDE6B,PDE7A,PDE7B,PDIA3,PPP1CB,PRKACB,PRKCA,PRKCB,PTPN1,PTPN14,PTPRB,PTPRC,RAP1B,RHOA,TTN,YWHAE,YWHAQ,YWHAZ
Regulation Of The Epithelial Mesenchymal Transition By Growth Factors Pathway	2.2	0.112	-0.218	CDC42,EGR1,FGFR2,IL6R,JUN,KRAS,MAPK13,NFKB1,OCLN,PARD6G,RALA,RAP1B,RAP2B,RHOA,STAT3,TNFSF14,TNFSF15,TNFSF8,TNFSF9,VIM,ZEB2
Endothelin-1 Signaling	1.62	0.101	-0.229	ADCY6,CASP2,CASP3,CASP6,GNAI3,GNAL,GPLD1,JUN,KRAS,MAPK13,NOS1,PDIA3,PLA2G4E,PRKCA,PRKCB,RALA,RAP1B,RAP2B,SHE
BAG2 Signaling Pathway	4.35	0.256	-0.302	ANXA2,ATXN3,CASP3,CTSB,HSPA1A/HSPA1B,HSPA4,HSPA5,HSPA6,HSPA9,NFKB1,PRKN
HIPPO signaling	2.68	0.153	-0.333	CD44,LLGL1,MOB1A,PATJ,PPP1CB,PPP2R5A,PPP2R5C,RASSF6,SKP1,SMAD5,YWHAE,YWHAQ,YWHAZ
iNOS Signaling	1.71	0.156	-0.447	CALM1 (includes others),IRAK4,IRF1,JUN,MAPK13,NFKB1,NFKBIA
Cardiac Hypertrophy Signaling (Enhanced)	2.38	0.0926	-0.469	ADCY6,ADRA1A,AKAP13,CALM1 (includes others),CTNNB1,EIF4E,FGFR2,FZD3,FZD4,GDPD1,GNAI3,GNG2,IFNLR1,IL11,IL17RD,IL2RG,IL6R,ITGAL,JUN,KRAS,MAP3K13,MAP3K2,MAPK13,MPPE1,NFKB1,PDE11A,PDE4C,PDE6A,PDE6B,PDE7A,PDE7B,PDIA3,PRKACB,PRKCA,PRKCB,RALA,RAP1B,RAP2B,RHOA,RPS6,STAT3,TNFSF14,TNFSF15,TNFSF8,TNFSF9,WNT7B
Tumor Microenvironment Pathway	1.61	0.102	-0.471	CD44,CXCR4,FAS,HLA-A,HLA-B,HLA-C,HLA-E,IDO1,IL10,IL6R,JUN,KRAS,NFKB1,RALA,RAP1B,RAP2B,SLC2A4,STAT3
Apoptosis Signaling	3.39	0.16	-0.5	APAF1,CASP2,CASP3,CASP6,DFFA,DFFB,FAS,KRAS,LMNA,NFKB1,NFKBIA,PRKCA,RALA,RAP1B,RAP2B,XIAP
Mouse Embryonic Stem Cell Pluripotency	2.36	0.136	-0.535	CTNNB1,FZD3,FZD4,KRAS,MAPK13,NANOG,POU5F1,RALA,RAP1B,RAP2B,SMAD5,STAT3,XIAP,ZFP42
Inhibition of ARE-Mediated mRNA Degradation Pathway	1.73	0.115	-0.535	CNOT8,CNOT9,DIS3L,MAPK13,PPP2R5A,PPP2R5C,PRKACB,TNFSF14,TNFSF15,TNFSF8,TNFSF9,YWHAE,YWHAQ,YWHAZ
Sumoylation Pathway	2.79	0.146	-0.707	ARHGDIB,CDC42,FAS,ISG20,JUN,NFKB1,NFKBIA,RAN,RANBP2,RANGAP1,RHOA,SERBP1,SUMO1,SUMO2,XIAP
Role of PKR in Interferon Induction and Antiviral Response	4.46	0.169	-0.894	APAF1,ATF3,CASP3,DNAJC3,FAS,HMGB1,HSPA1A/HSPA1B,HSPA4,HSPA5,HSPA6,HSPA9,IRF1,IRF9,JUN,MAPK13,MAVS,NFKB1,NFKBIA,NPM1,STAT3
Sirtuin Signaling Pathway	4.6	0.127	-0.928	ATG14,ATP5F1A,ATP5F1B,ATP5F1C,CPT1A,GABARAPL1,JUN,LDHA,LDHB,MAP1LC3C,NAMPT,NDUFA1,NDUFA12,NDUFA13,NDUFA5,NDUFA6,NDUFAB1,NDUFB2,NDUFB4,NDUFS5,NDUFV3,NFKB1,NQO1,NR1H2,PGK1,PPARA,SLC25A5,SOD1,STAT3,TIMM17A,TOMM22,TOMM34,TUBA1A,TUBA1B,TUBA4A,XRCC5,XRCC6
T Helper Cell Differentiation	1.45	0.123	#NUM!	HLA-A,HLA-B,HLA-DQA1,HLA-DQB1,HLA-DRB5,IL10,IL2RG,IL6R,STAT3
IL-4 Signaling	1.44	0.118	#NUM!	HLA-A,HLA-B,HLA-DQA1,HLA-DQB1,HLA-DRB5,IL2RG,KRAS,RALA,RAP1B,RAP2B
Molecular Mechanisms of Cancer	1.43	0.085	#NUM!	ADCY6,APAF1,ARHGEF1,BMP7,CASP3,CASP6,CDC42,CTNNA1,CTNNB1,E2F2,FAS,FYN,FZD3,FZD4,GNAI3,GNAL,HAT1,ITGAL,JUN,KRAS,MAPK13,NFKB1,NFKBIA,PRKACB,PRKCA,PRKCB,RALA,RAP1B,RAP2B,RBL1,RHOA,SMAD5,WNT7B,XIAP
NAD Biosynthesis from 2-amino-3-carboxymuconate Semialdehyde	1.31	0.333	#NUM!	NMNAT1,QPRT
Pyruvate Fermentation to Lactate	1.31	0.333	#NUM!	LDHA,LDHB
Tryptophan Degradation to 2-amino-3-carboxymuconate Semialdehyde	1.31	0.333	#NUM!	AFMID,IDO1
NAD Biosynthesis III	1.31	0.333	#NUM!	NAMPT,NMNAT1
Regulation of IL-2 Expression in Activated and Anergic T Lymphocytes	1.29	0.111	#NUM!	CALM1 (includes others),CD3D,FYN,JUN,KRAS,NFKB1,NFKBIA,RALA,RAP1B,RAP2B
Role of MAPK Signaling in the Pathogenesis of Influenza	1.24	0.113	#NUM!	CASP3,KRAS,MAPK13,PLA2G4E,PRKCA,RABGEF1,RALA,RAP1B,RAP2B
Cellular Effects of Sildenafil (Viagra)	1.21	0.0992	#NUM!	ACTB,ADCY6,CACNG8,CALM1 (includes others),KCNN3,MYL12B,MYL6,PDE4C,PDIA3,PPP1CB,PPP1R12B,PRKACB,SLC4A5
4-hydroxybenzoate Biosynthesis	1.21	1	#NUM!	TAT
4-hydroxyphenylpyruvate Biosynthesis	1.21	1	#NUM!	TAT
T Cell Receptor Signaling	1.2	0.104	#NUM!	CALM1 (includes others),CD3D,FYN,JUN,KRAS,NFKB1,NFKBIA,PTPRC,RALA,RAP1B,RAP2B
Th1 and Th2 Activation Pathway	1.19	0.0936	#NUM!	CD3D,CXCR4,HLA-A,HLA-B,HLA-DPB1,HLA-DQA1,HLA-DQA2,HLA-DQB1,HLA-DRB5,IL10,IL2RG,IL6R,IRF1,JUN,NFKB1,STAT3
Role of JAK family kinases in IL-6-type Cytokine Signaling	1.19	0.16	#NUM!	IL6R,MAPK13,OSMR,STAT3
Thioredoxin Pathway	1.19	0.286	#NUM!	NXN,TXN
IL-17A Signaling in Fibroblasts	1.16	0.139	#NUM!	JUN,MAPK13,NFKB1,NFKBIA,TRAF3IP2
Adipogenesis pathway	1.15	0.097	#NUM!	BMP7,CCNH,CTNNB1,FBXW7,FGFR2,FZD3,FZD4,GTF2H3,GTF2H5,HAT1,SAP18,SLC2A4,SMAD5
Chondroitin Sulfate Degradation (Metazoa)	1.14	0.188	#NUM!	ARSB,CEMIP2,HYAL4
Parkinson's Signaling	1.14	0.188	#NUM!	CASP3,MAPK13,PRKN
Communication between Innate and Adaptive Immune Cells	1.14	0.104	#NUM!	B2M,HLA-A,HLA-B,HLA-C,HLA-DRB5,HLA-E,IL10,TLR10,TLR6,TLR7
Lipid Antigen Presentation by CD1	1.13	0.154	#NUM!	ARF6,B2M,PDIA3,PSAP
Role of Macrophages, Fibroblasts and Endothelial Cells in Rheumatoid Arthritis	1.1	0.0828	#NUM!	ADAMTS4,CALM1 (includes others),CEBPZ,CTNNB1,FZD3,FZD4,IL10,IL6R,IRAK4,JUN,KRAS,NFKB1,NFKBIA,PDIA3,PRKCA,PRKCB,RALA,RAP1B,RAP2B,RHOA,STAT3,TLR10,TLR6,TLR7,TRAF3IP2,WNT7B
Superoxide Radicals Degradation	1.08	0.25	#NUM!	NQO1,SOD1
Dermatan Sulfate Degradation (Metazoa)	1.08	0.176	#NUM!	CEMIP2,HYAL4,IDS
Mitochondrial L-carnitine Shuttle Pathway	1.08	0.176	#NUM!	ACSL6,CPT1A,CPT2
Axonal Guidance Signaling	1.01	0.0769	#NUM!	ACTR2,ADAM28,ADAMTS4,ARPC2,ARPC3,ARPC4,BMP7,CDC42,CFL1,CXCR4,EIF4E,EPHA10,FYN,FZD3,FZD4,GNAI3,GNAL,GNB4,GNG2,GNG4,ITGAL,KRAS,MYL12B,MYL6,PDIA3,PFN1,PRKACB,PRKCA,PRKCB,RALA,RAP1B,RAP2B,RHOA,SRGAP1,TUBA1A,TUBA1B,TUBA4A,WNT7B
Gap Junction Signaling	0.971	0.0859	#NUM!	ACTB,ADCY6,CTNNB1,GJC1,GNAI3,KRAS,MAP3K2,PDIA3,PRKACB,PRKCA,PRKCB,RALA,RAP1B,RAP2B,TUBA1A,TUBA1B,TUBA4A
Germ Cell-Sertoli Cell Junction Signaling	0.963	0.0877	#NUM!	ACTB,CDC42,CFL1,CTNNA1,CTNNB1,KRAS,MAP3K13,MAP3K2,RALA,RAP1B,RAP2B,RHOA,TUBA1A,TUBA1B,TUBA4A
Lipoate Biosynthesis and Incorporation II	0.921	0.5	#NUM!	LIAS
Spermine Biosynthesis	0.921	0.5	#NUM!	SMS
All-trans-decaprenyl Diphosphate Biosynthesis	0.921	0.5	#NUM!	PDSS2
L-DOPA Degradation	0.921	0.5	#NUM!	LRTOMT
S-methyl-5-thio-α-D-ribose 1-phosphate Degradation	0.921	0.5	#NUM!	MRI1
Xenobiotic Metabolism Signaling	0.914	0.0801	#NUM!	ALDH1B1,CAMK1D,CHST5,CYP1A2,FTL,GSTM3,KRAS,MAP3K13,MAP3K2,MAPK13,NDST3,NFKB1,NQO1,PPP2R5A,PPP2R5C,PRKCA,PRKCB,PTGES3,RALA,RAP1B,RAP2B,SULT2A1,SUMO1
Glucocorticoid Receptor Signaling	0.907	0.0758	#NUM!	ACTB,ANXA1,ATP5F1A,ATP5F1C,CCNH,CD3D,GTF2H3,GTF2H5,HMGB1,HSPA1A/HSPA1B,HSPA4,HSPA5,HSPA6,HSPA9,IFNLR1,IL10,IL17RD,IL2RG,IL6R,JUN,KRAS,MAPK13,NFKB1,NFKBIA,PLA2G4E,PRKACB,PTGES3,RALA,RAP1B,RAP2B,SMARCB1,STAT3,SUMO1,TAT,TSC22D3
Embryonic Stem Cell Differentiation into Cardiac Lineages	0.907	0.2	#NUM!	NANOG,POU5F1
Calcium Transport I	0.907	0.2	#NUM!	ANXA5,ATP2B1
Dolichyl-diphosphooligosaccharide Biosynthesis	0.907	0.2	#NUM!	ALG1,ALG5
Endoplasmic Reticulum Stress Pathway	0.863	0.143	#NUM!	CASP3,DNAJC3,HSPA5
Cancer Drug Resistance By Drug Efflux	0.833	0.103	#NUM!	KRAS,NFKB1,RALA,RAP1B,RAP2B,YBX1
Ephrin A Signaling	0.788	0.106	#NUM!	CDC42,CFL1,EPHA10,FYN,RHOA
Maturity Onset Diabetes of Young (MODY) Signaling	0.783	0.1	#NUM!	ADIPOQ,APOL1,APOL2,GAPDH,KCNJ11,NFKB1
Polyamine Regulation in Colon Cancer	0.777	0.13	#NUM!	CTNNB1,KRAS,OAZ1
Cleavage and Polyadenylation of Pre-mRNA	0.777	0.167	#NUM!	CPSF6,NUDT21
Nucleotide Excision Repair Pathway	0.775	0.114	#NUM!	CCNH,ERCC4,GTF2H3,GTF2H5
Diphthamide Biosynthesis	0.759	0.333	#NUM!	EEF2
NADH Repair	0.759	0.333	#NUM!	GAPDH
Guanine and Guanosine Salvage I	0.759	0.333	#NUM!	HPRT1
Methionine Salvage II (Mammalian)	0.759	0.333	#NUM!	BHMT2
Thiosulfate Disproportionation III (Rhodanese)	0.759	0.333	#NUM!	MOCS3
Tyrosine Biosynthesis IV	0.759	0.333	#NUM!	PCBD2
Hepatic Cholestasis	0.752	0.0806	#NUM!	ADCY6,CYP8B1,IL11,IRAK4,JUN,NFKB1,NFKBIA,PPARA,PRKACB,PRKCA,PRKCB,TNFSF14,TNFSF15,TNFSF8,TNFSF9
Vitamin-C Transport	0.738	0.125	#NUM!	NXN,SLC2A4,TXN
Bile Acid Biosynthesis, Neutral Pathway	0.721	0.154	#NUM!	AKR1D1,CYP8B1
IL-12 Signaling and Production in Macrophages	0.699	0.0827	#NUM!	APOL1,IL10,IRF1,JUN,LYZ,MAPK13,NFKB1,PCYOX1,PRKCA,PRKCB,RAB7A
Phagosome Formation	0.699	0.0827	#NUM!	CDC42,CLEC7A,FCAR,ITGAL,PDIA3,PRKCA,PRKCB,RHOA,TLR10,TLR6,TLR7
Regulation of the Epithelial-Mesenchymal Transition Pathway	0.68	0.0781	#NUM!	CTNNB1,EGR1,FGFR2,FZD3,FZD4,KRAS,NFKB1,PARD6G,RALA,RAP1B,RAP2B,RHOA,STAT3,WNT7B,ZEB2
DNA Double-Strand Break Repair by Non-Homologous End Joining	0.672	0.143	#NUM!	XRCC5,XRCC6
Colanic Acid Building Blocks Biosynthesis	0.672	0.143	#NUM!	GPI,UGP2
IL-17A Signaling in Gastric Cells	0.668	0.115	#NUM!	JUN,MAPK13,NFKB1
Glycolysis I	0.668	0.115	#NUM!	GAPDH,GPI,PGK1
Pentose Phosphate Pathway (Oxidative Branch)	0.648	0.25	#NUM!	H6PD
PRPP Biosynthesis I	0.648	0.25	#NUM!	PRPS1
Heme Biosynthesis from Uroporphyrinogen-III I	0.648	0.25	#NUM!	FECH
Glutathione Redox Reactions II	0.648	0.25	#NUM!	PDIA3
Proline Biosynthesis I	0.648	0.25	#NUM!	PYCR3
Phenylalanine Degradation I (Aerobic)	0.648	0.25	#NUM!	PCBD2
Molybdenum Cofactor Biosynthesis	0.648	0.25	#NUM!	MOCS3
Choline Biosynthesis III	0.627	0.133	#NUM!	GPLD1,PCYT1B
Transcriptional Regulatory Network in Embryonic Stem Cells	0.62	0.0926	#NUM!	NANOG,POU5F1,SET,SKIL,STAT3
B Cell Activating Factor Signaling	0.609	0.0976	#NUM!	JUN,MAPK13,NFKB1,NFKBIA
Mechanisms of Viral Exit from Host Cells	0.609	0.0976	#NUM!	ACTB,CHMP4C,PRKCA,PRKCB
nNOS Signaling in Skeletal Muscle Cells	0.609	0.0976	#NUM!	CACNG8,CALM1 (includes others),NOS1,SNTB2
Hereditary Breast Cancer Signaling	0.606	0.0786	#NUM!	ACTB,FAAP24,KRAS,NPM1,RALA,RAP1B,RAP2B,RPS27A,SMARCB1,UBA52,UBB
Gustation Pathway	0.6	0.0774	#NUM!	ADCY6,CACNG8,GDPD1,GNG2,MPPE1,PDE11A,PDE4C,PDE6A,PDE6B,PDE7A,PDE7B,PRKACB
Role of JAK1 and JAK3 in γc Cytokine Signaling	0.597	0.087	#NUM!	IL2RG,KRAS,RALA,RAP1B,RAP2B,STAT3
IL-10 Signaling	0.578	0.0857	#NUM!	IL10,JUN,MAPK13,NFKB1,NFKBIA,STAT3
Arsenate Detoxification I (Glutaredoxin)	0.564	0.2	#NUM!	AS3MT
Proline Biosynthesis II (from Arginine)	0.564	0.2	#NUM!	PYCR3
2-ketoglutarate Dehydrogenase Complex	0.564	0.2	#NUM!	DHTKD1
CMP-N-acetylneuraminate Biosynthesis I (Eukaryotes)	0.564	0.2	#NUM!	GNE
Citrulline-Nitric Oxide Cycle	0.564	0.2	#NUM!	NOS1
Tyrosine Degradation I	0.564	0.2	#NUM!	TAT
Role of IL-17F in Allergic Inflammatory Airway Diseases	0.562	0.093	#NUM!	IL11,NFKB1,RPS6KA6,TRAF3IP2
Role of RIG1-like Receptors in Antiviral Innate Immunity	0.541	0.0909	#NUM!	MAVS,NFKB1,NFKBIA,TANK
G Protein Signaling Mediated by Tubby	0.523	0.0968	#NUM!	GNB4,GNG2,GNG4
RAR Activation	0.504	0.0722	#NUM!	ACTB,ADCY6,CCNH,GTF2H3,GTF2H5,JUN,LRAT,MAPK13,NFKB1,PRKACB,PRKCA,PRKCB,SMAD5,SMARCB1
FAK Signaling	0.503	0.0769	#NUM!	ACTB,ARHGAP26,FYN,ITGAL,KRAS,RALA,RAP1B,RAP2B
Arginine Degradation VI (Arginase 2 Pathway)	0.498	0.167	#NUM!	PYCR3
Glycerol Degradation I	0.498	0.167	#NUM!	GK5
Glycogen Biosynthesis II (from UDP-D-Glucose)	0.498	0.167	#NUM!	UGP2
Lactose Degradation III	0.498	0.167	#NUM!	PSAP
GDP-mannose Biosynthesis	0.498	0.167	#NUM!	GPI
Autophagy	0.488	0.082	#NUM!	CTSB,CTSW,MAP1LC3C,RB1CC1,SQSTM1
Granzyme A Signaling	0.481	0.105	#NUM!	GZMA,SET
Prostate Cancer Signaling	0.48	0.0769	#NUM!	CTNNB1,KRAS,NFKB1,NFKBIA,RALA,RAP1B,RAP2B
nNOS Signaling in Neurons	0.48	0.0851	#NUM!	CALM1 (includes others),NOS1,PRKCA,PRKCB
Circadian Rhythm Signaling	0.476	0.0909	#NUM!	BHLHE40,CRY1,VIPR2
IL-9 Signaling	0.476	0.0909	#NUM!	IL2RG,NFKB1,STAT3
MIF-mediated Glucocorticoid Regulation	0.455	0.0882	#NUM!	NFKB1,NFKBIA,PLA2G4E
Valine Degradation I	0.452	0.1	#NUM!	BCKDHB,DBT
Inflammasome pathway	0.452	0.1	#NUM!	CTSB,NFKB1
Stearate Biosynthesis I (Animals)	0.445	0.0816	#NUM!	ACSL6,BDH2,DBT,PTGR2
Cell Cycle: G2/M DNA Damage Checkpoint Regulation	0.445	0.0816	#NUM!	SKP1,YWHAE,YWHAQ,YWHAZ
Phosphatidylcholine Biosynthesis I	0.444	0.143	#NUM!	PCYT1B
Acetyl-CoA Biosynthesis I (Pyruvate Dehydrogenase Complex)	0.444	0.143	#NUM!	DBT
NAD Salvage Pathway III	0.444	0.143	#NUM!	NMNAT1
Adenine and Adenosine Salvage III	0.444	0.143	#NUM!	HPRT1
Primary Immunodeficiency Signaling	0.428	0.08	#NUM!	AICDA,CD3D,IL2RG,PTPRC
PXR/RXR Activation	0.427	0.0769	#NUM!	CPT1A,CYP1A2,PPARA,PRKACB,SULT2A1
Atherosclerosis Signaling	0.415	0.0709	#NUM!	APOL1,CXCR4,F3,LYZ,NFKB1,PCYOX1,PLA2G4E,SELPLG,TNFSF14
Mitotic Roles of Polo-Like Kinase	0.412	0.0758	#NUM!	ANAPC11,PPP2R5A,PPP2R5C,SMC1A,STAG2
Eicosanoid Signaling	0.412	0.0758	#NUM!	ALOX5AP,PLA2G4E,PTGES,PTGIS,TBXA2R
CDP-diacylglycerol Biosynthesis I	0.4	0.0909	#NUM!	LPCAT2,MBOAT2
Phototransduction Pathway	0.396	0.0769	#NUM!	GUCA1B,PDE6A,PDE6B,PRKACB
Cell Cycle Regulation by BTG Family Proteins	0.395	0.0811	#NUM!	E2F2,PPP2R5A,PPP2R5C
Tryptophan Degradation III (Eukaryotic)	0.377	0.087	#NUM!	AFMID,IDO1
Antiproliferative Role of TOB in T Cell Signaling	0.361	0.0769	#NUM!	CD3D,PABPC1,SKP1
tRNA Charging	0.361	0.0769	#NUM!	AARS2,GARS1,YARS1
Leucine Degradation I	0.36	0.111	#NUM!	IVD
Heme Biosynthesis II	0.36	0.111	#NUM!	FECH
Folate Transformations I	0.36	0.111	#NUM!	MTHFR
IL-22 Signaling	0.355	0.0833	#NUM!	MAPK13,STAT3
Role of JAK1, JAK2 and TYK2 in Interferon Signaling	0.355	0.0833	#NUM!	NFKB1,STAT3
Phosphatidylglycerol Biosynthesis II (Non-plastidic)	0.355	0.0833	#NUM!	LPCAT2,MBOAT2
Chronic Myeloid Leukemia Signaling	0.343	0.068	#NUM!	E2F2,KRAS,NFKB1,RALA,RAP1B,RAP2B,RBL1
Human Embryonic Stem Cell Pluripotency	0.34	0.0667	#NUM!	BMP7,CTNNB1,FGFR2,FZD3,FZD4,NANOG,POU5F1,SMAD5,WNT7B
Role of CHK Proteins in Cell Cycle Checkpoint Control	0.326	0.0702	#NUM!	CLSPN,E2F2,PPP2R5A,PPP2R5C
Pentose Phosphate Pathway	0.326	0.1	#NUM!	H6PD
Ketolysis	0.326	0.1	#NUM!	BDH2
Glycine Betaine Degradation	0.326	0.1	#NUM!	BHMT2
Role of Osteoblasts, Osteoclasts and Chondrocytes in Rheumatoid Arthritis	0.318	0.0642	#NUM!	ADAMTS4,BMP7,CALM1 (includes others),CTNNB1,FZD3,FZD4,IL10,IL11,JUN,NFKB1,NFKBIA,SMAD5,WNT7B,XIAP
Estrogen-mediated S-phase Entry	0.315	0.0769	#NUM!	E2F2,RBL1
NAD Salvage Pathway II	0.315	0.0769	#NUM!	NMNAT1,NT5C3A
Ketogenesis	0.298	0.0909	#NUM!	BDH2
γ-glutamyl Cycle	0.298	0.0909	#NUM!	GGT6
Semaphorin Signaling in Neurons	0.291	0.0667	#NUM!	CDC42,CFL1,FYN,RHOA
IL-23 Signaling Pathway	0.287	0.0682	#NUM!	NFKB1,NFKBIA,STAT3
Dopamine Receptor Signaling	0.283	0.0649	#NUM!	ADCY6,PPP1CB,PPP2R5A,PPP2R5C,PRKACB
GABA Receptor Signaling	0.269	0.0632	#NUM!	ADCY6,CACNG8,KCNN3,RPS27A,UBA52,UBB
Role of p14/p19ARF in Tumor Suppression	0.266	0.069	#NUM!	NPM1,TTF1
Role of Oct4 in Mammalian Embryonic Stem Cell Pluripotency	0.262	0.0652	#NUM!	CASP6,NANOG,POU5F1
Dopamine Degradation	0.251	0.0667	#NUM!	ALDH1B1,LRTOMT
Fatty Acid Activation	0.249	0.0769	#NUM!	ACSL6
Oleate Biosynthesis II (Animals)	0.249	0.0769	#NUM!	FADS6
Guanosine Nucleotides Degradation III	0.249	0.0769	#NUM!	NT5C3A
UDP-N-acetyl-D-galactosamine Biosynthesis II	0.249	0.0769	#NUM!	GPI
Chondroitin Sulfate Biosynthesis (Late Stages)	0.24	0.0625	#NUM!	CHST5,NDST3,SULT2A1
Acetone Degradation I (to Methylglyoxal)	0.237	0.0645	#NUM!	CYP1A2,PTGR2
Leukotriene Biosynthesis	0.228	0.0714	#NUM!	GGT6
Urate Biosynthesis/Inosine 5'-phosphate Degradation	0.228	0.0714	#NUM!	NT5C3A
Superpathway of Citrulline Metabolism	0.21	0.0667	#NUM!	NOS1
Extrinsic Prothrombin Activation Pathway	0.194	0.0625	#NUM!	F3
Mismatch Repair in Eukaryotes	0.194	0.0625	#NUM!	MSH3
Adenosine Nucleotides Degradation II	0.194	0.0625	#NUM!	NT5C3A
Coagulation System	0	0.0286	#NUM!	F3
Hepatic Fibrosis / Hepatic Stellate Cell Activation	0	0.043	#NUM!	FAS,FGFR2,FLT1,IL10,IL6R,KLF6,MYL6,NFKB1
VDR/RXR Activation	0	0.0385	#NUM!	PRKCA,PRKCB,SULT2A1
FXR/RXR Activation	0	0.0397	#NUM!	APOL1,CYP8B1,PCYOX1,PPARA,SULT2A1
TR/RXR Activation	0	0.0119	#NUM!	RAB3B
Airway Pathology in Chronic Obstructive Pulmonary Disease	0	0.0508	#NUM!	GZMB,IL11,TNFSF14,TNFSF15,TNFSF8,TNFSF9
Airway Inflammation in Asthma	0	0.0312	#NUM!	IL10
Role of Cytokines in Mediating Communication between Immune Cells	0	0.0185	#NUM!	IL10
Cardiomyocyte Differentiation via BMP Receptors	0	0.05	#NUM!	BMP7
Docosahexaenoic Acid (DHA) Signaling	0	0.0526	#NUM!	APAF1,CASP3
DNA Methylation and Transcriptional Repression Signaling	0	0.0286	#NUM!	SAP18
Small Cell Lung Cancer Signaling	0	0.0563	#NUM!	APAF1,NFKB1,NFKBIA,NOS1
Leptin Signaling in Obesity	0	0.0541	#NUM!	ADCY6,PDIA3,PRKACB,STAT3
Role of PI3K/AKT Signaling in the Pathogenesis of Influenza	0	0.0469	#NUM!	GNAI3,NFKB1,NFKBIA
MSP-RON Signaling Pathway	0	0.0345	#NUM!	ACTB,KLK7
Intrinsic Prothrombin Activation Pathway	0	0.0238	#NUM!	KLK7
Cell Cycle Control of Chromosomal Replication	0	0.0179	#NUM!	CDT1
Assembly of RNA Polymerase II Complex	0	0.06	#NUM!	CCNH,GTF2H3,GTF2H5
Role of IL-17A in Arthritis	0	0.0545	#NUM!	MAPK13,NFKB1,NFKBIA
Differential Regulation of Cytokine Production in Macrophages and T Helper Cells by IL-17A and IL-17F	0	0.0556	#NUM!	IL10
Differential Regulation of Cytokine Production in Intestinal Epithelial Cells by IL-17A and IL-17F	0	0.0435	#NUM!	IL10
Role of JAK2 in Hormone-like Cytokine Signaling	0	0.0588	#NUM!	PTPN1,STAT3
Hematopoiesis from Pluripotent Stem Cells	0	0.0612	#NUM!	CD3D,IL10,IL11
Netrin Signaling	0	0.0462	#NUM!	CACNG8,ENAH,PRKACB
Bupropion Degradation	0	0.04	#NUM!	CYP1A2
Nicotine Degradation III	0	0.0175	#NUM!	CYP1A2
Pyrimidine Ribonucleotides De Novo Biosynthesis	0	0.0286	#NUM!	ENTPD1
The Visual Cycle	0	0.05	#NUM!	LRAT
Melatonin Degradation I	0	0.0167	#NUM!	CYP1A2
γ-linolenate Biosynthesis II (Animals)	0	0.0588	#NUM!	ACSL6
Pyridoxal 5'-phosphate Salvage Pathway	0	0.0303	#NUM!	HIPK1,PNPO
Pyrimidine Deoxyribonucleotides De Novo Biosynthesis I	0	0.0455	#NUM!	RRM2
Triacylglycerol Degradation	0	0.04	#NUM!	DTD2,NDST3
D-myo-inositol (1,4,5)-Trisphosphate Biosynthesis	0	0.04	#NUM!	PIP4K2A
Phospholipases	0	0.0462	#NUM!	GPLD1,PDIA3,PLA2G4E
Estrogen Biosynthesis	0	0.0238	#NUM!	CYP1A2
Tryptophan Degradation X (Mammalian, via Tryptamine)	0	0.04	#NUM!	ALDH1B1
Chondroitin Sulfate Biosynthesis	0	0.0536	#NUM!	CHST5,NDST3,SULT2A1
Glutathione-mediated Detoxification	0	0.0312	#NUM!	GSTM3
Nicotine Degradation II	0	0.0308	#NUM!	CYP1A2,INMT
Superpathway of D-myo-inositol (1,4,5)-trisphosphate Metabolism	0	0.0435	#NUM!	BPNT1
Purine Nucleotides Degradation II (Aerobic)	0	0.0526	#NUM!	NT5C3A
Serotonin Degradation	0	0.0149	#NUM!	ALDH1B1
TCA Cycle II (Eukaryotic)	0	0.0417	#NUM!	DHTKD1
D-myo-inositol (1,4,5)-trisphosphate Degradation	0	0.0588	#NUM!	BPNT1
Retinol Biosynthesis	0	0.0227	#NUM!	LRAT
Pyrimidine Ribonucleotides Interconversion	0	0.0303	#NUM!	ENTPD1
Methylglyoxal Degradation III	0	0.0526	#NUM!	PTGR2
Histamine Degradation	0	0.0588	#NUM!	ALDH1B1
Superpathway of Melatonin Degradation	0	0.0154	#NUM!	CYP1A2
Noradrenaline and Adrenaline Degradation	0	0.0571	#NUM!	ALDH1B1,LRTOMT
Putrescine Degradation III	0	0.0476	#NUM!	ALDH1B1
Fatty Acid α-oxidation	0	0.05	#NUM!	ALDH1B1
Oxidative Ethanol Degradation III	0	0.0526	#NUM!	ALDH1B1
Ethanol Degradation IV	0	0.0435	#NUM!	ALDH1B1
Ethanol Degradation II	0	0.0312	#NUM!	ALDH1B1
Fatty Acid β-oxidation I	0	0.0606	#NUM!	ACSL6,IVD
Superpathway of Methionine Degradation	0	0.027	#NUM!	BHMT2
Agranulocyte Adhesion and Diapedesis	0	0.057	#NUM!	ACTB,CCL22,CLDN11,CLDN16,CLDN18,CXCR4,EZR,GNAI3,MSN,MYL6,SELPLG
Granulocyte Adhesion and Diapedesis	0	0.0578	#NUM!	CCL22,CLDN11,CLDN16,CLDN18,CXCR4,EZR,GNAI3,HRH4,MSN,SELPLG
Amyloid Processing	0	0.04	#NUM!	MAPK13,PRKACB
Serotonin Receptor Signaling	0	0.0465	#NUM!	ADCY6,SLC6A4
Sonic Hedgehog Signaling	0	0.0345	#NUM!	PRKACB
Glutamate Receptor Signaling	0	0.0526	#NUM!	CALM1 (includes others),GNG2,SLC38A1
Notch Signaling	0	0.027	#NUM!	NUMBL
Apelin Pancreas Signaling Pathway	0	0.0455	#NUM!	NFKB1,PRKACB
Apelin Liver Signaling Pathway	0	0.0385	#NUM!	FAS
Apelin Muscle Signaling Pathway	0	0.0526	#NUM!	SLC2A4
FAT10 Signaling Pathway	0	0.0556	#NUM!	SQSTM1
PFKFB4 Signaling Pathway	0	0.0435	#NUM!	GPI,PRKACB
Complement System	0	0.027	#NUM!	CD55

## Sheet: IPA Upstream Drivers
Table S9B. Gene Set Analysis results using Ingenuity Pathway Analysis on the DEGs from the viremic vs control. See Table S8 for gene lists. Related to Figure 6.
Enriched IPA Upstream Drivers in viremics, –log10(p-value) and Z-Score reported.
Upstream Regulator	Expr Log Ratio	Molecule Type	Predicted Activation State	Activation z-score	p-value of overlap	Target Molecules in Dataset	Mechanistic Network
CD 437		chemical drug	Inhibited	-7.884	2.21e-45	API5,ARF1,ARHGDIB,ARPC2,ARPC3,ARSA,ATP5F1A,ATP5F1B,ATP5F1C,ATP5MG,CCT2,CCT3,CCT6A,CLIC1,COX6C,COX7A2,COX7B,COX7C,CST7,EEF2,EIF4A1,ERH,F3,FAS,FTH1,FTL,HLA-C,HMGB1,HNRNPA1,HNRNPC,JUN,KPNA2,LSM3,MOB1A,NACA,NDUFS5,NFKBIA,NPM1,NR4A1,PABPC1,PCLAF,PDIA3,PFN1,PSMA4,PSMB1,RPL10,RPL11,RPL19,RPL24,RPL36A,RPL36AL,RPL39,RPLP1,RPLP2,RPS10,RPS16,RPS17,RPS27,SAP18,SEPTIN7,SET,SH3BGRL3,SKP1,SLC25A3,SLC25A5,SLIRP,…
LARP1	2.125	translation regulator	Inhibited	-7.067	5.84e-40	EEF1A1,EEF1G,EEF2,EIF3E,HNRNPA1,PABPC1,RPL10,RPL10A,RPL11,RPL12,RPL17,RPL19,RPL21,RPL23,RPL23A,RPL24,RPL27,RPL3,RPL30,RPL31,RPL32,RPL34,RPL35A,RPL36A,RPL37,RPL37A,RPL39,RPL41,RPL5,RPL6,RPL7,RPS11,RPS13,RPS14,RPS15A,RPS16,RPS18,RPS19,RPS20,RPS23,RPS24,RPS25,RPS27,RPS27A,RPS29,RPS3,RPS3A,RPS4X,RPS6,RPS7,VIM
ST1926		chemical drug	Inhibited	-7.821	1.27e-39	ACTB,ARF1,ARPC2,ARPC3,ARSA,ATP5F1A,ATP5F1B,ATP5ME,CCT2,CCT3,CCT6A,CFL1,CHCHD2,CLIC1,COX6C,COX7A2,COX7B,COX7C,DYNLL1,EEF2,EIF3E,EIF4A1,EIF4G2,H2AZ1,KPNA2,LSM3,MOB1A,NACA,NDUFS5,NPM1,PABPC1,PCLAF,PDIA3,PFN1,PSMA4,PSMB1,RPL10,RPL18A,RPL19,RPL24,RPL32,RPL36A,RPL36AL,RPL39,RPL41,RPL6,RPLP1,RPS10,RPS26,RPS27,RPS27A,SAP18,SEPTIN7,SKP1,SLC25A3,SLIRP,SNRPB,SNRPD2,SNRPG,SOD1,ST13,TMEM258,TMSB10/TMSB4X,TXN,…
torin1		chemical reagent	Inhibited	-3.448	1.7e-38	AKR1D1,ALDH1B1,ATP5F1B,ATP5ME,ATP5MG,ATP6V0A2,ATP6V0B,COX17,COX6C,COX7A2,COX7B,EEF1A1,EEF1G,EEF2,EIF3E,GAPDH,GPI,HNRNPA1,LDHA,NDUFA1,NDUFA6,NDUFAB1,NDUFB2,NDUFS5,PABPC1,PGK1,RPL10,RPL10A,RPL11,RPL12,RPL17,RPL19,RPL21,RPL23,RPL23A,RPL24,RPL27,RPL3,RPL30,RPL31,RPL32,RPL34,RPL35A,RPL36A,RPL37,RPL37A,RPL39,RPL41,RPL5,RPL6,RPL7,RPS11,RPS13,RPS14,RPS15A,RPS16,RPS18,RPS19,RPS20,RPS23,RPS24,RPS25,RPS27,R…	336 (6)
MLXIPL		transcription regulator	Activated	6.64	1.42e-23	ANXA2,CPT1A,PPARA,RPL10,RPL10A,RPL11,RPL12,RPL17,RPL18A,RPL19,RPL21,RPL23,RPL24,RPL27,RPL3,RPL30,RPL31,RPL35A,RPL36AL,RPL37,RPL37A,RPL39,RPL41,RPL5,RPL6,RPL7,RPL9,RPLP0,RPLP2,RPS10,RPS11,RPS13,RPS14,RPS15A,RPS16,RPS17,RPS18,RPS19,RPS20,RPS23,RPS24,RPS25,RPS26,RPS27A,RPS29,RPS3,RPS6,RPS7,RPSA,SLC2A4	345 (7)
5-fluorouracil		chemical drug	Inhibited	-4.903	3.71e-23	ANXA2,ASB11,ATF3,ATP5F1B,ATP5F1C,ATP5ME,BTF3,CASP3,CCT3,CCT6A,COPS8,COX6A1,COX6C,EEF1G,EEF2,EGR1,EIF1,EIF3E,EIF4A1,ELOB,FAS,FBXW7,FGFR2,GAPDH,GARS1,HNRNPA1,HNRNPC,HSPE1,JUN,KRAS,LDHA,NACA,NDUFA1,OAZ1,PGK1,PSMA7,PSMB1,PTGES3,RAP2B,RBL1,RPL10,RPL10A,RPL11,RPL19,RPL21,RPL23,RPL24,RPL30,RPL31,RPL35A,RPL37,RPL5,RPL6,RPL7,RPS13,RPS15A,RPS16,RPS23,RPS27A,RPS29,RPS4X,SLC25A3,SLC25A5,SLC7A11,SMS,SNRPB,SNR…	370 (7)
MYCN		transcription regulator	Activated	4.871	5.42e-23	ABCD4,ACTB,AEBP2,B2M,CCNH,CDC42,E2F2,EEF1A1,EEF1G,EEF2,EIF4A1,EIF4G2,FAU,FGFR2,GAPDH,HLA-A,HSPD1,LDHA,MSRB3,NACA,NPM1,PRKN,PSMA7,PSMB6,PTMA,RPL10,RPL11,RPL12,RPL17,RPL18A,RPL19,RPL21,RPL23,RPL23A,RPL24,RPL27,RPL3,RPL30,RPL31,RPL35A,RPL37,RPL37A,RPL39,RPL41,RPL5,RPL6,RPL7,RPL9,RPLP0,RPLP1,RPLP2,RPS13,RPS16,RPS17,RPS19,RPS20,RPS23,RPS24,RPS25,RPS26,RPS27,RPS3,RPS3A,RPS4X,RPS6,RPS7,S100A10,TUBA1B,VI…	358 (7)
sirolimus		chemical drug	Inhibited	-6.982	1.21e-21	ACTB,ANXA5,ARF1,ARHGDIB,ATP5F1C,ATP5MG,ATP6V0B,ATP6V0D2,ATP6V1G1,B2M,CASP3,CD209,CD68,CLIC1,COX6A1,COX6C,CXCR4,EEF1A1,EEF2,EGR1,EIF4A1,EIF5,F3,FAS,FTH1,HLA-B,HMGB1,HSPA4,HSPA5,HSPD1,IL10,IRF9,JUN,JUNB,LDHA,LDHB,LMNA,NANOG,NDUFA6,NFKB1,NPHS1,NPM1,OAZ1,PDCD4,PGK1,PPIA,PRKCA,PSMA4,PSMB1,PSMB4,PSMB6,PSMD11,PTMA,RAN,RHOA,RPL10,RPL10A,RPL18A,RPL19,RPL21,RPL23,RPL27,RPL3,RPL30,RPL32,RPL34,RPL37,RPL37A,R…	440 (14)
RICTOR	0.273	other	Inhibited	-6.5	1.5e-19	ATP5F1A,ATP5F1B,ATP5F1C,ATP5MG,ATP6V0A2,ATP6V0B,ATP6V0D2,ATP6V1G1,COX17,COX6A1,COX6B2,COX7A2,COX7B,EGR1,FAU,NDUFA1,NDUFA5,NDUFA6,NDUFAB1,NDUFB2,NDUFB4,NDUFV3,POMP,PRKCA,PRKCB,PSMA1,PSMA4,PSMA7,PSMB1,PSMB4,PSMB6,PSMC2,PSMC4,PSMD11,PSMD12,RPL10,RPL10A,RPL11,RPL12,RPL17,RPL21,RPL23,RPL30,RPL35A,RPL41,RPL6,RPL7,RPL9,RPLP0,RPLP2,RPS10,RPS11,RPS13,RPS18,RPS19,RPS23,RPS24,RPS26,RPS27A,RPS29,RPS3,RPS6,RP…	357 (8)
MYC	-0.274	transcription regulator	Activated	5.726	1.04e-18	ACTB,AEBP2,AFMID,ANXA5,AOPEP,ATP6V0B,AXL,BCKDHB,CASP3,CCT3,CD44,CHRNB1,CNBP,COX6A1,CPT1A,CPT2,CRIP1,CSDE1,CTNNA1,CTNNB1,CTSB,DBI,DDX5,DFFB,DLEU2,E2F2,EEF2,EGR1,EIF4A1,EIF4E,EZR,F3,FAS,FECH,FTH1,GAPDH,GPI,GREB1,H2AZ1,H6PD,HLA-A,HLA-B,HLA-E,HNRNPA1,HNRNPH1,HSPA9,HSPD1,HSPE1,IL10,IRF9,ISG20,ITGAL,JUN,KDM6B,KLF6,KRAS,LDHA,LDHB,LYZ,ME2,MLANA,MSN,MTHFR,MX1,NANOG,NFKBIA,NIBAN1,NOP58,NPM1,NQO1,NR4A1,NUDT…	484 (12)
YAP1		transcription regulator		-0.631	1.05e-15	CASP3,CDC42,CPT1A,CPT2,CTNNB1,EGR1,GINS1,LDHA,LMNA,OCLN,PPP1R3B,RPL10,RPL10A,RPL11,RPL12,RPL17,RPL18A,RPL19,RPL21,RPL23,RPL24,RPL27,RPL3,RPL30,RPL31,RPL35A,RPL36AL,RPL37,RPL37A,RPL39,RPL41,RPL5,RPL6,RPL7,RPL9,RPLP0,RPLP2,RPS10,RPS11,RPS13,RPS14,RPS15A,RPS16,RPS17,RPS18,RPS19,RPS20,RPS23,RPS24,RPS25,RPS26,RPS27A,RPS29,RPS3,RPS6,RPS7,RPSA,RRM2,VIM	299 (4)
interferon beta-1a		biologic drug		-0.762	3.24e-14	ALG5,ANAPC11,ATP5ME,ATP5MG,BNIP2,CCT6A,CD3D,COX6A1,CST7,CXCR4,DNAJB1,EEF1G,GNB4,GNLY,GZMB,HLA-DPB1,HLA-DRB5,IRF1,LAMP3,MX1,NDUFA1,NDUFB2,NFKBIA,PFDN5,PGK1,PPIA,RAN,RPL19,RPL24,RPL27,RPL3,RPL36AL,RPS19,RPS27,RPS7
TCR		complex		1.848	4.92e-13	ARHGEF1,ATP5F1B,CARD8,CCL22,CCR6,CD44,CTSB,CXCR4,EGR1,EIF4E,ELL2,FAS,FYN,GZMA,GZMB,HSPA5,HSPA9,HSPD1,IL10,IRF1,ISG20,JUN,JUNB,LDHB,LSM3,MX1,NFKB1,NFKBIA,NOP58,NR4A1,OASL,PDCD4,PGK1,PRKACB,PTPRC,RPL10A,RPL17,RPL18A,RPL23A,RPL3,RPL30,RPL31,RPL5,RPL6,RPL7,RPL9,RPLP0,RPS13,RPS16,RPS17,RPS23,RPS3,RPS3A,RPS4X,RPSA,SKIL,SLC25A3,STAT3,TLE3,TLR10,TLR7,TNIP3,TSC22D3,UBA52	508 (14)
CD3		complex	Activated	3.053	2.33e-12	ANXA1,ARHGDIB,ATP5F1C,BZW1,CALM1 (includes others),CASP3,CASP6,CCL22,CCNH,CCR6,CD44,CHRNA5,CLK1,COX6C,CREM,CTSW,CXCR4,DOCK2,EIF4E,EWSR1,FAS,FTL,FYN,GAPDH,GZMA,GZMB,GZMK,H2AC18/H2AC19,HAT1,HAX1,HINT1,HLA-DQB1,HMGN1,HNRNPA1,HNRNPF,HSPA1A/HSPA1B,HSPA5,HSPE1,HUWE1,IFITM1,IL10,IL2RG,IRF1,IRF9,JUN,JUNB,KLK7,LCP1,NAMPT,NFKB1,NFKBIA,NOS1,NPM1,NR4A1,OAZ1,ORAI2,PCYOX1,PFN1,PSAP,PSMD12,PTMA,PTPRC,RANBP2,RPL…	484 (17)
imatinib		chemical drug	Inhibited	-2.232	1.91e-10	ATP1B2,ATP1B3,ATP2B1,ATP6V0B,BMP7,CASP3,CCNH,CDC42,CNBP,COX7A2,COX7B,COX7C,CTNNB1,CXCR4,DNAJB6,ECT2,FECH,GSPT1,HAT1,HMGB1,HSBP1,HSPA5,HSPE1,IDO1,IRF1,NDUFA1,NDUFA12,NDUFA13,NDUFA6,NDUFB2,NDUFS5,NPM1,NQO1,PDIA3,PPP2R5A,PPP2R5C,RAB18,RASA4,SF3B1,SLC20A1,SMC1A,SNRPD2,SNRPG,SPIB,SRSF10,SRSF5,SRSF6,SRSF7,STAT3,TADA3,UQCR11,VAPA,VCP,XIAP	441 (11)
CD28	0.264	transmembrane receptor	Activated	2.416	3.25e-10	ANXA1,ARHGDIB,ATP5F1C,BHLHE40,BZW1,CASP3,CASP6,CCR6,CHRNA5,CLK1,COX6C,CREM,CXCR4,EIF4E,EWSR1,FYN,GAPDH,GZMA,GZMB,H2AC18/H2AC19,HAT1,HAX1,HINT1,HLA-DQB1,HMGN1,HNRNPA1,HSPA1A/HSPA1B,HUWE1,IFITM1,IL10,IRF1,ITGAL,JUN,LCP1,LDHA,NAMPT,NFKB1,NFKBIA,NOS1,NR4A1,OAZ1,ORAI2,PCYOX1,PSMD12,PTMA,RANBP2,RPL30,RPL6,RPS14,SLC25A5,SNRPB,SRGN,SSB,STAT3,STEAP2,XRCC6	486 (14)
MAPT	22.092	other		1.131	1.45e-09	AAK1,ACTB,ACTR1A,ANKS4B,ANXA5,ARF1,ARF6,ATF3,ATP5F1A,ATP5F1B,ATP5F1C,B4GALT1,CAP1,CASP3,CCT7,CFL1,CLEC7A,COX7A2,CST7,DBI,DOCK2,DSTN,EEF1G,EEF2,FRRS1,FYN,GAPDH,GNG2,HINT1,HLA-A,HLA-DQA1,HLA-DQB1,HLA-DRB5,HSPA1A/HSPA1B,HSPA5,HSPD1,HSPE1,HUWE1,IFITM3,JUN,LCP1,LDHB,LYZ,MOG,MSN,NAPG,NDUFA13,NDUFA5,NFKB1,NOS1,OASL,OSMR,PBXIP1,PGK1,PPIA,PTPRC,RPL19,RPL23,RPLP0,RPS16,S100A6,SEPTIN7,SLC37A2,SOD1,SQSTM1,TE…	475 (12)
arsenic trioxide		chemical drug		0.199	1.45e-09	ALOX5AP,ATP1B2,ATP1B3,ATP2B1,ATP6V0B,CCNH,CD44,CDC42,CNBP,COX7A2,COX7B,COX7C,CTNNB1,DNAJB6,ECT2,FAS,FECH,FTH1,GSPT1,HAT1,HSBP1,HSPA5,HSPE1,IRF1,MSN,NDUFA1,NDUFA12,NDUFA13,NDUFA6,NDUFB2,NDUFS5,NFKBIA,NPM1,NQO1,PDIA3,PPP2R5A,PTPRC,RAB18,RASA4,RHOA,SF3B1,SKIL,SLC20A1,SLC7A11,SMC1A,SRSF10,SUMO1,TADA3,UQCR11,VAPA,VCP,XIAP	499 (16)
poly rI:rC-RNA		biologic drug	Activated	2.508	1.93e-09	ANXA1,APOBEC3G,APOL1,APOL2,ATF3,ATP5MG,ATP6V0A2,AXL,B2M,CCL22,CCT5,CCT7,CD209,CD44,CLEC7A,COX7B,CTNNB1,CXCR4,EEF1G,EGR1,EIF2S3,EZR,FAS,FAU,HLA-A,HLA-B,HLA-C,HLA-E,HSPA5,HSPA9,HSPD1,IDO1,IFITM1,IFITM3,IL10,IL11,IL2RG,IRF1,IRF9,ISG20,JUN,JUNB,KLF6,LYZ,MOG,MX1,NAMPT,NANOG,NFKB1,NFKBIA,NKG7,NOP58,NR4A1,OASL,PIGR,PIM3,POU2AF1,POU5F1,PTK6,RPL10A,RPL11,RPL12,RPL17,RPL19,RPL3,RPL30,RPS13,RPSA,SAP18,SLC26…	480 (13)
IL3		cytokine		1.235	1.39e-08	ACOX1,ALOX5AP,ARHGDIB,ARHGEF1,CASP3,CCT5,CD3D,CEBPZ,CPT1A,CREM,CTNNB1,CXCR4,EEF1A1,EGR1,EMP3,FAS,GZMA,HLA-A,HSPA5,HSPA9,IK,JUN,JUNB,KPNB1,LAMP3,LY75,NACA,PSMC4,RALA,RAN,RPL10,RPL11,RPL3,RPL5,RPL6,RPL7,RPS14,RPS16,RPS17,RPS19,RPS20,RPS3,RPS6,RPS7,SLC3A2,SMAD5,SNRPD2,SOD1,TAX1BP1,TNFSF8,YBX1	451 (14)
uranyl nitrate		chemical toxicant		1.785	1.61e-08	ATP5F1B,EEF2,FAU,FTL,GPI,HSPD1,INMT,NDUFA1,PIM3,RAB5C,RPL10A,RPL19,RPL23,RPL27,RPL7,RPL9,RPS16,RPS24,RPS26,RPS29,SOD1,SQSTM1,SUMO1,TAGLN2,YWHAZ
EPO		cytokine		-0.309	4.52e-08	ABCA13,ACTB,B2M,CASP3,CLIC1,CXCR4,EEF1A1,EGR1,FAS,FBXL18,FECH,FXN,GSPT1,H2AZ1,HMGB1,HMGN1,HNRNPF,JUN,JUNB,KCNH6,KPNA2,KPNB1,LCP1,NACA,NFKBIA,NMNAT1,NPM1,PBXIP1,PDCD4,PRKCA,PRKCB,PTPRB,RHOA,RPL7,RPLP0,RPS23,RPS6,RPS7,SLC11A2,SLC4A1,SOD1,STAT3,TSC22D3,XIAP,YBX1	502 (15)
HNF4A		transcription regulator	Inhibited	-2.064	7.53e-08	ABT1,ACOX1,ACTR1A,ADAT1,AKAP13,ANXA5,AP3M1,ARL4C,AS3MT,BCLAF1,BMP7,BPHL,BRIP1,BSDC1,BUD31,C11orf58,C4orf19,CAP1,CASP2,CBLL1,CBX5,CCDC170,CCNH,CD3EAP,CD55,CEP19,CHCHD2,CMC2,CNBP,CNOT9,COPS8,COX17,COX7A2,COX7C,CPT1A,CPT2,CRIP1,CRY1,CTNNB1,CTSB,CXADR,CYP1A2,CYP8B1,DBT,DMC1,DNAJB4,DNAL1,DUSP19,DZANK1,EGR1,EIF5,ELP5,EWSR1,FAM107B,FAS,FASTKD2,FTH1,FUT6,FZD3,GAPDH,GGT6,GNAI3,GNL3,GPLD1,GSPT1,GTF2H3,H2AC…	513 (10)
HSF2	-1.773	transcription regulator	Activated	2.54	2.27e-07	CCT2,CCT3,CCT5,CCT6A,CCT7,HSBP1,HSPA1A/HSPA1B,HSPA4,JUN,PSMA1,PSMC4,STAG2,TXN
DDX5	1.58	enzyme	Activated	3.638	3.35e-07	ATP5F1C,ATP5ME,ATP5MG,COX6C,COX7A2,COX7B,COX7C,JUN,NDUFA1,NDUFA12,NDUFA5,NDUFA6,NDUFAB1,NDUFB2,NDUFB4,NDUFS5,UQCRH
1,2-dithiol-3-thione		chemical reagent	Activated	5.051	3.8e-07	ARF1,CCT3,CCT7,CHORDC1,DNAJC3,DSTN,DYNLL1,EIF3E,EIF4G2,EIF6,FTH1,GSPT1,HAX1,HPRT1,INMT,LMNA,NQO1,PDIA3,PSMA1,PSMA4,PSMA7,PSMB1,PSMB4,PSMB6,PSMC2,PSMD11,PSMD12,RAN,RPLP0,RPS16,SOD1,TBRG1,TXN,VCP	62 (3)
lactacystin		chemical - protease inhibitor		0.257	4e-07	ACTB,ARHGDIB,ATF3,CCT2,CD24,CFL1,CLIC1,CXCR4,EIF4E,FAS,FTL,HLA-A,HLA-B,HLA-C,HSPA5,IRAK4,NFKBIA,NOS1,NR4A1,PFN1,PPIA,PRKCA,RANGAP1,RPLP0,RPLP2,SLC3A2,SNTB2,SQSTM1,SUB1,TXN,UBE2N,VHL,XIAP	474 (14)
KRAS	1.296	enzyme		0.928	4.04e-07	AKAP5,APLP2,ARPC3,ATF3,AXL,B2M,CASP2,CASP3,CBX5,CCDC125,CCT5,CD3EAP,CD44,CDT1,CPM,CSF2RA,CTNNB1,CXADR,DPY19L4,EEF1A1,EGR1,EIF4E,EIF5,EMP2,F3,FAS,FTH1,GAPDH,GSTM3,GZMK,HSPA5,HSPE1,IDO1,IFITM1,IFITM3,IRF1,IRF9,IVNS1ABP,JUN,JUNB,KLF6,KPNB1,KRAS,LAMP3,LDHA,LYZ,MCAM,MSN,MUC20,MX1,NFKB1,NFKBIA,NMNAT1,NOS1,NQO1,NR4A1,NXN,OCLN,PABPC1,PAIP2,PDIA3,POMP,PPFIBP1,PSMA7,PSTPIP1,PTPRC,RAB7A,RHOA,RPS6,RPSA,S100A…	492 (16)
metribolone		chemical reagent	Activated	3.064	8.71e-07	AKR1D1,ALDH1B1,ALG1,ATP5F1B,ATP5F1C,ATP5ME,ATP5MG,ATP6V0A2,ATP6V0B,ATP6V1G1,B2M,B4GALT1,BPNT1,BRIP1,CAV2,CCT2,COX17,COX6C,COX7A2,COX7B,CPT2,CXCR4,DAZAP2,EGR1,EIF5,ELAPOR1,ELL2,EZR,GAPDH,GPI,GREB1,H2AZ1,HSPA5,ISG20,LDHA,MYL12B,NDUFA1,NDUFA6,NDUFAB1,NDUFB2,NDUFS5,NDUFV3,PART1,PDK3,PGK1,PIGR,PPIA,PRKACB,PRPS1,SLC25A5,SLC35A3,SMS,STEAP2,TAT,TOMM22,UQCRH	426 (10)
geldanamycin		chemical drug	Activated	3.491	1.04e-06	ANXA1,ANXA2,APAF1,ARF1,BCL11B,CDC42,CHORDC1,COX18,CXorf56,DNAJB1,EEF1A1,ELOB,EWSR1,FAU,FYN,GRK3,HLA-DQA1,HSPA1A/HSPA1B,HSPA5,HSPD1,IRF1,JUN,KPNA2,NFKB1,NPM1,NUP58,PDCD4,PFN1,PTGES3,PTK6,RAB2B,RAB5C,RAB7A,RALA,RHOA,SPN,ST13,TPMT,YWHAQ,ZC3H12D,ZNF264	378 (9)
CTNNB1	1.261	transcription regulator		-1.202	1.58e-06	ABCD4,ACAP1,ACTB,ADIPOQ,AICDA,AKAP13,ANXA1,BHLHE40,BMP7,BTF3,CALM1 (includes others),CD44,CEMIP2,CPT1A,CPT2,CRIP1,CRYBG1,CTNNA1,CTNNB1,CYP1A2,CYP8B1,EGR1,ENPP1,FAS,FGD4,FZD3,GAPDH,HSPE1,IDO1,IFITM1,IL10,ITGAL,JUN,LMNA,LMX1B,NANOG,NR4A1,PFN1,PGK1,POU5F1,PSAP,RAB18,RPL10,RPL10A,RPL11,RPL12,RPL17,RPL18A,RPL19,RPL21,RPL23,RPL24,RPL27,RPL3,RPL30,RPL31,RPL35A,RPL36AL,RPL37,RPL37A,RPL39,RPL41,RPL5,RPL6,…	534 (16)
tanespimycin		chemical drug		-1.965	1.62e-06	AXL,CALM1 (includes others),DNAJB1,EIF4A1,FAS,HAT1,HNRNPA1,HNRNPC,HSPA1A/HSPA1B,HSPA5,HSPA9,IL6R,JUN,KRAS,LDHA,PSMA7,PTMA,RPL24,RPL30,RPS16,SNRPB,SNRPG,STAT3,XIAP	415 (11)
DYSF	0	other			1.78e-06	ANXA1,ANXA2,ARPC2,B2M,CD55,CD68,DNAJB1,FTL,GABARAPL1,GNAI3,HLA-A,HLA-DQA1,HLA-DQB1,HLA-DRB5,HSPA1A/HSPA1B,LCP1,LYZ,PSAP
beta-estradiol		chemical - endogenous mammalian		0.778	2.2e-06	ACKR2,ACOX1,ACTB,ADAMTS4,ADIPOQ,ADM2,ALG1,ALG5,ANXA1,ANXA2,APAF1,ARHGEF39,ARID5B,ARPC4,ARSA,ARSB,ATF3,ATP2B1,ATP5F1B,ATP5ME,ATP6V0D2,ATXN3,B4GALT1,BCAS1,BHLHE40,BNIP2,C1QTNF6,C8orf44-SGK3/SGK3,CACNG8,CALM1 (includes others),CASP3,CAV2,CCDC170,CCT2,CD24,CD3EAP,CD44,CD55,CD68,CDC42,CDT1,CEMIP2,CGNL1,CLDN11,CNBP,CPM,CPT1A,CREM,CTNNA1,CTNNB1,CTSB,CXADR,CXCR4,CYSTM1,DFFB,DNAJC3,DYNLL1,E2F2,EGR1,ENAH,E…	572 (16)
dexamethasone		chemical drug		-1.355	2.28e-06	ACOX1,ACTB,ADAM28,ADIPOQ,AICDA,AKAP13,ALDH1B1,ALOX5AP,ANXA1,AP3S1,ARL4C,ATF3,ATP2B1,B2M,BCLAF1,BHLHE40,BNIPL,BRIP1,CARD6,CASP3,CASP6,CAV2,CCT2,CD209,CD3D,CD44,CD55,CDV3,CEACAM5,CFL1,CLDN18,CLEC7A,CLIC1,CMTM6,CORO2A,CPA4,CRIP1,CRISPLD2,CRYBG1,CST7,CTNNB1,CTSB,CTSW,CXADR,CXCR4,CYP1A2,CYP2B7P,CYSTM1,DBT,DFFB,DNAJC3,E2F2,ECT2,EEF1A1,EGR1,EIF4E,EIF5,EIF6,ENPP1,EZR,F3,FAM111A,FCAR,FGD4,FTH1,FTL,GAPDH,G…	567 (16)
RPS15	0.612	other			2.36e-06	EIF2S3,GINS1,PDCD4,RPS11,RPS13,RPS16,RPS19,RPS23,RPS24,RPS25,RPS29,RPS3A,RPS4X,RPS6
IRF4	0.511	transcription regulator		-1.148	2.68e-06	AICDA,B2M,CD68,CEMIP2,CXCR4,DBI,ELL2,ENTPD1,EZR,FLT1,IL10,IRF1,IRF9,ISG20,ITGAL,MAPRE1,PRKCA,PSMA1,PTMA,RAB7A,RHOA,RPL6,RPS3A,SMAP2,SPIB,STAG2,SUB1,TMSB10/TMSB4X,TRIM65,YBX1	242 (4)
CST5		other	Inhibited	-2.402	2.71e-06	ABT1,ANXA2,ANXA5,ARF6,CD44,CEBPZ,CNBP,CNOT8,COPS8,CTSB,DNAJB4,EEF1G,EMP3,EZR,GNL3,GTF2H3,GTPBP10,HNRNPC,HNRNPH1,MAPK13,MRM3,MSN,MYO10,NOL9,NT5DC3,NUP98,PCLAF,PDCL3,PDLIM5,PIP4K2A,PPP2R5A,PRKACB,REEP5,RRP15,S100A11,SLC7A11,TOMM22,TXN,VIM
DOT1L	-0.279	phosphatase			3.93e-06	NANOG,PABPC1,POU5F1,PPIA,RPL19,RPL41,RPLP0,RPS23,UBB
TP53	0.352	transcription regulator		1.073	4.26e-06	ACSL6,ACTB,ADRA1A,ALDH1B1,ANXA1,ANXA2,APAF1,APBB2,API5,APOL1,ATF3,ATP5F1A,ATP5F1C,BHLHE40,CAP1,CASP2,CASP3,CASP6,CAV2,CD44,CDT1,CHMP4C,CMBL,COX7A2,CPT1A,CPT2,CSF2RA,CTNNB1,CTSB,CTSW,DBI,DBT,DDX5,DFFB,DNAJB4,DNASE1,DSTN,E2F2,EEF1A1,EGR1,EIF4A1,EIF4G2,EIF5,EZR,F3,FAS,FBXW7,FTH1,FUT1,FXN,FYN,GAPDH,GNL3,GPI,GPR12,GPR83,GRK3,H2AZ1,HLA-B,HLA-DQA1,HMGB1,HOMEZ,HSPA1A/HSPA1B,HSPA5,HSPD1,IKBIP,IL10,INMT,IR…	490 (14)
mitomycin C		chemical drug		-0.678	4.68e-06	ATF3,CASP3,CDC42,EGR1,FAS,ITPRIPL2,JUN,MCAM,NQO1,POU5F1,SRSF5,SRSF6,SRSF7,TBC1D24,ZMAT3	454 (13)
BACH1	1.269	transcription regulator		-0.338	5.82e-06	ATP5F1B,CALM1 (includes others),COX18,CXCR4,EWSR1,FTH1,IL10,NDUFA6,NDUFAB1,NQO1,PDK3,SLC25A15,SLC7A11,SQSTM1,TIMM17A	60 (2)
MYCL		transcription regulator	Activated	3.781	6.45e-06	ATP5MG,COX7B,FAU,HSPD1,MOCS3,NUDT21,RPL10A,RPL11,RPL12,RPL17,RPL19,SAP18,SLC25A5,SNRPD1,SNU13,SSB,WTAP,YARS1
Z-LLL-CHO		chemical - protease inhibitor		1.855	8.32e-06	ACTB,AICDA,ARHGDIB,ATF3,CASP2,CCT2,CDT1,CFL1,CLIC1,CTNNB1,CTSB,DOCK2,EIF4E,FAS,HSPA4,HSPA5,HSPA9,HSPD1,IRAK4,JUN,NFKBIA,NOX4,NQO1,OCLN,PDCD4,PFN1,PPARA,PPIA,PSMC4,PSMD12,RANGAP1,RPLP0,RPLP2,SLC2A4,SOD1,SQSTM1,SUB1,TNFSF15,TXN,UBE2N,UBE3A,VHL,XIAP,YWHAZ	487 (15)
PC-SPES		chemical drug			9.99e-06	ANXA1,B2M,CTNNA1,DNAJB1,DSTN,FTL,GAPDH,GARS1,GPI,HLA-B,HLA-C,HSPA5,IRF1,MYL6,RAN,TMSB10/TMSB4X,TUBA4A,TXN,VIM
UBQLN2	-0.239	other	Inhibited	-3.053	1.04e-05	CD68,DESI1,PSMA1,PSMA4,PSMA7,PSMB1,PSMB4,PSMB6,PSMD11,PSMD12,SLC6A4,SQSTM1,TXLNG
hydrogen peroxide		chemical - endogenous mammalian		0.447	1.22e-05	ADIPOQ,ANXA2,APAF1,ATF3,AVPR1A,BRIP1,CASP3,CBX5,CCNH,CD55,CD68,COX6C,CTNNB1,CTSB,CXCR4,CYP1A2,DNAJB1,EEF1A1,EGR1,EZR,FAS,FTH1,GSTM3,GZMB,HMGB1,HNRNPA1,HSPA5,IL10,ISCU,JUN,KRAS,MCAM,NOS1,NQO1,NR4A1,PDCD10,PDCD4,PDIA3,PFDN5,POU5F1,PSMC4,PSTPIP2,PTMA,RAB36,RAN,RPL21,RPL31,RPL5,SLC20A1,SLC7A11,SOD1,SRGN,STAR,STAT3,TUBA4A,TXN,UQCRH,VIM,XRCC6	489 (17)
CAB39L		kinase	Activated	3.317	1.64e-05	ATP5ME,ATP5MG,COX17,COX6C,COX7C,NDUFA1,NDUFA12,NDUFA13,NDUFB2,NDUFS5,UQCR11
2-amino-1-methyl-6-phenylimidazo-4-5-b-pyridine		chemical toxicant	Activated	2.887	1.71e-05	ARHGEF1,CCT2,CCT5,CCT7,HSPA5,HSPD1,HSPE1,PSMB1,PSMB4,RAN,RAP1B,SUMO1
indomethacin		chemical drug		-0.123	1.72e-05	ACOX1,ANXA1,ANXA2,ATP6V0B,CD44,CD55,CPT1A,CTNNB1,CXCR4,DYNLL1,EMP3,FBLIM1,FLT1,GSTM3,IDO1,IFITM3,IL10,IL11,NOS1,OCLN,PDE4C,PPARA,PRKCA,PRKN,PTGES,S100A10,S100A11,SLC15A1,STAR,TMSB10/TMSB4X,VIM,XRCC5,XRCC6,YWHAE	456 (13)
KITLG		growth factor		0.62	1.79e-05	ACTB,ALOX5AP,AXL,B2M,CASP3,CCL22,CD3D,CD68,CLIC1,CXCR4,EEF1A1,EGR1,FTH1,HNRNPF,IK,IL10,IL11,KPNA2,KPNB1,MPL,NFKBIA,NMNAT1,NPM1,PDCD4,PRKCA,PRKCB,PTGES3,RPL7,RPLP0,RPS23,RPS6,RPS7,SLC4A1,STAT3,TSC22D3	410 (11)
SB203580		chemical - kinase inhibitor		1.258	1.8e-05	ACOX1,ADAMTS4,ADIPOQ,ALOX5AP,ANXA1,APOBEC3G,APOL1,ARHGDIB,ATF3,CD109,CD55,CST7,DNAJC3,EGR1,EMP2,F2RL3,F3,FAS,FLT1,GPI,GZMB,HMGB1,HSPA5,IDO1,IL10,IL11,IRF1,ISG20,JUN,JUNB,MX1,NAMPT,NFKB1,NFKBIA,NOL9,NPHS1,NQO1,NR4A1,PATJ,PPARA,PRRG4,PSMB4,PTGES,RBMS2,S100A10,SLC20A1,SLC5A5,STAR,TAT,TNFSF15,TNFSF8,TNFSF9,TRPV1,VIM,XIAP	476 (15)
PTGES	-1.23	enzyme			1.85e-05	ANXA1,ANXA2,EGR1,EZR,FLT1,ITGAL,NOS1,NOX4,PTGES,PTMA,RHOA,RPS19,RPS3A,VIM	366 (9)
IL15	0.817	cytokine		1.715	2e-05	ANXA1,ARHGDIB,CALM1 (includes others),CASP3,CD44,CD55,COX6C,CPT1A,CTSW,CXCR4,EIF4E,FAS,FYN,GAPDH,GARS1,GNLY,GPI,GZMB,GZMK,H2AC18/H2AC19,HAT1,HNRNPF,HSPE1,IFITM1,IL10,IL2RG,IRF1,JUN,JUNB,LDHA,MX1,NFKB1,NFKBIA,OAZ1,PDCD4,PDIA3,PFN1,PGK1,PSAP,PTPRC,RPS3A,RPS6,S100A11,SELPLG,SET,SLC25A5,SPN,SRGN,SRSF7,SYAP1,TFDP2,YARS1	526 (18)
NFYB	0.291	transcription regulator			2.19e-05	ACTB,ATP5F1B,BCL11B,CBX5,CHRNB1,CSDE1,CTNNB1,DNAJB6,EMX2OS,FAS,FBXL18,FGFR2,FLCN,FTH1,GAPDH,GRK3,HLA-DQB1,HNRNPA1,KIAA0930,KMT2E,METTL2B,PCLAF,PXMP4,RHCE/RHD,RPL41,RRM2,SDF2,SEPTIN7,SERBP1,SPECC1,TBC1D32,TMBIM6,UBE2D3,VIM,ZFP42,ZNF417/ZNF587
3-nitropropionic acid		chemical toxicant		-1.947	2.56e-05	ATP6V1G1,CASP3,COX6A1,GAPDH,GPI,JUN,LDHA,LDHB,NOS1,NPM1,NQO1,SLC7A11,SQSTM1	390 (8)
curcumin		chemical drug		0.261	2.73e-05	ACOX1,ADAMTS4,ADIPOQ,ATP1B2,AXL,CASP3,CD24,CD44,CLIC1,COX7B,CTNNA1,CTNNB1,CXCR4,DNAJB1,EGR1,EIF4E,ELOB,F3,FAS,FTH1,FTL,FYN,HMGB1,HSPA1A/HSPA1B,IL10,JUN,JUNB,NAMPT,NFKB1,NFKBIA,NPHS1,NQO1,OCLN,PPARA,PTGES,PTGIS,SLC2A4,SOD1,ST13,STAT3,STXBP3,TBXA2R,TSC22D3,VIM,XIAP	482 (13)
atorvastatin		chemical drug	Activated	2.006	2.79e-05	ADIPOQ,CCBE1,CCDC125,CD55,CXCR4,CYP8B1,DDX51,DMC1,EGR1,F3,FLT1,GJC1,HMGB1,IL10,IL17RD,ITGAL,JUN,JUNB,NLRP8,NOS1,NOX4,NR1H2,NR4A1,PNPT1,RHOA,SLC25A51,SOD1,TMEM17,USP49,ZNF652	430 (14)
MEL T1		chemical - kinase inhibitor		1.134	2.88e-05	ATP5F1B,CFL1,COPS8,HSPA1A/HSPA1B,HSPD1,PGK1,PSMA1
HSF1	-0.188	transcription regulator		0.241	3.71e-05	B2M,BMP7,CCT2,CCT3,CCT5,CCT6A,CCT7,CTNNB1,DNAJB1,DNAJB6,HMGB1,HSBP1,HSPA1A/HSPA1B,HSPA4,HSPD1,HSPE1,JUN,LDHA,MSH3,NFKB1,PGAM5,PGK1,POU5F1,PROM2,RAB5C,RANGAP1,SMC1A,ST13,STAG2,STAR,TRPV1,UBB	35 (2)
cisplatin		chemical drug		-0.438	3.79e-05	ACOX1,ACTB,AEBP2,ANXA1,ANXA2,ANXA5,ATF3,ATG14,CARD6,CASP3,CASP6,CD44,CD68,CDCP1,CMBL,CPT1A,CPT2,CTNNB1,CTSB,DGKE,EEF2K,EGR1,EMP3,ERCC4,F3,FAM210B,FAS,FBLIM1,FBXW7,FLT1,FXN,FYN,GATAD2B,GSTM3,HMGB1,HSPA5,IFITM1,ISCU,JUN,LDHB,LMNA,LYZ,MCAM,MLF1,MUC20,MX1,NFKBIA,NOX4,NQO1,OCLN,PARD6G,PCDHB9,POLH,POU5F1,PPARA,PPIA,PRKCA,PSMA1,PTGES,RPS16,RRM2,S100A10,S100A11,SLC31A1,SLC6A4,SMARCB1,SOD1,STAT3,SULT2A1,T…	553 (17)
IND S1		chemical - kinase inhibitor		0.707	3.8e-05	ACTB,ATP5F1B,CFL1,COPS8,HSPA1A/HSPA1B,PDIA3,PGK1,PSMA1
IND S7		chemical - kinase inhibitor		-0.333	3.85e-05	ACTB,ATP5F1B,COPS8,HNRNPL,HSPA1A/HSPA1B,PDIA3,PGK1,PSMA1,VIM
napabucasin		chemical drug		-0.338	4.01e-05	ACTB,AXL,B2M,CD24,CD44,CTNNB1,FGFR2,HPRT1,LIN28A,NANOG,NFKB1,POU5F1,RPLP0,STAT3
BCR (complex)		complex		0.884	4.33e-05	AICDA,B4GALT1,CASP3,CCR6,CD44,CTNNB1,CXCR4,EGR1,FAS,GZMB,HSPA5,IL10,JUNB,LAIR1,NAMPT,POU2AF1,PTAFR,S100A10,TLR10,TNFSF8,TNFSF9,XIAP	502 (17)
APP		other		-0.635	4.62e-05	ACTB,ADAMTS4,ANKS4B,ANXA5,APLP2,ARF6,ATP5F1A,ATP5F1B,ATP5F1C,AXL,CAP1,CASP3,CD44,CD68,CDC42,CFL1,CLIC1,COX7A2,CTNNB1,CTSB,CXCR4,DBI,DCX,DSTN,EEF1G,EGR1,F2RL3,FBXL20,FBXW7,FTH1,FYN,FZD3,GAPDH,GNG2,GPI,GSTM3,HINT1,HLA-E,HMGB1,HNRNPA1,HSPA1A/HSPA1B,HSPA5,HSPD1,HSPE1,IDO1,IL10,IRF1,ISG20,ITGAL,JUN,JUNB,KCNE3,KPNB1,LDHA,LDHB,MRPL10,NAMPT,NAPG,NDUFA5,NFKB1,NOS1,OCLN,PACS2,PDCD4,PGK1,POU2AF1,PPIA,PRKCA,…	525 (17)
Pln		other			4.73e-05	ACTB,ANXA2,ATP2B1,EZR,MYL6,PGK1,PRKCA,PRKCB,RAB1A,RALA,SOD1,VCP,VIM
ELAVL1	-1.133	other		1.906	4.95e-05	ATF3,ATP1B3,B2M,CALM1 (includes others),CASP2,CTNNB1,HLA-A,HLA-DRB5,IFITM3,IRF1,IRF9,NFKBIA,PDCD4,PIGR,PRKN,PSMB4,PTMA,PTPRC,RPS14,RPS6,SLC7A11,SNRPG,SQSTM1,SRSF7,STAT3,TIMM17A,TSC22D3,VIM,XIAP
nitrofurantoin		chemical drug	Activated	2.232	5.26e-05	ACOX1,ACTB,ANXA2,ANXA5,CASP3,CASP6,CPT1A,CTSB,DBI,EEF1A1,EIF4E,FAS,GSTM3,HSPA5,IL10,NFKBIA,NQO1,PRKCB,RPL27,RPL6,S100A10,S100A11,TUBA1A,TXN,YWHAZ
MEL S3		chemical - kinase inhibitor		-0.333	5.27e-05	ACTB,ATP5F1B,COPS8,EGR1,HNRNPL,HSPA1A/HSPA1B,PGK1,PSMA1,VIM
PSEN1	2.013	peptidase		-1.656	6.1e-05	ACTB,ANKS4B,ARF6,ATP5F1A,ATP5F1B,ATP5F1C,AXL,CAP1,CASP3,CFL1,COX7A2,CTNNB1,DBI,DCX,DGKE,DSTN,EEF1G,EGR1,FAM32A,FBXW7,FZD4,GAPDH,GNG2,HINT1,HLA-E,HSPA5,HSPD1,HSPE1,IL10,NDUFA5,NOS1,PGK1,PPIA,PSTPIP1,SELPLG,SLC11A2,SOD1,SQSTM1,SYT13,TUBA1A,TUBA1B,TUBA4A,TXN,XIAP,YWHAE,YWHAZ	473 (13)
RRP1B	-0.777	transcription regulator			6.27e-05	APAF1,BMP7,CASP3,HAT1,PRKCA,RBL1,RPL11,RPL19,RPL27,RPL37,RPL37A,RPL39,RPL6,RPS10,RPS14,RPS19,RPS26,RPS3,ZNF554
tretinoin		chemical - endogenous mammalian	Inhibited	-2.064	6.76e-05	ACKR2,ACOX1,AICDA,ANXA1,ANXA2,ANXA5,ARHGEF1,ATP1B3,BHLHE40,CALM1 (includes others),CASP2,CASP3,CASP6,CCL22,CCT5,CD44,CD68,CDC42,CEBPZ,CLDN11,CPT1A,CREM,CTNNB1,CTSB,CXCR4,CYP1A2,DBI,DCX,DMC1,DYNLL1,EEF1A1,EEF1G,EGR1,EIF4A1,EIF4E,EIF5,EIF6,EMP3,ERCC4,F3,FCAR,FFAR2,FLT1,GARS1,GTF2H3,GTPBP10,GZMA,HES2,HIP1,HLA-A,HLA-B,HLA-C,HMCES,HNRNPC,HNRNPF,HPRT1,HSPD1,IFITM1,IL10,IL6R,INMT,IRF1,IRF9,ITGAL,IVD,JUN…	527 (16)
IPMK	-2.297	kinase		-0.164	7.79e-05	ACTB,IL10,JUN,JUNB,MYL6,PDLIM5,PFN1,TAGLN2	311 (9)
SAFB2	0.05	other		-1.414	7.79e-05	B2M,HLA-C,HLA-DPB1,HLA-E,JUN,RBM8A,RPL35A,UBE2B
desmopressin		biologic drug		-0.314	8.32e-05	ACTB,CGNL1,CTNNB1,GAPDH,HINT1,HSPA1A/HSPA1B,LDHB,LMNA,PPIA,PSMD11,RHOA,RPL23,RPS3,S100A11,SLC2A4,YWHAQ,YWHAZ	301 (4)
CSF2		cytokine	Inhibited	-2.061	8.52e-05	ALOX5AP,ANXA1,APAF1,ATP6V0D2,CARD6,CASP2,CASP3,CD209,CD24,CENPH,CLEC7A,CSF2RA,CXCR4,EGR1,F3,FAS,FFAR2,FLT1,GRK3,HLA-DQB1,HMGB1,HRH4,HSPD1,IDO1,IFITM3,IFNLR1,IK,IL10,JUN,JUNB,LAMP3,LCP1,LDHA,LY75,NACA,NFKB1,NFKBIA,NR4A1,NUAK2,OSMR,PIM3,PNPLA1,RRM2,SCIMP,SGO1,SKA1,SLC11A2,SLC2A4,SLC30A4,SLC7A11,SNRPD1,SQSTM1,TNFSF14,TNFSF15,TNFSF8,TRIP13,XIAP	500 (14)
ADRB		group		0.033	9.43e-05	ADAMTS4,ANXA5,ATF3,AXL,BHLHE40,CASP3,CASP6,CD68,CREM,FAS,HSPD1,JUN,JUNB,NFKBIA,NQO1,NR4A1,OASL,RAN,SLC7A11,SMC1A,SQSTM1,WNT7B	315 (10)
D-glucose		chemical - endogenous mammalian		0.47	9.69e-05	ACOX1,ACTB,ADIPOQ,ANXA1,ATF3,ATP2B1,B3GNT6,BVES,C8orf44-SGK3/SGK3,CAP1,CAPZA1,CASP3,CD55,CDT1,CPT2,CREM,CTNNB1,CTSB,CXCR4,DBI,DNAJC3,DYNLL1,EGR1,FAS,FUT1,GABARAPL1,GAPDH,GPI,GPLD1,H6PD,HMGB1,HNRNPF,HPRT1,HSPA5,HSPD1,IAPP,IL10,JUN,JUNB,LAMTOR2,LAMTOR5,LCP1,LDHA,MCAM,NAMPT,NDUFA1,NOX4,NPHS1,NQO1,NR4A1,NUP98,OCLN,PDCD4,PDIA3,PGK1,PPARA,PRKCB,PTGIS,RAB3B,RPS14,RRM2,SLC25A5,SLC2A4,SLC3A2,SQSTM1,SSR1,S…	494 (14)
cyclosporin A		biologic drug		0.813	9.84e-05	ANXA1,ANXA2,ARHGEF1,ATF3,AVPR1A,CARD8,CASP2,CASP3,CD44,CD55,CD68,CXCR4,EGR1,EIF6,ELL2,EMP3,F3,FAS,FBLIM1,FLT1,FYN,GSTM3,GZMA,GZMB,HSPA5,HSPD1,IL10,ITGAL,JUN,NFKB1,NFKBIA,NOS1,NR4A1,PDCD4,PPIA,PRKACB,PRKCA,RPS17,S100A10,S100A11,SLC14A2,SOD1,SRP14,SSR4,TANK,TLE3,TMSB10/TMSB4X,TNFSF14,TTN,VIM	494 (17)
(+)-MK-801		chemical drug		1.346	0.000121	ATP1B2,CREM,EGR1,GJC1,HSPA1A/HSPA1B,HSPA5,IL10,IL6R,JUN,JUNB,NFKBIA,RHOA,SSTR2,STAT3,TBXA2R	381 (12)
cinnamaldehyde		chemical toxicant		0.17	0.000125	CPT1A,EGR1,FGFR2,FTH1,HSPA1A/HSPA1B,IRAK4,NFKB1,NQO1,PPARA,SLC2A4,SLC7A11,SOD1,SQSTM1,TLR6,UGP2,XIAP	466 (12)
ANGPT2	-1.18	growth factor		0.824	0.000127	ARL4C,CASP3,CCT7,CD68,DNAJB4,DNASE1,EIF1,FAS,HSPA1A/HSPA1B,HSPA4,HSPA5,HSPD1,IL10,KDM6B,KIF1C,KPNA2,NOX4,NPHS1,PDCD4,PDIA3,PPARA,PTGES,RPS6,SOD1,ST13,TMEM41B,TRAF3IP2,UBE2A,VIM	454 (12)
PLN	1.516	transporter			0.000167	ACTB,ANXA2,ATP2B1,EZR,MYL6,PGK1,PRKCA,PRKCB,RAB1A,RALA,SOD1,VCP,VIM	371 (7)
VHL	-1.183	transcription regulator		0.222	0.000174	BHLHE40,CDCP1,CFL1,CPT2,CXCR4,EIF5,F3,FLCN,FTH1,FTL,GNG4,IFITM3,LMNA,MAVS,MYL12B,NOX4,QPRT,RAP1B,RPS6,SEC61G,VIM	352 (7)
TRAP1	-0.077	enzyme		-0.636	0.000188	ANXA1,ATP5F1A,ATP5ME,BRIP1,CD44,ERCC4,GAPDH,GARS1,GNG2,HSPD1,HSPE1,ISCU,MAVS,NDUFB4,SOD1,VHL
EDN1		cytokine		-0.863	0.000196	ACTB,ADIPOQ,ANXA1,ANXA5,ARF6,CDC42,CTNNB1,CXCR4,EGR1,ENAH,EZR,HSPA5,JUN,JUNB,MCAM,MSN,MYL6,NPM1,PPARA,PRKCA,PRKCB,RPSA,SOD1,TTN,VIM,XIAP,YWHAE	545 (17)
ESRP1	0	other		0.555	0.0002	CD44,ENAH,FGFR2,NANOG,POU5F1
dihydrotestosterone		chemical - endogenous mammalian		-1.566	0.000202	ACTB,ADIPOQ,B2M,BRIP1,CASP3,CCT3,CPT1A,CTNNB1,DBI,DDX5,DYNLL1,EGR1,FTH1,FTL,GAPDH,GOSR1,GPI,GREB1,HINT1,HLA-A,HMGN1,HSPA1A/HSPA1B,IL10,IL6R,JUN,KLK7,LDHA,LYZ,MCAM,NFKBIA,NOS1,NR4A1,PBOV1,PDCD4,PFN1,PPARA,RAB3B,RPL12,RPL19,RPL27,RPL3,RPL30,RPL37A,RPL5,RPL9,RPLP2,RPS17,RPS20,RPS23,RPS24,RPS26,RPS29,SLC11A2,SLC2A4,SLC3A2,STAR,SULT2A1,TRIP13,VIM,WNT7B,YTHDC1	467 (14)
NFE2L2	-0.387	transcription regulator	Activated	4.27	0.000218	ARF1,ATF3,ATP6V0D2,CCT3,CCT7,CHORDC1,DNAJC3,DSTN,DYNLL1,EIF3E,EIF4G2,FTH1,FTL,GSPT1,HAX1,HPRT1,HSPA9,IL10,INMT,KCNMB4,LMNA,MLANA,NQO1,PAFAH1B1,PDIA3,POMP,PRKCB,PSMA1,PSMA4,PSMA7,PSMB1,PSMB4,PSMB6,PSMD11,PSMD12,PTPN1,PTPRB,RAN,RPLP0,RPS16,SLC30A4,SLC38A1,SLC7A11,SOD1,SQSTM1,SRGN,TBRG1,TXN,UBB,VCP	60 (2)
filgrastim		biologic drug		-0.803	0.000219	ADAM28,ANXA1,ATF3,B2M,CARD6,CCT2,CD44,CD55,CLEC7A,CRYBG1,CST7,CTSW,CXCR4,CYSTM1,E2F2,FAM111A,FCAR,GAPDH,GZMA,GZMB,GZMK,HIP1,HLA-DPB1,HLA-DQB1,HLA-DRB5,HRH4,HSPA9,IL10,IRAK4,JUN,KLF6,LAIR1,LDHA,LDHB,LILRA5,LY75,METTL7A,MX1,MYO10,NR4A1,OASL,PPP1R12B,PRRG4,S100A10,SPECC1,SQSTM1,VENTX,VIM
pervanadate		chemical reagent		1.131	0.000222	CTNNB1,IRF1,MX1,NFKBIA	463 (12)
ABCB7	-0.639	transporter		0.927	0.000222	FECH,FTH1,FTL,TXN
EGFR	-0.217	kinase	Activated	2.034	0.000226	ACTB,ANXA1,APLP2,CASP3,CBX5,CCT5,CD3EAP,CDCP1,CLK1,CPM,CTNNB1,CXCR4,DPY19L4,E2F2,EGR1,EIF4E,EIF6,F3,GZMB,HNRNPA1,HNRNPH1,HSPA5,HSPE1,IL10,IRF1,IVNS1ABP,JUN,JUNB,KPNB1,MPPE1,MTHFR,NFKBIA,OSMR,PABPC1,PAIP2,PHF20,POU5F1,PPIA,PSMB1,PSMB4,PSMB6,PTGES,PTGIS,SERBP1,SLC7A11,STAT3,TTF1,TUBA4A,VIM,WNT7B,XIAP,YPEL5,ZEB2	505 (20)
pirinixic acid		chemical toxicant		1.027	0.00027	ACOX1,ANXA2,AP3M1,BMP7,CASP2,CCT3,CCT6A,CCT7,CPT1A,CPT2,CTSB,CYP1A2,CYP8B1,DBI,DYNLL1,EIF3E,ENTPD1,F3,FAS,GAPDH,GNB4,GSTM3,HLA-DQA1,HLA-E,HMGN1,HSPD1,HSPE1,IFITM3,JUNB,LDHB,NFKBIA,NR1H2,PDCD4,PPARA,PSMA1,PSMA4,PSMA7,PSMB1,PSMB4,PSMB6,PSMC2,PTAFR,PTPRC,PXMP4,SLC2A4,SULT2A1,TIMM17A,TXN	496 (15)
forskolin		chemical toxicant		-0.567	0.000275	ACOX1,ACTB,ACTR2,ADAMTS4,ADIPOQ,AKAP13,ARL4C,ATF3,ATP6V0B,ATP6V1G1,B4GALT1,BHLHE40,CALM1 (includes others),CD44,CD55,CD68,CREM,CRISPLD2,CXCR4,EGR1,ELL2,EZR,FAS,FGFR2,FRRS1,GNAL,GNLY,HLA-DQA1,HLA-DQB1,HSPA1A/HSPA1B,IL10,IL11,JUN,JUNB,LITAF,NAMPT,NFKBIA,NR4A1,OSTF1,PCDH11X,PDE4C,PGK1,PIM3,PTGES,PTPN1,RAB5C,RAB7A,RANGAP1,RPL37A,RPS10,RPS11,RPS20,RRM2,S100A10,SLC15A1,SLC24A4,SLC2A4,SLC41A2,SLC5A5,SLC…	488 (13)
Interferon alpha		group		1.901	0.000283	ANXA5,APOBEC3A,APOBEC3G,APOL1,APOL2,ATF3,AXL,B2M,CASP3,CCL22,CD209,CYP1A2,DYNLT1,EIF1,F3,FAS,FBXO6,GZMB,GZMH,HLA-A,HLA-B,HLA-C,HSPA1A/HSPA1B,IDO1,IFITM1,IFITM3,IFNLR1,IL10,IL11,IL6R,IRF1,IRF9,ISG20,LAMP3,MEFV,MX1,NFKBIA,NKG7,NPM1,NT5C3A,PNPT1,PPM1K,PTGES,RPL23A,SLC6A4,SP110,STAT3,TLR7,ZNRF3	465 (14)
QKI	2.649	other		-0.563	0.000292	ATP6V0D2,CTNNB1,FYN,HIP1,HLA-DQA1,HLA-DQB1,HNRNPF,HNRNPH1,LAMP3,NOS1,RAB5C,VIM
CD40LG	6.179	cytokine		-0.359	0.000297	ADAM28,AICDA,AKAP13,APOBEC3G,ARSB,ATF3,AXL,B2M,CCL22,CD44,CSF2RA,CXCR4,E2F2,EGR1,F3,FAS,FFAR4,FLT1,GZMB,HLA-DQA1,HLA-DQA2,HLA-DQB1,HSPA1A/HSPA1B,IDO1,IFITM1,IL10,IRF1,JUN,JUNB,KDM6B,LAMP3,MX1,NAMPT,NFKB1,NFKBIA,PTPN1,SELPLG,STAT3,TANK,TNFSF8,TNFSF9,XIAP,XRCC5,XRCC6	514 (17)
inosine		chemical - endogenous mammalian	Activated	2.213	0.000361	ANXA1,ANXA2,ANXA5,CD68,EMP3,FTL,IFITM3,IRF1,LCP1,TUBA1A,VIM
IL2	-1.616	cytokine		1.803	0.000369	AICDA,ANXA1,APOBEC3G,BHLHE40,CARD6,CASP3,CCL22,CCR6,CD3D,CD44,CD58,CLSPN,CORO2A,CSF2RA,CTSW,CXCR4,CYP1A2,DENND2D,ENTPD1,FAS,FGFR2,FYN,GAPDH,GARS1,GNL3,GPLD1,GPR83,GZMA,GZMB,GZMK,HRH4,HSPA1A/HSPA1B,HSPA5,HSPD1,IDO1,IL10,IL2RG,IRF1,ISG20,JUN,KLF6,MX1,NDUFA12,NFKB1,PDCD4,PDIA3,PSMB1,PTPRC,RPL10,RPL21,RPS6,SELPLG,SHE,SLC3A2,SPRED1,STAT3,TFDP2,TNFSF14,TNFSF9,TTN,UGP2,VIM,YARS1	507 (16)
triamcinolone acetonide		chemical drug		0.722	0.000371	AKAP13,AP3S1,ARL4C,ATF3,B3GNT6,BHLHE40,BMP7,CD44,CRYBG1,CXADR,DGKE,E2F2,EGR1,FGFR2,GZMA,JUN,JUNB,MEGF9,NFKBIA,NOS1,PEX13,RNF41,SRGN,SULT2A1,TAT,TSC22D3,TSPYL2	287 (5)
Pkc(s)		group		-1.215	0.000402	ATF3,BCL11B,CD55,CPT1A,CTNNB1,CTSB,CXCR4,DNAJC3,EGR1,F3,FAS,HSPA5,IAPP,IL10,JUN,JUNB,KLF6,NFKB1,NOS1,NOX4,NQO1,NR4A1,PPARA,PRKCA,RBL1,SLC6A4,STAR,XIAP	569 (17)
POLG	0.491	enzyme			0.00044	RPL23,RPL5,RPL7,RPS16,RPS19,RPS24,RPS25,RPS27A
FAAH		enzyme		-1.633	0.00044	CORO2A,NANOG,POU5F1,RPL17,RPL5,RPL7,RPS18,RPS6
caffeic acid phenethyl ester		chemical drug		0.479	0.000469	CASP3,CD44,CTSB,CYP1A2,EGR1,F3,FTH1,FTL,KLF6,NFKB1,NFKBIA,NQO1,S100A6,ST13,STAT3,VIM,XIAP	434 (12)
MAD2L2	0.567	enzyme			0.000491	EGR1,NANOG,POU5F1,VIM
PTP4A1	0.495	phosphatase		1.115	0.000531	ACTR2,ANXA5,DDX5,DNAJB1,EEF1A1,EEF2,EIF6,HNRNPF,HNRNPH1,HSPA1A/HSPA1B,HSPA6,LRATD2,MAP3K2,MYADM,RAN,SMS,TAGLN2,VIM
IREB2	0.405	translation regulator	Inhibited	-2.117	0.000555	FECH,FTH1,FTL,FXN,ISCU,LDHA,LDHB
SRSF1	-0.097	other			0.000561	HNRNPH1,HNRNPL,KLF6,LMNA,RRM2,SRSF6,SRSF7,VIM
puromycin aminonucleoside		chemical reagent		0.243	0.000582	ACTB,ANXA1,ANXA2,CD44,CDC42,CDCP1,EMP3,FBLIM1,GSTM3,HSPA5,HSPD1,NOX4,NPHS1,S100A10,S100A11,TMSB10/TMSB4X,VIM
lipopolysaccharide		chemical drug		1.467	0.000636	ADIPOQ,AEBP2,AFF3,AICDA,AKAP13,ALOX5AP,ANXA1,ANXA5,API5,APOBEC3A,APOBEC3G,ARL4C,ATF3,ATP2B1,AVPR1A,AXL,CALM1 (includes others),CARD6,CASP3,CCDC170,CCL22,CCR6,CD209,CD44,CD55,CD58,CD68,CEMIP2,CLEC7A,CPT1A,CREM,CSF2RA,CTNNB1,CTSB,CXADR,CXCR4,CYP1A2,DNAJB1,DNAJC3,EEF2,EGR1,ELL2,ENTPD1,F3,FAS,FFAR2,FLT1,FTH1,FYN,GNL3,GPI,GREB1,GSPT1,GZMA,GZMB,GZMH,HLA-A,HLA-DQA1,HLA-DQB1,HLA-DRB5,HMGB1,HSPA1A/HSPA1B,…	515 (16)
IFNG	-0.117	cytokine		1.22	0.000656	ACTB,ADIPOQ,ALOX5AP,APOBEC3G,APOL1,ATF3,AVPR1A,B2M,BRIP1,CARD6,CASP2,CASP3,CASP6,CCL22,CCR6,CD209,CD44,CD55,CD68,CEACAM5,CLEC7A,CREM,CTNNB1,CTSB,CXADR,CXCR4,CYP1A2,DDX5,E2F2,EEF1A1,EGR1,F3,FAS,FECH,FLT1,FTH1,FTL,FXN,GNB4,GNG2,GPR12,GPR83,GZMB,H6PD,HIP1,HLA-A,HLA-B,HLA-C,HLA-DQA1,HLA-DQB1,HLA-DRB5,HLA-E,HMGB1,HRH4,HSPA1A/HSPA1B,HSPA5,HSPD1,IDO1,IFITM1,IFITM3,IL10,IL11,IL6R,IRF1,IRF9,ISG20,ITGAL,JP…	483 (13)
HRAS	24.677	enzyme		1.522	0.000686	ACTB,ANXA2,ARF1,ARF6,ARHGAP26,ATP5F1B,B2M,BMP7,CACNG8,CASP2,CD24,CD44,CPT1A,CTNNB1,CTSB,EFR3B,EGR1,EMX2OS,ENPP1,FAS,HLA-B,HMGB1,IL17RD,JUN,JUNB,KLF6,KRAS,LPP,LYZ,MCAM,NFKBIA,NLN,NOP58,NPM1,NQO1,PCYT1B,PDCD4,PDLIM5,PFN1,PRKCA,PRKCB,PRXL2A,RB1CC1,RHOA,RPL23,RPL30,RPL37,RPL39,RPLP1,RPS10,RPS11,RPS27,RPS3,RPS6,RRM2,SASH1,SELPLG,SLC5A5,SOD1,STAU1,TMOD2,TMSB10/TMSB4X,TRPV1,ULK2,VIM	420 (14)
OSM	-25.124	cytokine		-0.133	0.000698	ACKR2,ADAMTS4,ANXA1,ANXA2,ARF6,ARL4C,ATF3,B2M,BHLHE40,CD24,COX7B,CPM,CRY1,CXADR,DNAJC3,DSG3,EGR1,EMP3,F3,HLA-A,HLA-B,HLA-C,HSPA5,IL10,IL6R,IRF1,IRF9,ISG20,ITGAL,JUN,JUNB,KLK7,LDLRAD4,LITAF,LRG1,MX1,NAMPT,NMT2,OLFML2A,OSMR,PDCD4,PDLIM5,PGK1,PIGR,POU5F1,PTGES,SLC15A1,SLC4A8,SMAD5,ST8SIA1,STAT3,TAT,TMBIM6,TUBA1A,VIM,ZNF266	492 (16)
Ifn		group		0.601	0.000718	APOBEC3A,B2M,CD44,CD58,FAS,HLA-A,IDO1,IFITM1,IFITM3,IL10,IRF1,ISG20,MAVS,MX1,OASL,PTAFR,STAR,TLR7	345 (8)
ARNT	-0.512	transcription regulator		-0.095	0.000718	BHLHE40,CDCP1,CXCR4,CYP1A2,EIF6,FLT1,GAPDH,GPI,GZMH,IL10,LDHA,MYL6,NQO1,OAZ1,PGK1,RANGAP1,TUBA4A,VIM	352 (7)
GnRH analog		biologic drug		-0.667	0.000718	ATF3,ATP5F1A,BABAM2,BHLHE40,CASP3,DYNLL1,FAS,FBXO7,FLT1,HINT1,HLA-DPB1,IK,JUN,MAST3,MFAP5,MLF1,MXRA7,NFKBIA,PABPC1,PDLIM5,PPIA,PPIG,PSMB4,RAB5C,RALA,RAN,RBMS2,SDF2,SLC35A3,SLC7A11,SMAD5,SSR1,TMBIM6,TUBA1A,UBE2D3,UBE2V1,VCP
lomustine		chemical drug		0.962	0.000737	ANXA1,ANXA2,CD44,CDCP1,EMP3,FBLIM1,GSTM3,POLH,S100A10,S100A11,TMSB10/TMSB4X,VIM
doxorubicin		chemical drug		1.598	0.000775	ANXA1,ANXA2,APAF1,ASB11,ATF3,BHLHE40,CASP3,CD44,CDCP1,CREM,CTSB,E2F2,EEF1A1,EGR1,EMP3,F3,FAS,FTH1,GSTM3,HMGB1,IRF1,ISCU,JUN,NFKB1,NFKBIA,NOX4,NPHS1,NQO1,PANK1,PCLAF,PSAP,RB1CC1,RBL1,RRM2,S100A10,S100A11,SCN3B,SOD1,STAT3,TERF2,TXN,UBE2B,UBE2N,VIM,XIAP,YBX1	508 (16)
E2F1		transcription regulator	Inhibited	-2.549	0.000853	ACTR1A,ADIPOQ,ALG5,APAF1,ATG14,CALM1 (includes others),CASP3,CASP6,CBX5,CCT2,CD44,CLIC1,COPS8,CSDE1,CTNNB1,CTSB,DLEU2,E2F2,ECT2,EGR1,ERH,FAS,FGFR2,FLT1,GINS1,H2AC18/H2AC19,HMGB1,HMGN1,HSPD1,HSPE1,INMT,KCNJ11,KRAS,NANOG,NFKBIA,PCLAF,RAB1A,RAN,RBL1,RPS16,RRM2,SLC3A2,SMARCB1,TNFSF9,ULK2,UQCR11,VCP,VIM,YARS1,YWHAE,ZNF160	460 (14)
Immunoglobulin		complex		-0.181	0.000868	ACKR2,AICDA,APOL2,ATP5F1A,ATP5F1B,B2M,BMP7,CCL22,CCR6,CD44,CD68,CORO2A,COX6A1,COX6B2,COX7A2,CRISPLD2,CTNNB1,CXCR4,EGR1,ENTPD1,F3,FAS,FGFR2,GPI,GPR83,GZMA,GZMB,GZMH,HLA-A,HLA-DQB1,HLA-E,HSPA6,IDO1,IL10,IL2RG,IRF1,MX1,NAMPT,NANOG,NDUFA1,NDUFA6,NDUFB4,NDUFV3,NFKBIA,NOS1,NPHS1,NR4A1,OCLN,PDK3,PGK1,PRPS1,PSMB6,RPS11,RPS3,RPS6,SLC11A2,SLC3A2,SOD1,STAT3,TANK,TLR7,TNFSF15,TNFSF8,TSC22D3,TTN,TXN,UGP2,ZEB2	489 (15)
PRKAG3		other			0.000883	ACSL6,CD55,CTNNA1,DNASE1,EGR1,ELL2,FBXO6,FTL,H2AC18/H2AC19,HSPA5,ITIH5,JUNB,METTL7A,NAMPT,NOS1,PDE7A,RPL12,RPL5,SHISA2,SMS,UGP2,ZEB2
ALKBH5	0.291	enzyme			0.000912	AKAP13,AXL,CLDN11,CREM,EIF4G2,FYN,HUWE1,PAFAH1B1,RPLP0,SMAD5,SOD1,STAG2,TLE3,TMBIM6
CCX771		chemical reagent		-1.982	0.000933	CD44,CXCR4,OCLN,SELPLG
amino acids		chemical - endogenous mammalian	Activated	2.153	0.000944	ACTB,GAPDH,JUN,JUNB,RPL32,RPS20,RPS6	298 (7)
Insulin		group		1.464	0.000951	ACOX1,ACTB,ADIPOQ,ATF3,CAV2,CCT2,CCT5,CCT6A,CCT7,CTNNB1,CYP1A2,CYP8B1,DBI,DNAJB4,EGR1,FTL,HIF3A,HSPA4,HSPA5,HSPA9,HSPE1,IAPP,JUN,KCNJ11,KCNJ3,LDHA,NDUFA1,NDUFV3,NFKBIA,NR4A1,OCLN,PGK1,PPARA,PPIA,PRKCA,RPL32,RPS16,RPS6,SLC15A1,SLC25A5,SLC2A4,SLC5A5,SLC6A4,SMAD5,SOD1,STAR,STAT3,TAT,TRPV1,XIAP	495 (17)
catalase		group			0.000983	NANOG,POU5F1,TRPV1
IGF1R	0	transmembrane receptor		-0.131	0.00102	ATP5F1A,ATP5F1B,ATP5MG,CD68,CDC42,CPT2,CTNNB1,EGR1,FTH1,HSPA5,IVNS1ABP,NANOG,NDUFA1,NDUFB4,NR4A1,PDCD10,POU5F1,PRKN,RAB18,RAB1A,RHOA,RPL10A,RPL24,RPL3,RPL35A,RPL37A,RPL7,RPL9,RPS24,RPS26,STAR,STAT3,TXN	454 (14)
TLE3	2.471	other			0.00103	ATP5F1A,ATP5F1B,ATP5F1C,ATP5MG,NDUFA1,NDUFA12,NDUFA13,NDUFA5,NDUFA6,NDUFAB1,NDUFB2,NDUFB4,NDUFV3,UQCR11
amphetamine		chemical drug		-1.213	0.00103	ATF3,CYP8B1,DSG3,EGR1,EIF4G2,EZR,F3,GPR83,HSPA4,IL10,JUN,JUNB,NOS1,OCLN	265 (5)
TNF	-1.863	cytokine		0.816	0.00105	AAK1,ACKR2,ACOX1,ACTB,ADAMTS4,ADIPOQ,AICDA,ALOX5AP,ANXA1,APAF1,APOL1,ARHGDIB,ARID5B,ATF3,ATP2B1,AVPR1A,B2M,B4GALT1,BCKDHB,BHLHE40,CARD6,CARD8,CASP2,CASP3,CASP6,CCL22,CCR6,CD209,CD44,CD55,CDC42,CLDN11,CMBL,CPT1A,CPT2,CREM,CRISPLD2,CRY1,CST7,CTNNB1,CTSB,CXCR4,DBI,DBT,DDX5,DENND2D,EGR1,EMP2,F2RL3,F3,FAS,FCAR,FGFR2,FLT1,FTH1,FYN,GNAI3,GNB4,GSPT1,HLA-A,HLA-B,HLA-E,HMGB1,HPRT1,HSPA1A/HSPA1B,HSPA4,HSPA5…	495 (15)
trovafloxacin		chemical drug		0.577	0.00112	B2M,BHLHE40,HLA-A,IRF1,ISG20,JUNB,NFKBIA,SLC11A2,STAT3,SUMO2,TAT,XIAP	449 (11)
IL1B	20.719	cytokine		0.409	0.00118	ACKR2,ADAMTS4,ANXA1,ATF3,AVPR1A,B2M,CASP3,CAV2,CCL22,CCR6,CD44,CD55,CHST6,CREM,CTNNB1,CTSB,CXCR4,CYP1A2,CYP8B1,DBI,DDX5,DPY19L4,E2F2,EGR1,EIF4E,ENPP1,F3,FAS,FGFR2,FLT1,HLA-A,HLA-E,HMGB1,HPRT1,HSPA1A/HSPA1B,HSPA5,IAPP,IDO1,IL10,IL11,IL6R,IRF1,ISG20,JPX,JUN,JUNB,LCP1,LDHA,MEFV,MX1,MYLK3,NAMPT,NFKB1,NFKBIA,NIBAN1,NOS1,NQO1,NR4A1,OCLN,OIP5-AS1,OSMR,PCAT1,PIGR,PIM3,PPARA,PTGES,PTGIS,RAN,RPSA,S100A10,S…	484 (18)
5-hydroxytryptamine		chemical - endogenous mammalian		-1.331	0.00119	ARHGEF1,ARPC4,BABAM2,CFL1,COPE,EGR1,F3,IL10,MAPK13,MYL6,NR4A1,PFN1,RABAC1,SLC6A4,SUMO1,TRPV1,TUBA4A	312 (8)
TSC2	-0.122	other	Inhibited	-2.669	0.00119	ANXA1,ANXA2,ATF3,ATP6V0B,ATP6V1G1,CD68,CRIP1,CTNNB1,EGR1,EMP3,HSPA5,IFITM3,LDHB,NIBAN1,PPP1R3B,PRKCA,PSMA1,PSMB1,S100A11,S100A6,SPRED1	228 (4)
TIMP3		other		-1.265	0.00124	CTNNB1,FAS,JUN,NFKB1,SAR1A,SKIL,SMAD5,STAT3,VIM,ZEB2	463 (11)
CAV1	24.371	transmembrane receptor		-0.574	0.00126	ADAMTS4,CAV2,CTNNB1,EGR1,FAS,IDO1,IL10,NPM1,NQO1,NR4A1,OCLN,POU5F1,RALA,RPL17,RPS13,SKIL,SLC20A1,SLC5A5,VIM,ZFP42	441 (13)
exisulind		chemical - endogenous mammalian		-0.391	0.00128	CTNNB1,HINT1,NQO1,PTGES,YWHAE
delta-aminolevulinic acid		chemical - endogenous mammalian	Activated	2.216	0.00128	F3,RPS14,RPS19,RPS24,RPS26
phenylbutazone		chemical drug		1.432	0.00128	ANXA1,ANXA2,CD44,CDCP1,FBLIM1,GSTM3,IDO1,S100A10,S100A11,TMSB10/TMSB4X,VIM
valproic acid		chemical drug		-1.919	0.00141	ATF3,ATP5ME,B4GALT1,C1QTNF6,C8orf44-SGK3/SGK3,CASP3,CBFA2T2,CD209,CD44,CPT1A,CTNNB1,CTSB,CXADR,CXCR4,DBI,DNAJC3,FAS,GREB1,GZMB,H6PD,HNRNPA1,HSPA5,IDS,JUN,LRAT,MGAT2,MTHFR,NQO1,POMP,POU5F1,PSMA1,PSMA4,PSMA7,PSMB1,PSMB4,PSMB6,PSMC2,PSMC4,PSMD11,PSMD12,SMARCB1,SQSTM1,SSTR2,STAR,STAT3,TMEM258,TSC22D3,XIAP	543 (16)
resiquimod		chemical drug		1.628	0.0015	APOBEC3A,APOBEC3G,ATF3,ATP5F1A,ATP5F1C,CCL22,CD44,CLEC7A,DNAJC3,FAS,GNG2,HSPA5,IFITM1,IFITM3,IL10,IRF9,ISG20,JUN,LMNA,MSN,MX1,NAMPT,NFKB1,NFKBIA,NMUR1,OASL,PSMB4,PTPRC,RAB7A,TLR7,TNFSF15,TNIP3	469 (13)
butyric acid		chemical - endogenous mammalian		-0.505	0.0015	ANXA1,ANXA2,ANXA5,CALM1 (includes others),CAP1,CASP3,CCNH,CD44,CDC42,CEACAM5,COX6A1,CXCR4,EIF4G2,EMP3,FFAR2,FTH1,FXN,FYN,H2AZ1,HMGB1,IFITM1,IL10,IL11,IRF1,KRAS,MAPK13,NAMPT,NFKB1,NFKBIA,NPM1,NR4A1,PDIA3,PDK3,PRKCB,PSAP,PTAFR,PTPN1,RBL1,RHOA,SEPTIN7,SLC5A5,STAT3,TRPV1,TUBA4A,XIAP	525 (15)
camptothecin		chemical drug		-0.012	0.00152	ANXA2,APAF1,APBB2,API5,ARHGEF1,ASNSD1,ATF3,CARD8,CASP2,CASP3,CLN8,CRYBG1,EEF1A1,F3,FAS,FCAR,FLT1,FXN,GAPDH,GPI,GPLD1,HLA-A,HLA-B,HLA-C,HLA-DQA1,HLA-DQB1,HLA-E,HSPA5,IRF1,JUN,LDLRAD4,LITAF,LY75,MYO10,NFKB1,NFKBIA,NR4A1,OSTF1,POLH,PPIA,PRKN,PSTPIP1,PTGES,PTPN1,RBL1,RPL3,RRM2,SKIL,SLC25A5,SLC2A4,SNTB2,SSB,TAGLN2,TLR6,TSPYL2,TUBA4A,UBE2A,XIAP	410 (11)
TGFB1	-1.204	growth factor		0.078	0.00156	ACKR2,ADAMTS4,ADIPOQ,ALOX5AP,ANXA2,AOPEP,AP3S1,ARF1,ARID5B,ARPC2,ATG14,AXL,B2M,BHLHE40,BMP7,BRIP1,BUD31,CALM1 (includes others),CAP1,CASP3,CAV2,CCR6,CCT2,CCT5,CCT6A,CD44,CD55,CD68,CDT1,CEACAM5,CFL1,CTNNB1,CTSB,CXADR,CXCR4,DDX5,DNAJB4,DNAJB6,DOCK2,DYNLL1,E2F2,EEF1A1,EGR1,EIF4H,ENPP1,F3,FAS,FCAR,FGFR2,FLT1,FTH1,FTL,FYN,GARS1,GGT6,GNB4,GNG2,GPI,GPR12,GPR83,GZMA,GZMB,H6PD,HAT1,HINT1,HLA-DQA1,HLA-DQB1…	598 (17)
NLRC5	-0.441	transcription regulator		1.87	0.00156	B2M,HLA-A,HLA-B,HLA-C,HLA-E,IL10	428 (9)
PSMB9	0.522	peptidase			0.0016	HLA-A,NFKB1,NFKBIA,RPS3
GNRH2		other		-0.854	0.0016	JUN,RPLP1,RPLP2,RPSA
ciprofloxacin		chemical drug		0.12	0.00178	AP5Z1,ATP5F1A,ATP5F1C,CD68,DNAJC3,HLA-A,HSPA9,HSPD1,ITGAL,PSAP,RPL10A,RPL12,RPS18,SPRED1,TLR7,VIM
GnRH-A		chemical reagent		-0.749	0.00186	ANXA5,ATF3,CD68,CREM,EGR1,JUN,JUNB,KLF6,NR4A1,SKIL,SLC6A4,TRPM7	297 (6)
platelet activating factor		chemical - endogenous mammalian	Inhibited	-2.402	0.00195	CEACAM5,EGR1,F3,IDO1,IL10,NFKBIA,NR4A1,PTAFR,SELPLG,VIM	492 (14)
SH42		chemical reagent		-1.414	0.00195	FADS6,IL10,KRAS,PRKCA,PRKCB,RHOA,RPS6,RPS6KA6	318 (6)
GAST		other	Activated	2.449	0.00196	CREM,CTNNB1,EGR1,JUN,NACA,NFKBIA,PGK1,RHOA,RPL35A,RPL7,RPS19,S100A6,STAT3	450 (16)
selenomethylselenocysteine		chemical - endogenous mammalian		0	0.00204	ATP1B3,EGR1,JUN,PSMA7,RPS11,SOD1
MAPK9	-2.256	kinase		1.745	0.00205	ADIPOQ,CDT1,EGR1,EIF4E,FAS,GAPDH,IL11,IRF9,ISG20,JUN,JUNB,KLF6,LMNA,LSM3,PDIA3,PPARA,PTGES,RBL1,RPSA,SELPLG,TNFSF8	499 (15)
black raspberry extract		chemical drug			0.00214	ACTR2,ANXA2,AP3S1,ARPC2,CD44,DDX5,EIF4G2,H2AZ1,HIP1,MSN,MYO10,PCLAF,PDCD10,RAB1A,RLIM,SEPTIN7
GNAI2	0.115	enzyme		-0.861	0.00234	BHLHE40,CXCR4,GNAI3,ITGAL,PRKCA,PTPN1,STAT3	442 (12)
CP-55940		chemical reagent			0.00234	ACTB,GAPDH,JUN,JUNB,NFKBIA,PRKCB,XRCC5,YWHAZ	312 (10)
NFE2L1	0.156	transcription regulator	Activated	2.121	0.00234	NQO1,PSMA1,PSMA7,PSMB1,PSMB6,PSMC2,PSMD11,PSMD12
ZBED1	-0.815	enzyme			0.00234	RPL10A,RPL12,RPS6
FLVCR1	-1.283	transporter			0.00234	RPS14,RPS19,RPS27A
ELMO1	-0.089	other			0.00234	DOCK2,IL10,NOX4	330 (7)
ARHGEF25		other			0.00234	CDC42,JUN,RHOA
cigarette smoke		chemical toxicant		-0.626	0.00241	CASP2,CASP3,CCT5,CHRNA5,CTNNB1,CYP1A2,DFFB,EGR1,FTL,HSPA5,HSPA9,IFITM1,IL10,JUN,LRAT,MX1,NFKB1,NFKBIA,NOX4,NQO1,OASL,POU2AF1,PPARA,PRKCA,PTGES,PTPN1,PTPRB,RPS6,SQSTM1	471 (14)
CPT1B	1.779	enzyme	Inhibited	-3.201	0.00251	ATP5F1A,ATP5F1B,ATP5F1C,ATP5ME,ATP5MG,COX17,COX7B,DBI,EIF4E,KRAS,NDUFA1,NDUFA5,NDUFA6,NDUFAB1,NDUFB2,NDUFV3,NFKBIA,PANK1,PPP1CB,PPP1R3B,PRKACB,PTPN1,RPS6,SLC2A4,UQCR11
12-(3-adamantan-1-yl-ureido) dodecanoic acid		chemical reagent		1.667	0.00251	API5,BCLAF1,BNIP2,CARD6,CASP2,CASP3,CASP6,DFFB,FAS,IL10,NFKB1
PDCD1	-0.74	phosphatase		-1.97	0.00251	CD3D,CST7,FAS,GNLY,GZMA,GZMB,HRH4,IDO1,IL10,IRF9,KPNA2	412 (12)
Sox2ot		other		-0.192	0.00252	CD44,NANOG,POU5F1,VIM
N4BP1	0.359	other		-1.97	0.00252	HLA-A,HLA-B,JUN,JUNB	242 (5)
acetic acid		chemical - endogenous mammalian		-1.322	0.00252	CASP3,EGR1,JUN,JUNB
E. coli B5 lipopolysaccharide		chemical - endogenous non-mammalian		-1.312	0.00255	B2M,BHLHE40,CCL22,CCR6,CD44,CXCR4,DBI,EEF1A1,F3,HLA-A,IDO1,IL10,IL11,IL6R,IRF1,ISG20,ITGAL,JUNB,NFKBIA,OASL,PPIA,SLC11A2,SOD1,STAT3,SUMO2,TAT,TLR6,TLR7,XIAP	497 (15)
HTT	1.055	transcription regulator		1.751	0.00255	ADAMTS4,ATF3,ATL2,ATP5F1A,ATP5F1B,B2M,BCL11B,BHLHE40,CASP2,CASP3,CBX5,CCR6,COX6A1,COX6B2,CTNNB1,DNAJB1,DNAJC3,EEF1A1,EEF2,EGR1,EMP3,FBXW7,GAPDH,GJC1,GNAL,GPI,HSPA5,HSPA9,HSPD1,HSPE1,HUNK,HUWE1,JUN,JUNB,LDHA,LDHB,MANEAL,MAST3,MCAM,NDUFA1,NDUFA12,NDUFA5,NDUFB2,NDUFB4,NOS1,NR4A1,PDK3,PFN1,PPARA,PRKACB,PRKCB,PSMB4,RPS29,SGTB,SOD1,SQSTM1,STAU1,TUBA4A,UBE2N,UBE3A,UQCR11,VAPA,VIPR2,XIAP,YBX1	487 (17)
EBI3	3.856	cytokine		0.419	0.00258	B2M,CCR6,ENTPD1,HLA-A,HLA-B,HLA-C,HLA-DQA1,IL10,IRF1,MX1	325 (8)
betamethasone		chemical drug		-0.896	0.00261	CRISPLD2,FXN,HIF3A,IDO1,NQO1,SULT2A1
Pkg		group		-1.41	0.00261	CTNNB1,EGR1,JUN,SLC2A4,SLC6A4,TXN	343 (8)
CDH1	-1.173	other		-0.074	0.00272	ACTB,BMP7,CD44,CDC42,CTNNB1,IFITM1,JUN,MCAM,OCLN,RALA,VHL,VIM,XIAP	480 (15)
triamterene		chemical drug		1.508	0.00284	ANXA1,ANXA2,CD44,CDCP1,EMP3,FBLIM1,GSTM3,S100A10,S100A11,TMSB10/TMSB4X,VIM
MEF2		group			0.00285	CTNNB1,IL10,JUN,LDHB,NR4A1,SLC2A4,STAR
NFAT5	-0.898	transcription regulator		0.053	0.00291	C1QTNF6,CD24,F3,HLA-DQA1,HLA-DQB1,HLA-DRB5,IL11,IL6R,IRF1,NFKB1,NFKBIA,NOX4,PTGES,PTGIS,RPS7,RRM2,SLC14A2	359 (7)
aldesleukin		biologic drug	Activated	2.121	0.00296	B2M,HLA-B,HLA-C,IFITM1,IRF1,IRF9,MX1,PDIA3,PSMB6
MEF2D	-0.47	transcription regulator		-1.12	0.00298	CDT1,IL10,JUN,JUNB,NQO1,NR4A1,PPARA,SLC2A4,SLC7A11,SOD1,STAR,VIM
Ifnar		group		0.739	0.003	AXL,B2M,CCL22,HLA-A,HLA-E,IDO1,IFITM3,IL10,IRF1,IRF9,ISG20,OASL,PNPT1,TLR7	439 (12)
IFNL1	-25.102	cytokine		0.844	0.00302	ATF3,HLA-B,HLA-C,IFITM1,IFITM3,IL10,IRF9,ISG20,LAMP3,MX1,OASL,SP110,TRIM14	356 (8)
gentamicin		chemical drug		0.87	0.0032	ARF6,ASNSD1,ATF3,BMP7,CAPZA1,CHORDC1,CTSB,DNAJB4,DNASE1,EEF1A1,EGR1,FTH1,GNL3,HSPA1A/HSPA1B,HSPA5,IL10,IRF1,JUN,JUNB,KLF6,LITAF,NOP58,NPM1,NUP58,PAFAH1B1,PFDN2,PRPS1,PTPN1,RHOA,SQSTM1,SSB,ST3GAL6,STAT3,TANGO2,TMC7,ZNF622
glutamine		chemical - endogenous mammalian		-0.484	0.0032	ACTB,HSBP1,HSPA1A/HSPA1B,HSPA5,JUN,JUNB,NANOG,NFKBIA,NR4A1,NUP98,OAZ1,POU5F1,TIMM17A,VCP,VIM	430 (14)
tetraethylammonium		chemical drug		0	0.00328	FTH1,HNRNPC,HSPA9,PDIA3,PSMB4,RHOA,RPLP0,SSR4
KDM4A	-1.304	transcription regulator		-1.342	0.00338	CSF2RA,NANOG,PIM3,POU5F1,SKA1
glutamyl-Se-methylselenocysteine		chemical - endogenous mammalian		0.447	0.00338	EGR1,JUN,PSMA7,RPS11,SOD1
2-bromoethylamine		chemical reagent	Activated	2.345	0.00342	ANXA1,ANXA2,CD44,EMP3,FBLIM1,S100A10,S100A11,TMSB10/TMSB4X,VIM
HIF1A	0.087	transcription regulator		-0.485	0.00346	ADIPOQ,ALOX5AP,ARPC2,AXL,BHLHE40,CD24,CD44,CDCP1,CEACAM5,CXCR4,DNASE1,EIF4E,ENTPD1,FLT1,FYN,GAPDH,GPI,HIF3A,HSPA4,HSPA5,HUWE1,IL10,JUN,LDHA,LOC344967,NOX4,NPM1,NR4A1,PGK1,POU5F1,PPARA,PPIA,PRKCA,PTGIS,PTK6,SLC2A4,STAT3,SUMO1,TLR6,TMEM19,TRIM66,TTN,TXN,VIM	479 (14)
allopurinol		chemical drug	Activated	2.227	0.00363	ANXA1,ANXA2,CD44,CDCP1,EMP3,F3,FBLIM1,GSTM3,IRAK4,S100A10,S100A11,TLR6,TMSB10/TMSB4X,VIM
HSP90B1	-0.426	other	Activated	2.333	0.00383	ARF1,CDC42,HSPA5,ITGAL,RPL12,RPL30,RPLP2,RPS14,RPS20,SSR4	218 (4)
RNASEH2A	23.889	enzyme			0.00385	DDX5,IFITM3,IRF1,IRF9,ISG20,NFKB1,NFKBIA,OASL
fenamic acid		chemical reagent		1.686	0.00405	ANXA1,ANXA2,CD44,CDCP1,EMP3,FBLIM1,GSTM3,S100A10,S100A11,TMSB10/TMSB4X,VIM
ZSCAN1		transcription regulator			0.00406	ADAMTS4,PRKCA
ZNF366		transcription regulator			0.00406	IL10,TSC22D3
PACS2	-1.024	other			0.00406	HLA-C,HSPA5
RYR3	0	ion channel			0.00406	ADIPOQ,ATF3
alvelestat		chemical drug			0.00406	AICDA,IL10
RAD23B	-0.635	other			0.00406	NANOG,POU5F1
CELA1		peptidase			0.00406	HLA-A,HSPA1A/HSPA1B
CAMKK1	23.273	kinase			0.00406	FBXW7,IL10
miR-344d-3p (and other miRNAs w/seed AUAUAAC)		mature microRNA			0.00406	OIP5-AS1,WNT7B
ENC1	2.072	peptidase			0.00406	CEACAM5,NQO1
CYTH3	-1.623	other			0.00406	ARF1,ARF6
FRAT1	2.051	other			0.00406	CTNNB1,JUN
ephedrine		chemical drug			0.00406	IL10,TXN
milrinone		chemical drug			0.00406	CREM,F3	242 (5)
AGI-1095		chemical reagent			0.00406	EGR1,F3
cyclosporin H		chemical reagent			0.00406	AVPR1A,EGR1
ibrutinib		chemical drug		-1.633	0.0041	CD44,EIF4E,FAS,IDO1,RPS6,XIAP	351 (7)
RB1	-0.02	transcription regulator		1.664	0.00412	ACTB,ALG5,APAF1,ATP5F1A,CAP1,CASP3,CASP6,CBX5,CD44,CDT1,CHRNB1,CNOT6L,COX17,COX6A1,COX7A2,CPA4,E2F2,EGR1,EZR,F3,FAM111A,FAS,FLT1,GPR12,GPR83,H2BC21,HSBP1,HUNK,IFITM3,INMT,LRAT,MSN,NDUFA13,NDUFA5,NDUFA6,NFKBIA,OSMR,PCLAF,PPFIBP1,RBL1,RRM2,SNTB2,TOMM22,TUBA1A,YWHAE,ZEB2	388 (8)
SYVN1	-1.297	transporter	Activated	2.231	0.00435	APLP2,ATP1B3,AXL,BHLHE40,CALM1 (includes others),CD44,EMC7,F3,FAS,HLA-A,HLA-C,LDHB,MCAM,NUDT21,PFN1,RPL10,SLC20A1,SLC3A2	350 (7)
PARP9	0.1	enzyme		1.387	0.00444	HLA-DQA1,HLA-DQB1,HLA-E,IRF1,SP110
TRPM7	-0.854	kinase			0.00446	ANXA1,TRPM6,TRPM7
ELP1	1.388	other			0.00446	CTNNB1,FLT1,RHOA
RAB7A	1.681	enzyme			0.00446	EGR1,RPS6,VIM	306 (7)
SRGN	2.09	other			0.00446	NANOG,POU5F1,VIM
6,7-dinitroquinoxaline-2,3-dione		chemical reagent			0.00446	EGR1,JUN,JUNB
6-cyano-7-nitroquinoxaline-2,3-dione		chemical reagent			0.00446	EGR1,JUN,JUNB
phenacetin		chemical drug	Activated	2.121	0.0045	ANXA1,ANXA2,CD44,FBLIM1,S100A10,S100A11,TMSB10/TMSB4X,VIM
JAK1	0.732	kinase		-0.429	0.00454	HLA-A,HLA-C,IL10,IL11,IRF1,IRF9,JUNB,LRG1,MX1,OSMR,STAT3	253 (6)
calcitriol		chemical drug		-0.226	0.00458	ANXA2,ATP2B1,BMP7,BNIP2,CD44,CDT1,CENPH,COX17,CPT1A,ECT2,EGR1,EIF1,F3,FAS,FECH,FTH1,FTL,GAPDH,GARS1,H2AZ1,HSPA9,HSPD1,IFITM1,IL10,JUN,KLK7,KPNA2,LSM3,MMS22L,MX1,NDUFB2,NFKB1,NFKBIA,NOX4,NPHS1,NUP43,OCLN,OLFML2A,PCLAF,PDCD4,PDK3,PDP2,PGAM5,PNPT1,PRKCA,PRKCB,RRM2,SLC2A4,SOD1,SQOR,STAT3,SULT2A1,TAGLN2,TLR7,TXN,XIAP	554 (17)
MTOR	-0.438	kinase		1.081	0.00461	ACOX1,AKAP13,ARL4C,ATP2B1,ATP5MG,CASP3,CPT2,CTNNB1,CXCR4,ELOB,GZMB,IL10,IRF1,LDHA,LDHB,MEFV,MOG,NDUFA6,NOX4,PDK3,PFN1,PPARA,RHOA,RPL12,RPL23,RPL32,RPS11,RPS18,RPS6,SLC2A4,SOD1,SQSTM1,STAT3,TBRG1,UBE2B,UGGT1	510 (16)
bortezomib		chemical drug		0.985	0.00464	ATF3,CCL22,CCR6,CSF2RA,CXCR4,DNAJB1,DNAJB4,DNAJB6,FAS,GREB1,HSPA1A/HSPA1B,HSPA5,HSPE1,IL10,MX1,NFKB1,NOX4,PSMA1,PSMA7,PSMB4,PSMC4,PSMD11,PSMD12,SQSTM1,TLR7,VIM,XIAP	489 (16)
NR4A1	-1.543	ligand-dependent nuclear receptor		-0.855	0.00483	ADIPOQ,ATF3,ATP5F1A,ATP5F1B,BABAM2,COX6A1,COX6B2,COX7A2,CST7,CTNNB1,DFFA,GPI,HCAR1,IL10,NDUFA1,NDUFA6,NDUFB4,NDUFV3,NFKBIA,NR4A1,OCLN,PDIA3,PDK3,PGK1,PRPS1,SLC2A4,SLC37A2,STAR,TAGLN2,UGP2	442 (13)
FHIT		enzyme	Inhibited	-2.643	0.00494	FBXW7,RAB1A,RAB7A,RABAC1,RAN,RANBP2,VIM
PD98059		chemical - kinase inhibitor		-1.343	0.00497	ADIPOQ,ALOX5AP,ANXA1,APOBEC3G,ATF3,CASP3,CD44,CD55,CREM,CTNNB1,CTSB,CXCR4,DNAJC3,E2F2,EEF1A1,EGR1,EIF5,EMP3,ENTPD1,F3,FAS,FTH1,GPI,HNRNPF,HSPA5,IL10,JUN,JUNB,LDHA,NFKBIA,NOS1,NQO1,NR4A1,NXN,OSMR,PABPC1,PCYT1B,PTAFR,PTGES,RAN,RPS6,RRM2,S100A10,SLC3A2,SNRPD1,SOD1,STAR,STAT3,TSC22D3,TUBA4A,TXN,VAPA,VIM	480 (14)
JAK2	2.459	kinase		-0.793	0.00497	ACTB,BMP7,CST7,CTNNB1,EGR1,IRF1,MPL,NANOG,NKG7,NR4A1,OSMR,PFN1,POU2AF1,PRKCB,RIPPLY3,SET,SKIL,STAT3,XIAP	475 (15)
sulindac sulfide		chemical drug		-1.878	0.00507	ATF3,DYNLL1,EGR1,GARS1,LDHA,NQO1,PTGES,STAT3,TUBA4A,XRCC6,YWHAE	399 (9)
NR3C1	0.964	ligand-dependent nuclear receptor		-0.458	0.00522	ACTB,ALOX5AP,ANXA1,ARPC2,AS3MT,B2M,BABAM2,BHLHE40,C1QTNF2,CARD6,CASP6,CORO2A,CXCR4,DBI,DBT,DDX5,DYNLL1,EGR1,ELMOD1,F3,FASTKD2,FGD4,GPR83,GZMA,H6PD,HSPA6,IL10,IL11,IRF1,JUN,MLF1,NAMPT,NFKB1,NFKBIA,NQO1,OASL,OCLN,PDCD4,PDCL3,PIGR,PIM3,POU5F1,PPARA,PPP1CB,PRKACB,PRKCB,RBMS2,SAP30BP,SLC38A1,STAT3,SUMO2,TADA3,TAT,TLE3,TNFSF14,TNFSF9,TRAF3IP2,TRIM45,TSC22D3,TUBA4A,TXN,YWHAE,YWHAZ	593 (15)
CRP		other		-0.882	0.00522	EGR1,FCAR,IL10,IL6R,PRKCA,PRKCB,PSMA7,UBE2D3	168 (7)
SRSF2	0.815	transcription regulator			0.00522	AKR1D1,HNRNPH1,HNRNPL,PPARA,RRM2,SRSF6,SRSF7,VIM
ouabain		chemical drug	Activated	2.178	0.00522	ACTB,ANXA5,FLT1,HSPA5,HSPA9,NPHS1,VIM,YWHAQ	403 (10)
tetradecanoylphorbol acetate		chemical drug		-0.703	0.00524	ACTB,ADAM28,ADAMTS4,ANXA1,APOBEC3A,APOBEC3G,ARF1,ATF3,AXL,BMP7,CAV2,CCNH,CD209,CD44,CD55,CD68,CDC42,CREM,CRX,CSF2RA,CTNNB1,CTSB,CXCR4,CYP1A2,DNAJC3,DSG3,EGR1,EIF4A1,EIF4E,EIF6,EZR,F3,FAS,FFAR2,FLT1,FTH1,FUT9,GPR83,GZMB,HNRNPC,HNRNPF,HSPA4,HSPA5,IL10,IL11,IL2RG,IL6R,IRAK4,IRF1,ITGAL,JUN,JUNB,KLF6,KLK7,LYZ,MEFV,METTL7A,MTFMT,MUC20,NFKB1,NFKBIA,NPM1,NQO1,NR4A1,OCLN,PDCD4,POU2AF1,PRKCA,PRKCB,PTAFR,PT…	529 (16)
SOX2-OT		other		0	0.00537	CD44,NANOG,POU5F1,VIM
miR-10a-5p (and other miRNAs w/seed ACCCUGU)		mature microRNA		0.326	0.00537	APAF1,POU5F1,RB1CC1,VIM
BCL6	0.81	transcription regulator		-1.911	0.00545	ACOX1,AICDA,CASP3,CCDC122,CCR6,CD44,CHM,ENTPD1,FAS,FTH1,GABARAPL1,IL10,IL6R,IRF1,IRF9,JUNB,KLF6,LDHB,LITAF,LMNA,LPP,NFKB1,PDCD4,PDP2,PHF20,STAT3	450 (13)
ionomycin		chemical reagent		0.789	0.00553	CASP3,DNAJC3,EGR1,EIF4E,ENPP1,FAS,GRK3,GZMB,HSPA4,HSPA5,IL10,ITGAL,LDHA,NR4A1,POU2AF1,PTAFR,PTPN1,SLC3A2,SSB,STAT3,TLE4,TNFSF14	505 (16)
F2R	-1.259	G-protein coupled receptor		-0.319	0.00571	CASP3,CD24,CD44,CD55,EGR1,F3,FGFR2,FLT1,LDHB,MCAM,NR4A1,PTAFR,RHOA,VIM	483 (17)
carfilzomib		biologic drug		1.192	0.00571	ATF3,CASP3,PSMA7,PSMC4,PSMD12	11 (2)
diethylmaleate		chemical toxicant		-1.41	0.00571	NFKBIA,NQO1,RANBP2,SLC3A2,SLC7A11
TCF4		transcription regulator		-0.611	0.00575	AICDA,APOBEC3G,B4GALT1,BHLHE40,BMP7,CARD8,CASP3,CCT6A,CD55,CREM,DSTN,ELAPOR1,ENPP1,ENTPD1,FAM111A,FAS,GNE,IDO1,IGFBPL1,IMP4,LEPROTL1,MPV17L,NDUFB4,PARP8,PDE7B,RPL35A,RPL7,RRM2,SUB1,TENT5C,TSR1,UBE3A,YWHAZ,ZEB2
methylnitrosourea		chemical toxicant			0.00584	ATP1B3,EGR1,JUN,KRAS,PSMA7,RPS11,SOD1	300 (7)
6-hydroxydopamine		chemical toxicant		0.747	0.00598	CASP3,GNAL,HSPA1A/HSPA1B,HSPA4,HSPA5,HSPA9,IL10,JUN,PDIA3,PSMC4,UBE2D3,VCP,ZMAT3	406 (10)
mifepristone		chemical drug		0.467	0.00614	ADIPOQ,ANXA1,ATF3,BMP7,CASP3,CTNNA1,EGR1,F3,FAS,FTH1,H6PD,HLA-DQB1,HSPA4,HSPA5,HSPD1,IL10,JUN,JUNB,KRAS,NFKBIA,NOX4,NR4A1,PSMA1,PTGIS,RBL1,S100A6,SSTR2,STAR,SULT2A1,SUMO1,TAT,TAX1BP1,TRIM13	553 (16)
nilvadipine		chemical drug		-1.633	0.00615	CASP3,GNG4,GUCA1B,PDCD4,RAB18,TNFSF8
rifaximin		chemical drug		0.816	0.00615	ANXA5,HNRNPC,PGK1,RPS7,RPSA,TUBA1B
NFkB (complex)		complex		-0.68	0.00623	AICDA,ALDH1B1,ATF3,B4GALT1,CARD8,CCL22,CCNH,CD44,CREM,CST7,CTNNB1,CXCR4,DBT,DFFA,EGR1,ELL2,ENPP1,F3,FAS,FTH1,GZMK,HIF3A,HIP1,HLA-A,HSPA9,IDO1,IL10,IRF1,ITGAL,JUN,JUNB,KDM6B,LITAF,MYLK3,NAMPT,NFKB1,NFKBIA,NLRP12,NOS1,NUAK2,NUMBL,PIM3,PPARA,PTAFR,PTGES,SAR1A,SELPLG,SLC11A2,SLC2A4,SPIB,TMOD2,TNFSF14,TPMT,VIM,WTAP,XIAP,XRCC5,XRCC6	535 (19)
vancomycin		biologic drug		0.357	0.00624	ANXA1,ANXA2,BMP7,CD44,CDCP1,CTSB,DNAJB4,EMP3,FBLIM1,FTH1,GSTM3,IL10,JUNB,NOX4,RHOA,S100A10,S100A11,ST3GAL6,STAT3,TMC7,TMSB10/TMSB4X,VIM
MDM2	-0.38	transcription regulator		-0.183	0.00681	ATF3,CASP2,DDX5,FBXW7,H2AC18/H2AC19,H2BC21,HBP1,LYZ,NDUFA1,POLH,RABAC1,RPL23
4-tert-octylphenol		chemical toxicant		0.478	0.00686	ADIPOQ,ATXN3,CD55,POU5F1,S100A6,STAR,TANK
IFN Beta		group		-0.673	0.00718	ATF3,CYP1A2,EEF1A1,HLA-A,HLA-B,IDO1,IFITM1,IL10,IL11,IRF1,IRF9,ISG20,MX1,OASL,PNPT1,PRKCA,RPL23A,TLR7,TRAF3IP2,TRIM14	459 (13)
puromycin		chemical - endogenous non-mammalian		0.152	0.00722	CASP3,F3,HSPA5,NOX4,SKIL
POLR3G	4.807	enzyme		-1	0.00737	EZR,KLF6,LMNA,PFDN5
FZR1	0.246	kinase		1.188	0.00737	MAP3K2,RNF157,SGO1,VHL
Histone H2b		group			0.00744	IRF1,PPP1R3B,SLC7A11
rh-endostatin		chemical drug			0.00744	CASP3,FAS,JUN
ST6GALNAC1		enzyme			0.00744	B2M,CTNNB1,VIM
PTBP3	0.037	other			0.00744	CTNNB1,VIM,ZEB2
FBXL5	0.871	enzyme			0.00744	FTH1,NQO1,SLC11A2
SHCBP1	-1.961	other			0.00744	LIN28A,NANOG,POU5F1
PGK1	2.459	kinase			0.00744	CTNNB1,CXCR4,VIM	419 (11)
nicorandil		chemical drug			0.00744	ATF3,CASP3,JUN
2-mercaptoethanol		chemical - endogenous mammalian			0.00744	ATF3,HSPA5,IDO1
ferric chloride		chemical toxicant			0.00744	FTH1,FTL,IL10	330 (7)
SAFB	0.485	other		-1.667	0.00753	B2M,HLA-C,HLA-DPB1,HLA-E,ISG20,JUN,RBM8A,RPL35A,UBE2B
anisomycin		chemical - endogenous non-mammalian	Inhibited	-2.771	0.00753	ATF3,EGR1,HSPA5,IL10,IRF1,JUN,JUNB,NR4A1,SKIL	477 (15)
15-deoxy-delta-12,14 -PGJ 2		chemical - endogenous mammalian	Activated	2.733	0.00779	ADAMTS4,CASP3,CAV2,CTSB,DNAJB1,E2F2,EGR1,FLT1,FTH1,IL10,IRF1,JUN,NFKB1,NFKBIA,NOX4,NQO1,PTGES,SLC2A4,SOD1,TBXA2R,XIAP	515 (13)
prostaglandin E2		chemical - endogenous mammalian		-0.096	0.00784	ANXA2,ATF3,CASP2,CASP3,CASP6,CCL22,CCR6,CD44,CD55,CREM,CST7,CXCR4,DYNLL1,EGR1,ENTPD1,FAS,FLT1,IDO1,IL10,IL2RG,IRF1,JUN,LMNA,NFKBIA,NR4A1,PTGES,STAR,TNFSF14,TSC22D3,VIM,XRCC5,XRCC6	484 (15)
CAMK4	-0.856	kinase		-0.873	0.00801	ATF3,CREM,DCX,F3,FBXW7,JUN,JUNB	245 (6)
Ca2+		chemical - endogenous mammalian	Inhibited	-2.449	0.00809	ATF3,CDC42,CREM,CRY1,CXCR4,E2F2,EGR1,ENPP1,FGFR2,FLG2,HSPA5,IAPP,IL10,IL6R,IRF1,JUN,JUNB,KLK7,MCAM,NFKBIA,NOS1,NR4A1,PNPLA1,PPARA,SSTR2,STAR,TNFSF9,USP15	473 (14)
26s Proteasome		complex		-1.229	0.00818	APAF1,ATP6V0D2,CD68,CTSB,HSBP1,JUNB,MLF1,MPL,NFKB1,PRKCA,PSAP,PSMB6,PSMC2,PSMC4,SKIL,SQSTM1,VIM,WBP2	518 (14)
CLEC11A	22.285	growth factor			0.00847	ALOX5AP,ANXA1,CAP1,CTNNB1,LDHA,NFKB1,NR4A1,S100A6,STAR	352 (7)
FOS	-0.577	transcription regulator		1.056	0.00875	ACOX1,AKR1D1,APLP2,ARF1,ARNTL2,ATF3,B4GALT1,CASP3,CD44,CD68,CTSB,DSG3,EGR1,EIF4G2,ENAH,ERCC4,EZR,F3,FBLIM1,FTH1,FZD3,GREB1,HLA-B,HSPA5,IL10,IL11,JUN,JUNB,KLF6,NAMPT,NQO1,NR4A1,PCDH11X,PDE6B,PFN1,PSMA7,RPL39,RPL9,RPLP0,RPS18,RPS24,RPS6,RPS7,S100A10,SAP18,SMAD5,STAR,SUMO2,TXN,VIM,WNT7B,YWHAZ	393 (10)
epoxomicin		chemical - protease inhibitor		1.211	0.00885	H2AZ1,HSPA5,NOX4,PSMB1,PSMB4,SQSTM1	209 (3)
NFYA	1.34	transcription regulator		-0.213	0.00898	APAF1,CDC42,EGR1,FGFR2,FTH1,HLA-DQB1,HSPA5,IRF1,JUN,JUNB,PGK1,RRM2
PML	-0.501	transcription regulator		0.83	0.00899	ACOX1,ADIPOQ,CFL1,CPT1A,CXCR4,DNAJB4,DNAJB6,FAS,FTL,IFITM1,ISG20,LYZ,MX1,NQO1,PRKCA,SQSTM1,SUMO2,TXN,VIM	376 (9)
vincristine		chemical drug		-1	0.00905	EGR1,FAS,HNRNPF,JUN,LCP1,PRKCA,YWHAE,YWHAQ	411 (13)
PTEN	0.939	phosphatase		-0.764	0.00912	ACOX1,ADIPOQ,ALOX5AP,ANXA1,ATF3,ATP5F1A,ATP5ME,BNIPL,BRIP1,CD44,CTNNB1,CTSB,CXCR4,ERCC4,F3,FAS,FGFR2,FLT1,FTH1,GAPDH,GNG2,GPR12,GPR83,GSDMA,GSPT1,HIP1,HMGN1,HSPA1A/HSPA1B,IBA57,IL10,INMT,KIAA0930,KLF6,LAMP3,LDHB,LMX1B,LRAT,MCAM,NDUFB4,NFKB1,NQO1,PDCD4,PGK1,POU5F1,PPP2R5A,PRKCB,PTPRC,RAB5C,RANGAP1,RBMS2,RPS6,SLC20A1,SLC25A45,SQOR,SRSF10,STAT3,TRAF3IP1,TSC22D3,VHL,XRCC5,ZEB2	511 (16)
bee venom		chemical - endogenous non-mammalian		-0.585	0.00925	CREM,DNAJB1,IL10,IL11,IRF1,JUN,JUNB,MEFV,MSN,NFKBIA,OASL,SLC7A11,SNTB2	248 (5)
NSD2	0.682	enzyme			0.00929	CXCR4,E2F2,HAT1,JUN,PDCD10,PRKCA,STAT3
UCHL1	0	peptidase	Inhibited	-2.278	0.00935	ATP5F1B,CCDC122,GABARAPL1,HSPA5,LDHB,LPP,PDP2,PHF20,PSMC2,RPL7,RPS6
LONP1	1.346	peptidase	Inhibited	-2.178	0.00935	ANXA2,ATP5F1A,FASTKD2,GARS1,HSPA9,HSPD1,HSPE1,PDIA3,PFN1,S100A11,SOD1
hexachlorobenzene		chemical toxicant	Activated	2.333	0.00951	ANXA1,ANXA2,CD44,EMP3,FBLIM1,S100A10,S100A11,TMSB10/TMSB4X,VIM
4-nonylphenol		chemical toxicant			0.0098	IL10,POU5F1,SKIL,STAR
SURF1	-0.036	enzyme		1	0.0098	CPT2,NDUFA1,PPARA,SLC2A4
IDH2	0.475	enzyme			0.0098	ADIPOQ,EGR1,VIM,ZEB2
pentobarbital		chemical drug		1.987	0.0098	JUN,JUNB,NR4A1,SUMO1	343 (7)
D-tubocurarine		chemical drug			0.0098	EGR1,LITAF,MATR3,UBE3A
salmonella minnesota R595 lipopolysaccharides		chemical - endogenous non-mammalian		-0.822	0.01	AXL,C8orf44-SGK3/SGK3,CCL22,EGR1,HLA-DPB1,HLA-DQA1,IL10,IRF1,JUN,JUNB,MEFV,NFKB1,NFKBIA,OASL,PSTPIP2
K+		chemical - endogenous mammalian		-0.234	0.0103	ATF3,CASP3,EGR1,GAPDH,JUN,NR4A1,SLC26A4,STAR
PRKCE	2.03	kinase		-0.59	0.0103	CD55,EGR1,HSPA5,IL2RG,JUN,JUNB,NFKB1,PDCD4,STAR,STAT3,XIAP
EGR1	-1.357	transcription regulator		-1.184	0.0104	ALOX5AP,ATF3,CASP3,CASP6,CD44,CREM,EGR1,F3,FAS,FLT1,FTL,FYN,IL6R,JUN,JUNB,LYZ,NFKB1,NR4A1,PTGES,PTPN1,SOD1
C1QA		other	Activated	2.412	0.0105	CD44,EGR1,F3,S100A10,STAT3,VIM
PRKCI	0.504	kinase		-0.13	0.0105	ECT2,EZR,IL10,KCNJ11,SF3B1,SLC2A4
KDM1A	0.96	enzyme		-0.581	0.0105	ARHGDIB,ARNTL2,ATF3,B4GALT1,BRIP1,CLEC7A,CST7,CTNNA1,CTNNB1,CXADR,DOCK2,ELL2,FRRS1,GREB1,HLA-A,HLA-DQA1,HLA-DQB1,HLA-DRB5,IFITM3,LCP1,LYZ,MSN,OASL,OSMR,PBXIP1,POU5F1,PTPRB,PTPRC,RBL1,S100A6,SLC37A2,SLC50A1,TENT5C,TRIP13,VIM
TFRC	-0.024	transporter		1.257	0.0107	ANXA2,APAF1,ATF3,CASP3,FTH1,FTL,HSPA5,JUN,LDHA,LRRC25,LY75,SLC11A2
ethionine		chemical toxicant		1.89	0.0107	ANXA1,CD44,NANOG,S100A10,S100A11,SLC25A3,TMSB10/TMSB4X
PAX3-FOXO1		fusion gene/product		0.2	0.0107	ANXA1,ANXA5,ARHGDIB,AXL,CCT5,CCT6A,CEP41,CLIC1,CNBP,CXCR4,DBI,EEF2,FGFR2,GAPDH,HSPA1A/HSPA1B,KCNN3,MCAM,RAB5C,RPL6,RPS6,SGO1,SOD1,ST13,VCP,VIM,XRCC6,YWHAE,YWHAZ
peptidoglycan		chemical - endogenous non-mammalian		-0.388	0.0109	ATP6V0A2,CASP3,CTNNB1,CXCR4,EGR1,FAS,IL10,IRF1,JUNB,POU2AF1,SSTR2,TLR7,TMSB10/TMSB4X,YBX1
miR-1-3p (and other miRNAs w/seed GGAAUGU)		mature microRNA		-0.81	0.011	AGMAT,ANXA2,AXL,BCKDHB,C1orf56,CAP1,CDCP1,DDX5,DNAJB1,PDCD4,PLEKHB2,PLEKHG2,PTMA,RFT1,RNF138,SH3BGRL3,TAGLN2,TMSB10/TMSB4X,XPNPEP3,YWHAQ,ZNF264
SALL4	22.59	transcription regulator			0.011	ALOX5AP,CD44,DPPA4,NANOG,POU5F1
NOX1		enzyme		-0.651	0.011	F3,FLT1,NFKB1,NFKBIA,NQO1
HSP90AB1	0.699	enzyme		-0.762	0.011	ATF3,KCNJ11,POU5F1,PTK6,SLC6A4
ketamine		chemical drug		0.44	0.011	CASP3,CREM,KLF6,NQO1,NR4A1
citrinin		chemical toxicant			0.0113	CASP3,JUNB,KDM6B
PDS5B	-0.429	other			0.0113	NANOG,POU5F1,PRKN
MAP3K12	-2.975	kinase			0.0113	CASP3,JUN,STAT3
GFER	2.726	enzyme			0.0113	CYP1A2,NANOG,POU5F1
ISG15	-0.036	other			0.0113	IFITM3,IL10,MX1
TAPBP	-0.355	transporter			0.0113	HLA-A,HLA-B,HLA-E
BLACAT1		other			0.0113	CTNNB1,RPS15A,VIM
CCL7		cytokine			0.0113	CEACAM5,F3,IL10
uridine		chemical - endogenous mammalian			0.0113	ACOX1,CASP3,EEF1A1
tosyllysine chloromethyl ketone		chemical - protease inhibitor			0.0113	IRF1,NFKBIA,SPN
sivelestat		chemical drug			0.0113	AICDA,HMGB1,IL10
chloride		chemical - endogenous mammalian			0.0117	SLC26A4,STAR
ANTXR2	1.202	transmembrane receptor			0.0117	CTNNB1,VIM
atypical protein kinase C		group			0.0117	CTNNB1,IL10
gliquidone		chemical drug			0.0117	ADIPOQ,SLC2A4
INTS11	-0.904	other			0.0117	EGR1,NR4A1
FANCG	0.44	other			0.0117	BRIP1,FXN
YARS1	1.281	enzyme			0.0117	F3,NFKBIA
CYTH1	1.579	other			0.0117	ARF1,ARF6
FTMT		enzyme			0.0117	FTH1,FTL
SLC12A6	-1.274	transporter			0.0117	CTNNB1,VIM
CRYAA/CRYAA2		other			0.0117	CASP3,CASP6
DDX4		enzyme			0.0117	IFITM3,POU5F1
MAGI2		kinase			0.0117	NPHS1,RHOA
Gm33994		other			0.0117	NANOG,POU5F1
G3BP2	0.416	enzyme			0.0117	NANOG,POU5F1
4-ethylsulfanylphenylmethylene hydantoin		chemical reagent			0.0117	CD44,CTNNB1
4-hydroxyphenylmethylene hydantoin		chemical reagent			0.0117	CD44,CTNNB1
CVT-313		chemical - kinase inhibitor			0.0117	NANOG,POU5F1
amifostine		chemical drug			0.0117	CASP3,PTGES
3-nitrobenzanthrone		chemical toxicant			0.0117	CYP1A2,NQO1
3,4-methylenedioxyamphetamine		chemical drug			0.0117	EIF4G2,JUN
stavudine		chemical drug			0.0117	CPT1A,PPARA
2-amino-3-phosphonopropionic acid		chemical - endogenous mammalian			0.0117	EGR1,JUNB
IL27		cytokine		0.329	0.0117	APOL1,B2M,CCR6,EGR1,GZMB,HLA-A,HLA-B,HLA-C,HLA-DQA1,HLA-DQB1,HLA-E,IFNLR1,IL10,IRF1,MX1,TNFSF14,VIM
FSH		complex	Inhibited	-2.153	0.0119	ACTB,ACTR2,ARL4C,ARPC4,ATP2B1,AXL,CAPZA1,CD55,CEACAM5,CREM,CTNNB1,CXCR4,ELL2,EZR,GNLY,GZMB,HBP1,IL6R,ISG20,JUN,JUNB,NR4A1,PGK1,PPARA,PPP1CB,PPP2R5C,PTPN1,RAB1A,RAB5C,RANGAP1,RPL39,SLC2A4,SMAD5,SSTR2,STAR,TMBIM6,TUBA1A,UBE2L3
FOXP3		transcription regulator		-0.013	0.0123	ANXA1,CXCR4,EGR1,ENTPD1,GAPDH,GPR83,GZMA,HLA-A,IL10,IL6R,JUN,LDHA,NFKB1,NR4A1,PDCD4,TLR10,TNFSF8,TXN,ZEB2,ZSCAN29
CIITA	-0.761	transcription regulator	Activated	2.637	0.0123	B2M,HLA-A,HLA-B,HLA-DQA1,HLA-DQB1,HLA-DRB5,IL10
Ubiquitin		group		-1.664	0.0123	HSPA4,HSPA5,HSPA9,HSPD1,NOS1,POU2AF1
bufalin		chemical reagent		-0.447	0.0123	EGR1,HSPA5,NPHS1,RPLP0,YWHAQ,YWHAZ
phorbol esters		chemical - other		0.639	0.0127	ANXA1,B2M,CD44,EGR1,FGFR2,IL10,JUN,JUNB,NFKB1,PRKCA,PRKCB,TXN
CLCN5	-1.635	ion channel		-1.732	0.0127	B2M,CTSB,SOD1,TXN
mir-290		microRNA		-1.98	0.0127	LIN28A,NANOG,POU5F1,PRKACB
lith-O-Asp		chemical reagent		0.655	0.0127	CCT6A,CFL1,PGK1,PSMB1
dimethyl fumarate		chemical drug			0.0127	F3,IL10,JUN,VIM
fulvestrant		chemical drug		0.959	0.0128	ATP5F1B,AXL,CAV2,CLK1,CNBP,CTNNB1,DYNLL1,EGR1,EWSR1,FLT1,GREB1,IRF1,JUN,NOS1,NQO1,PDCD4,PRPS1,PTGES,RBL1,SLC25A5,SOD1,SQSTM1,SSTR2,STAR,STAT3,TSC22D3,TUBA4A,ZMAT3
MET	-0.726	kinase		0.687	0.0129	BNIPL,CD44,CTNNB1,GSDMA,HIP1,JUN,NANOG,NOX4,NPHS1,PIM3,POU5F1,PTPN1,SOD1,TNFSF8,VIM,ZEB2
ESR1		ligand-dependent nuclear receptor		0.284	0.013	ACOX1,ACTR2,AFMID,AKAP13,ALOX5AP,AP1S3,ATF3,ATP2B1,BCLAF1,C1QTNF6,CASP6,CAV2,CCNH,CD3EAP,CD55,CDC42,CDC42SE2,CEACAM5,CEMIP2,CHM,CLEC7A,CLN8,CLSPN,COPE,CPM,CTNNB1,CTSB,CXADR,CYP8B1,EEF2K,EGR1,ENAH,ENY2,F3,FAS,FBXW7,FGFR2,FLCN,GOSR1,GREB1,HAX1,HLA-B,HLA-C,HLA-E,HSPD1,IFITM1,IFITM3,INMT,IRF1,ISG20,JUN,JUNB,KPNB1,KRAS,KTN1,MAP3K13,METTL7A,MICOS10,MUC20,MX1,NFKB1,NFKBIA,NQO1,NR1H2,OSTF1,PCYOX1,PDCD4,P…
FMR1	-2.029	translation regulator		-0.348	0.0133	ATP5MG,BCAS1,CFL1,CTNNB1,EEF2,GAPDH,MTG2,PFN1,PPIA,PTGR2,PXMP4,RPSA,SASH1,SLC38A1,ST3GAL6,SV2B,TAGLN2
NFATC2	0.783	transcription regulator	Activated	2.211	0.0136	AXL,BBX,CASP3,CCL22,FAS,IL10,IRF1,ISG20,JUN,KDM6B,LDHA,MLANA,NFKB1,NFKBIA,NOX4,NR4A1,OASL,PTPN1,SLAMF6,SLC3A2,TLE4,TNFSF8
E. coli serotype 0127B8 lipopolysaccharide		chemical - endogenous non-mammalian		-1.431	0.0137	ADIPOQ,ANXA1,BRIP1,CASP6,CXCR4,DNAJC3,GNB4,GNG2,GPR12,GPR83,HSPA5,IL10,IL11,IRF1,MEFV,NFKB1,NFKBIA,PTGES,SLC7A11,STAT3
n-nitrosomethylbenzylamine		chemical toxicant			0.0138	ACTR2,ANXA2,AP3S1,ARPC2,CD44,DDX5,EIF4G2,H2AZ1,HIP1,MSN,MYO10,PCLAF,PDCD10,RAB1A,RLIM,SEPTIN7
4-methylnitrosoamino-1-(3-pyridinyl)-1-butanone		chemical toxicant		-0.045	0.014	ANXA1,CTNNB1,JUN,JUNB,LCP1,NFKB1,PTGES
Pam3-Cys-Ser-Lys4		chemical reagent		1.251	0.0144	AKAP13,CCL22,CD55,CD58,F3,HLA-A,HLA-DRB5,IDO1,IL10,IRF1,JUN,KDM6B,NAMPT,NFKB1,NFKBIA,PTGES,SLC3A2,TNFSF15
AKT inhibitor VIII		chemical reagent		-0.816	0.0144	F3,GZMA,GZMB,GZMH,NFKB1,SLC5A5
KDM4C	1	enzyme		-1.342	0.0144	CSF2RA,NANOG,PIM3,POU5F1,RBL1,SKA1
NF1	1.342	other	Inhibited	-2.401	0.0144	CTNNB1,KRAS,NPM1,RPL10A,RPL21,RPS19
NCOA4	1.179	transcription regulator		-1.698	0.0144	FGFR2,FTH1,FTL,FYN,GNAL,ST3GAL6
vitamin K3		chemical drug		1.673	0.0144	CASP3,EGR1,FAS,HSPA5,KLF6,NAMPT
hymecromone		chemical drug		0.492	0.0144	ADAMTS4,CASP3,CD44,CXCR4,FAS,NFKB1
5-azacytidine		chemical drug		1.394	0.0145	ANXA2,ATP5F1A,ATP5F1B,CD44,CTNNA1,CTNNB1,F3,FYN,HSPA5,HSPD1,ITGAL,KLF6,LDHB,PCDHA9,RPS6KA6,RRM2,SLC3A2,XRCC5,XRCC6
XBP1	0.059	transcription regulator		0.862	0.0146	AICDA,APBB2,ASB11,COPE,CYP1A2,DNAJC3,FAS,FKBP14,GORASP2,HSPA5,MGAT2,PDIA3,POU2AF1,RABAC1,S100A6,SEC61G,SLC35A3,SLC38A1,SOD1,SRP19,SSR1,SSR4,TXN,XRCC6
IRGM	-1.03	enzyme	Inhibited	-2.828	0.0147	APOBEC3G,B2M,HLA-B,IFITM1,IFITM3,ISG20,MX1,OASL
CDKN2A	0.029	transcription regulator		-0.435	0.0148	APAF1,CASP3,CCL22,CCR6,CNOT6L,CPA4,DDX5,E2F2,EEF1A1,EGR1,FAM111A,GNL3,GSPT1,HUNK,IL11,IL2RG,JUN,KRAS,NANOG,NPM1,POU2AF1,POU5F1,PPFIBP1,RBL1,RRM2,S100A6,SNTB2,VIM,ZMAT3
Hbb-b1		transporter	Activated	2.53	0.0149	ATP5F1C,CD44,CLEC7A,COX19,FTH1,FTL,IL2RG,NDUFA13,NDUFA5,NDUFA6,NDUFB4,VHL
CREB1	-0.84	transcription regulator		-0.245	0.0151	ADRA1A,AKAP13,ARPC3,ATF3,ATP5ME,ATP6V0B,BHLHE40,CALN1,CAMK1D,CD3D,CD68,CPT1A,CREM,CXCR4,DCX,EGR1,ENTPD1,FGFR2,FLT1,GNAL,GPR12,GPR83,HLA-A,HLA-DQB1,HSPA4,HSPA5,IL10,JUN,JUNB,LITAF,MCAM,MIGA1,NOS1,NR4A1,OSTF1,PCDH11X,PIM3,SCN3B,SLC2A4,SMS,SPRED3,SQSTM1,SRSF10,SSR4,STAC2,STAR,STAT3,TAGLN2,TXN,VIM
INS		other		-1.062	0.0152	ADIPOQ,ATP5F1A,CPT1A,EGR1,EIF4E,F3,FAS,GABARAPL1,HNRNPF,HSPA5,JUN,JUNB,NOS1,NOX4,NR4A1,PTPN1,SLC2A4,SOD1
FOXO1	0.84	transcription regulator		-1.615	0.0155	ADIPOQ,AFF3,AICDA,APAF1,ATG14,ATP5F1B,ATP6V0B,ATP6V0D2,BRIP1,CASP2,CASP6,COX18,CPT1A,CPT2,DCX,EGR1,FAS,FOXP4,FYN,GABARAPL1,GPI,GZMA,HSPA5,HSPD1,IKZF5,JUN,JUNB,LRAT,MAVS,MPL,NAMPT,NDUFA12,POU5F1,PSMB6,PTPRB,PTPRC,RAB7A,SLC25A15,SLC2A4,SOD1,TAT,TNFSF9
IL10	-1.23	cytokine		1.214	0.0156	AICDA,ALOX5AP,CASP3,CBX5,CCL22,CCR6,CD209,CD44,CD55,CD68,CLEC7A,CTSB,CXCR4,E2F2,F3,FAS,GZMA,GZMB,HLA-DQB1,HLA-DRB5,IDO1,IL10,IL2RG,IRF1,ITGAL,JUN,LAMP3,LY75,MEFV,NPHS1,NUP98,PSAP,PTAFR,PTPN1,RAB7A,SELPLG,SLC6A4,STAT3,TLR7,TNIP3,TSC22D3
mibolerone		chemical drug	Activated	2.138	0.0157	CYP4V2,DBI,EIF4A1,F3,HLA-DQA1,HLA-E,HSPA5,JUN,LRG1,PGK1,PPIA,RPS27,SARAF,SLC25A5,TAX1BP1,TUBA1A
FASLG	2.687	cytokine		1.274	0.0159	CASP3,CD44,EGR1,FAS,FTH1,IL10,NFKB1
arachidonic acid		chemical - endogenous mammalian		-0.4	0.016	ACOX1,EGR1,F3,FAS,JUN,KLF6,NFKBIA,PRKCB,PTGES,RPS14,SLC2A4,STAR,VIM
DPH5	-2.028	enzyme			0.0161	EEF2,IRF1,NFKBIA,STAT3
UBD		other		1.91	0.0161	ACOX1,EEF1A1,IL10,PPARA
H1-2	-1.285	other			0.0161	ACTB,CTNNB1,GAPDH,HSPA1A/HSPA1B
FLI1	2.974	transcription regulator		1.819	0.0162	EGR1,FCAR,IMP4,LDHA,MPL,NPM1,SNRPB,SNU13,SRGN
FA2H		enzyme			0.0162	EPGN,SLC2A4,VIM
PDGF (family)		group			0.0162	HSPD1,PDIA3,VIM
RFXAP	0	transcription regulator			0.0162	B2M,HLA-B,HLA-DQA1
GLIS1	-26.621	transcription regulator			0.0162	KLK7,LIN28A,NANOG
MCAM	-1.485	other			0.0162	ATF3,CD24,VIM
UCHL3	0.577	peptidase			0.0162	ADIPOQ,CASP3,SLC2A4
dantrolene		chemical drug			0.0162	HSPA5,NOS1,STAR
raltitrexed		chemical drug			0.0162	ANXA2,FAS,TMSB10/TMSB4X
poloxamer		chemical reagent			0.0162	ACOX1,CPT1A,PPARA
carbamazepine		chemical drug		0.647	0.0164	ATF3,CTNNB1,DNAJB1,EIF4A1,GARS1,OSMR,SQSTM1,STAT3
SOX11		transcription regulator	Inhibited	-2.883	0.0167	AS3MT,CASP6,CD24,CD58,CSF2RA,CXCR4,DIPK2B,DNAJC16,EGR1,FAS,HLA-DRB5,HSPD1,PCDHB9,SPIB,TFDP2,TUBA1A
MMP3		peptidase		-1.772	0.0172	CNOT6L,CPSF6,EGR1,EPGN,NUDT21,PNPT1,PTGES,RBM8A,SF3B1,SQSTM1,TENT2,VIM,YBX1
IL1A		cytokine		-0.006	0.0172	ADAMTS4,ATF3,CCR6,CD44,CYP1A2,F2RL3,FAS,FTH1,GNB4,IAPP,IK,IL10,IL11,IRF1,JUN,JUNB,LDHA,MCAM,NFKB1,NFKBIA,PTGES,S100A10,SSTR2,STAT3,VIM
cycloheximide		chemical reagent		-0.706	0.0178	ACOX1,ACTB,B2M,CD44,CD55,CTNNB1,CXCR4,CYP1A2,EEF1A1,EGR1,EIF4E,FAS,GNAI3,GREB1,IRAK4,ISG20,JUN,JUNB,KDM6B,LDHA,MYLK3,NFKBIA,NPM1,NQO1,NR4A1,PGK1,PIGR,PTGIS,SLC5A5,SRSF7,STAR,TRAF3IP2,USP15,VHL,XIAP
melatonin		chemical - endogenous mammalian		-0.576	0.018	APAF1,CASP3,CRY1,ERCC4,FAS,HMGB1,HSPA9,JUNB,NQO1,POU5F1,SLC2A4,SOD1,SQSTM1,VIM
tacrolimus		chemical drug	Inhibited	-2.058	0.018	ARHGEF1,CARD8,CASP3,CORO2A,CXADR,CXCR4,DCX,EGR1,ELL2,GPR83,GZMA,GZMB,HSPD1,IL10,JUN,JUNB,NFKBIA,NOS1,NR4A1,OCLN,PDCD4,PRKACB,TLE3,TRPM6,TTN
SMYD1		transcription regulator			0.0183	ATP5F1A,NAMPT,NDUFA13,NDUFA5,NDUFAB1,PPARA,UGP2,UQCR11
SOD1	1.354	enzyme			0.0184	ACTB,B2M,CASP3,CTNNB1,CYP8B1,DSG3,EZR,FAS,FTH1,GNG4,GSTM3,HSBP1,HSPA4,IL10,JUN,JUNB,NDUFV3,NOS1,OCLN,PLA2G4E,SH3BGRL3,SKP1,SLC11A2,SOD1,SQSTM1,VAPA
8-bromo-cAMP		chemical reagent		-1.307	0.0184	ACOX1,ALG1,ALG5,ARSA,ARSB,ATP6V0D2,B4GALT1,BMP7,CAV2,CD68,CDC42,CLDN11,CREM,CTNNA1,CTSB,EGR1,ENAH,ENTPD1,EZR,FAS,FYN,GNAI3,IL11,JUN,MYL12B,MYLK3,NFKBIA,NOS1,NQO1,PIP4K2A,PPP1CB,RALA,RBL1,RPS6KA6,RRM2,SLC11A2,SLC2A4,SMS,SPRED1,STAR,STAT3,SULT2A1,TMSB10/TMSB4X,ZMAT3
phenethyl isothiocyanate		chemical drug			0.0185	AP3S1,DDX5,EEF2,EEF2K,H2AZ1,PCLAF,PDCD10,RAB1A,RLIM,RPL3,RPL5,SEPTIN7,TXN
IL5		cytokine		0.285	0.0188	AICDA,ANXA2,CCL22,CCNH,CD24,CD55,CRIP1,CXCR4,CYP1A2,EGR1,ELL2,FAS,HSPA5,HSPA6,IL10,IL2RG,IL6R,MYADM,NACA,NDUFV3,PSMB4,PTPRC,S100A6,SKA1,SPN,TMF1,TNFSF8,VIM
bryostatin 1		chemical drug		-0.243	0.0191	CD209,CD44,CXCR4,IL2RG,PRKCA,PRKCB
gentamicin C		chemical drug	Activated	2.333	0.0196	ANXA1,ANXA2,CD44,EMP3,FBLIM1,S100A10,S100A11,TMSB10/TMSB4X,VIM
IL1RN	-1.903	cytokine		-0.193	0.0197	ATF3,CD44,CYP1A2,H6PD,HLA-DQB1,IL10,IRF1,IRF9,ISG20,KLF6,LAMP3,MX1,OASL,SLC6A4,STAR
resveratrol		chemical drug		-0.605	0.0197	ADIPOQ,APAF1,ATF3,CASP3,CD68,CNBP,CPT1A,CTNNB1,CYP1A2,DCX,DYNLL1,EGR1,F3,FAS,FXN,HSPA5,ITGAL,JUN,LITAF,NDUFA13,NFKBIA,NQO1,PDCD4,RAN,SLC5A5,SOD1,SQSTM1,STAR,XIAP
APOE		transporter		-0.021	0.0199	ACOX1,ACTB,ADIPOQ,ATF3,ATXN3,CASP3,CCL22,CD44,CD68,CLN8,CPT1A,CTNNB1,CTSB,CYP8B1,EGR1,F3,HSPA1A/HSPA1B,HSPA5,HSPD1,IL10,JUN,KREMEN1,NOX4,PRKCB,PSMC4,PTGES,RPL10A,SOD1,TNFSF14,VCP,WBP2
doxifluridine		chemical drug		-0.728	0.02	FAS,RPL10A,RPL3,SNRPG
pCPT-cAMP		chemical - kinase inhibitor		-1.987	0.02	EGR1,JUN,JUNB,NR4A1
picropodophyllin		chemical drug		1	0.02	IFITM3,NANOG,POU5F1,WTAP
ECM1	-25.066	transporter		0.046	0.02	NANOG,POU5F1,VIM,ZEB2
Jnk		group		-0.029	0.0202	ANXA5,CASP3,CCL22,CD209,CD44,CD55,CXCR4,EGR1,F3,FAS,HSPA5,IL10,IL11,JUN,KLF6,NOX4,NQO1,NR4A1,OCLN,POU5F1,PTGES,XIAP
medroxyprogesterone acetate		chemical drug		-0.147	0.0202	ALG1,ALG5,ARSA,ARSB,ATP6V0D2,B4GALT1,BRIP1,CASP3,CAV2,CD44,CD68,CTNNA1,CTSB,CXCR4,CYSTM1,ENAH,EZR,F3,FAS,FYN,IL10,IL11,IL6R,JUN,JUNB,LMNA,MYL12B,MYLK3,NFKBIA,PIP4K2A,PPP1CB,RALA,RBL1,RPS6KA6,S100A11,SLC11A2,SMS,SPRED1,STAT3,TMSB10/TMSB4X,ZMAT3
Irgm1		other		-1.212	0.0202	B2M,CRYBG1,FAS,GINS1,IFITM3,IRF1,IRF9,ISG20,OASL,RRM2,SQSTM1,TRIM14
BTNL2		transmembrane receptor		-0.102	0.0203	CD109,ENAH,ENTPD1,IFITM3,ITIH5,LDLRAD4,MYO10,PDE7A,PRXL2A,SPECC1
HBA1/HBA2	1.291	transporter	Activated	2.646	0.0203	ATP5F1C,COX19,NDUFA13,NDUFA5,NDUFA6,NDUFB4,VHL
methyl methanesulfonate		chemical toxicant		-1.037	0.0203	ATF3,EGR1,EIF1,HPRT1,JUN,TNFSF9,VIM
lithium		chemical drug		-0.896	0.0204	CASP3,CTNNB1,EGR1,FAS,JUN,NFKB1,OCLN,RAB7A,SLC6A4,SSTR2,YBX1
E2F4	0.159	transcription regulator			0.0207	ALG5,CALM1 (includes others),CASP6,CBX5,COX7C,CSDE1,E2F2,ECT2,FAS,GINS1,H2AC18/H2AC19,H2AZ1,H2BC21,HMGB1,NPM1,PCLAF,RBL1,RRM2,SLC3A2,SUPT4H1,WDR76,ZNF160,ZSCAN12
DMD	-24.268	other			0.0212	APLP2,ATP1B2,CCT6A,DCX,DNAJB6,EEF1A1,FTH1,FZD3,KCNA7,KCNN3,LDB3,LYZ,MLF1,NOS1,PLA2G4E,PSTPIP2,S100A10,SCN3B,SLC2A4,SLC9A7,ST3GAL6,VIM
mir-27		microRNA		-0.698	0.0215	ATP2B1,CTNNB1,FBXW7,FLT1,IL10,KRAS,PPARA,PSAP,SMAD5
BCL2L1	-1.417	other		-1	0.0215	ALOX5AP,CASP3,CD44,FAS,NOS1,NQO1,PTPRC,SPN,TNFSF8
PRMT1	1.109	enzyme		-0.251	0.0215	ADIPOQ,CTNNB1,FTH1,FTL,NANOG,POU5F1,PPARA,VIM,ZEB2
oxaliplatin		chemical drug		0.14	0.0215	ANXA2,CASP3,FAS,RPS6,SQSTM1,STAT3,TMSB10/TMSB4X,UGGT1,VIM
sulindac		chemical drug			0.0215	CCNH,CDC42,CTNNB1,CYP1A2,E2F2,KRAS,NQO1,RBL1,SEPTIN7
interferon alfacon-1		biologic drug		-1.633	0.0219	ARL4C,CALM1 (includes others),GNLY,GZMA,SRGN,SSR4
PRKCZ	-25.269	kinase		0	0.0219	CASP2,CASP3,IL10,JUN,KRAS,NFKBIA
PRKCQ	-0.691	kinase		-1.189	0.0219	CD44,EZR,IL10,ITGAL,PRKCB,STAT3
L-threonine		chemical - endogenous mammalian			0.0221	NANOG,POU5F1,ZFP42
HOXA11-AS		other			0.0221	CTNNB1,STAT3,ZEB2
THOC5	0.481	other			0.0221	C11orf58,DTD2,METTL21A
LINC01139		other			0.0221	BHLHE40,EGR1,LDHA
NEIL2	0.353	enzyme			0.0221	ACTB,GAPDH,HPRT1
PHLPP2	-2.566	enzyme			0.0221	PRKCA,PRKCB,SQSTM1
CNBP	1.135	transcription regulator			0.0221	PABPC1,RPS17,RPS6
DAB2IP		other			0.0221	CD44,EGR1,VIM
ADIPOR2	0.555	transmembrane receptor			0.0221	ACOX1,NDUFA1,PPARA
TP53BP2	1.385	other			0.0221	CTNNB1,FAS,VIM
FTH1	1.703	enzyme			0.0221	FTH1,FTL,IL10
FUS	0.181	transcription regulator			0.0221	ATF3,HSPA9,HSPD1
S100P		other			0.0221	ACTB,CFL1,S100A6
geranylgeranylacetone		chemical drug			0.0221	HMGB1,STAT3,TXN
diclofenac		chemical drug		0.298	0.0221	ATF3,CTNNB1,DNAJB1,DNAJB6,EIF4A1,GARS1,IL10,JUN,KRAS,OSMR,SQSTM1
testosterone		chemical - endogenous mammalian		1.945	0.0221	ADIPOQ,ANXA1,ATP2B1,BCL2L15,BMP7,CASP3,DFFB,EGR1,FAS,FGFR2,HSPA1A/HSPA1B,HSPD1,IL10,JUN,KRAS,MX1,NFKBIA,NOS1,OCLN,PPARA,PRKCB,PSMA1,PSMB1,RALA,RPL21,RPS11,SLC35A3,SLC5A5,SSTR2,STAR,STAT3,UBE2B,YWHAE,YWHAZ
TLR7	-1.382	transmembrane receptor		-0.107	0.0222	ACAP1,AICDA,ATF3,CD44,CPA4,GNG2,IDO1,IFITM1,IL10,IRAK4,IRF1,IRF9,ISG20,JUNB,MOG,MX1,MYLK3,NFKB1,NFKBIA,RPL32,SPRED3,TLR7
Creb		group		-1.674	0.0223	ABL2,ADIPOQ,ATF3,BCAS1,BCL2L15,CPT1A,CREM,CTSB,EGR1,FAS,FXN,GNB4,GRK3,GSTM3,GTF2H3,IL10,IL11,JUN,JUNB,MCAM,NR4A1,PGK1,POU2AF1,PPFIBP1,PRKCA,SKIL,SLC2A4,SLC7A11,SOD1,SSTR2,STAR
NPSR1		G-protein coupled receptor			0.0223	NFKB1,NR4A1
FICD	24.068	enzyme			0.0223	DNAJB1,HSPA1A/HSPA1B
ENPP7		enzyme			0.0223	IL10,PTAFR
OBSCN	-11.112	kinase			0.0223	CASP3,HAX1
THAP11	-3.057	transcription regulator			0.0223	POU5F1,PRKN
IGSF11	22.315	other			0.0223	CLDN11,OCLN
CUEDC2	0.625	other			0.0223	LDHA,YWHAZ
NXF1	0.92	other			0.0223	CD44,ITGAL
CTSD	-0.709	peptidase			0.0223	EEF2,TXN
KCNJ5	-1.573	ion channel			0.0223	KCNJ3,STAR
CCL17		cytokine			0.0223	ACKR2,RHOA
mir-590		microRNA			0.0223	IL6R,NFKB1
miR-27a-5p (miRNAs w/seed GGGCUUA)		mature microRNA			0.0223	ATP2B1,GZMB
miR-574-5p (miRNAs w/seed GAGUGUG)		mature microRNA			0.0223	CTNNB1,SCAI
GCLC	1.262	enzyme			0.0223	JUN,JUNB
PCGF1	1.207	other			0.0223	POU5F1,PRKN
RPS6	1.332	other			0.0223	CLDN11,OCLN
RNASEH1	0.59	enzyme			0.0223	PSMB4,RPS3
IRAK1BP1		other			0.0223	IL10,NFKB1
Hyaluronidase		biologic drug			0.0223	ADAMTS4,ITIH5
CFL1	1.315	other			0.0223	DSTN,JUN
DIDO1	0.56	other			0.0223	CASP3,PRKN
PF-8380		chemical reagent			0.0223	ADIPOQ,SLC2A4
OSU-CG12		chemical reagent			0.0223	HSPA5,KLF6
BO-653		chemical drug			0.0223	PSMA1,PSMA4
atipamezole		chemical drug			0.0223	EGR1,JUNB
salvianolic acid A		chemical drug			0.0223	NOX4,NQO1
bisindolylmaleimide II		chemical - kinase inhibitor			0.0223	JUN,STAR
nigella sativa extract		chemical drug			0.0223	TRPM6,TRPM7
duvoglustat		chemical drug			0.0223	ADIPOQ,SLC2A4
CHIR 99021		chemical - kinase inhibitor		-1.477	0.0223	CASP3,CTNNB1,IL10,NANOG,POU5F1
SGPP2	-22.594	phosphatase		-1.432	0.0223	DNAJC22,DNAJC3,HSPA4,HSPA5,HSPA9
colchicine		chemical drug		-1.563	0.0224	ATF3,FAS,JUN,MEFV,MX1,NQO1,TAT,TUBA1B
TERT		enzyme		-0.765	0.0225	ATF3,B2M,CD24,HLA-B,HMGB1,IL10,MX1,NANOG,NFKBIA,NOP58,POU5F1,PRXL2A,RRM2,SASH1,TERF2,VIM
miR-16-5p (and other miRNAs w/seed AGCAGCA)		mature microRNA		-1.381	0.0226	ACTR1A,CARD8,CHORDC1,DNAJB4,EIF4E,EIF4G2,GNL3L,HSPA1A/HSPA1B,JUN,LAMTOR5,NAPG,PDCD4,PPP2R5C,RFT1,SHOC2,SLC38A1,SQSTM1,TNFSF9,TOMM34,UGP2,ZNF622
2-methoxyestradiol		chemical - endogenous mammalian		-0.186	0.0227	ATF3,CXCR4,F3,GPR161,IL10,SOD1,XIAP
CTBP1	0.374	enzyme			0.0227	BMP7,C8orf44-SGK3/SGK3,CLDN11,IL10,OCLN,PRKN,TMED4
pyrrolidine dithiocarbamate		chemical reagent		-1.151	0.0227	ANXA1,CXCR4,GZMB,IDO1,IL10,IRF1,NFKB1,NFKBIA,NR4A1,PGK1,PPARA,SLC2A4,XIAP
TCF3	0.516	transcription regulator		0.372	0.0229	ADIPOQ,AICDA,ARSA,ATF3,CASP3,CASP6,CD3D,CD55,CHRNA5,CNOT9,DGKE,DSTN,ECT2,ENPP1,ENTPD1,FGFR2,GNE,GPLD1,JUN,KLF6,LEPROTL1,NANOG,PARP8,PGK1,POU2AF1,PPIA,PSAP,RASA4,RPS3A,RRM2,SUB1,TENT5C,VIPR2,XRCC6
PDX1		transcription regulator		0.624	0.0231	ACTB,ANXA2,ATF3,CD44,CPT2,CREM,CXCR4,EGR1,ELAPOR1,F3,FUT1,HSPA5,IAPP,JUN,JUNB,KCNJ11,KLF6,NFKB1,NQO1,PNPO
MMP12		peptidase			0.0236	ACTR2,CAPZA1,CCT5,MAPRE1,NFKBIA,PSAP,PSMA1,PSMD11,VCP
corticosterone		chemical - endogenous mammalian		-0.656	0.0239	ACOX1,ANXA1,ATP2B1,CPT1A,CPT2,CRISPLD2,GZMB,HIF3A,HSPA5,JUN,NOS1,NOX4,OCLN,TAT,TSC22D3,WNT7B
NUPR1		transcription regulator	Activated	3.317	0.0241	ABHD15,ABL2,API5,AS3MT,ATF3,CARD8,CASP2,CD68,CXADR,CXCR4,CYSTM1,DHTKD1,DPY19L2P2,ELL2,ELMOD1,EPGN,FAM111A,FAM114A1,FCF1,FLVCR1,GINS1,GMEB1,GNE,IL6R,KLF6,MEGF9,MMS22L,MTFMT,NT5DC3,OSER1,PCYOX1,PLEKHM3,PM20D2,POLH,PRELID2,PRND,SIX4,TLCD5,TMEM19,TNFAIP8L1,WDR76,XRCC2,ZNF483,ZNF737
CL097		chemical reagent		0.849	0.0245	AXL,FAS,IL10,MX1
PHB2	0.451	transcription regulator		-0.218	0.0245	HAX1,IL11,STAT3,TXN
MIR124		group		-0.611	0.0249	NANOG,PTPRC,SET,SRGAP1,STAT3,VIM
NLRP12	-1.265	other		1.798	0.0249	CXCR4,HLA-A,HLA-B,HLA-C,HLA-E,JUN
IFNA2		cytokine		1.309	0.0251	ANXA1,B2M,CORO2A,ENPP1,FAS,HLA-A,HLA-B,HLA-C,HLA-E,HSPA6,IDO1,IFITM1,IFITM3,IL10,IRF1,IRF9,ISG20,LAMP3,MX1,OASL,PTAFR,RBL1,SP110,TRIM14
sodium bisulfide		chemical reagent		-0.728	0.0254	CASP3,FAS,IL10,NOX4,PDCD4,PRKCA,SOD1
RUVBL1	0.679	transcription regulator		-0.186	0.0254	CASP3,PSMA7,PSMC4,PSMD12,RBL1,TMEM19,TRIM66
MAX	1.368	transcription regulator			0.0257	AEBP2,CBX5,CSDE1,DLEU2,E2F2,FTH1,KLF6,NPM1,PTMA,RHOA,YBX1
PRL		cytokine		0.154	0.0258	ACTB,ANXA2,ANXA5,B2M,CTSB,EGR1,HSPD1,IFITM1,IRF1,IRF9,JUN,LAMP3,MSN,NFKB1,OCLN,PIM3,PNPT1,PPM1K,RABAC1,RPSA,SOD1,SP110,STAR,STAT3,TRIM14,TUBA1B,VIM
CG		complex		-0.381	0.026	ACTB,ADAMTS4,B2M,BHLHE40,CLDN11,CREM,CXCR4,DBI,EGR1,EIF4E,FAS,FYN,FZD4,HLA-A,HLA-DQA1,IL10,IL11,JUN,JUNB,KCNJ3,MCAM,NR1H2,NR4A1,PARD6G,PPARA,S100A10,S100A6,SLC20A1,SLC5A5,SOD1,ST8SIA1,STAR,SULT2A1,SUMO1,XIAP
p70 S6k		group		0	0.026	EEF1A1,EEF2,NOX4,PDCD4,VIM
EPCAM	22.518	other		-0.017	0.026	ATF3,EGR1,JUN,LIN28A,POU5F1
raloxifene		chemical drug	Activated	2.668	0.0263	BCAS1,CD24,CLK1,CNBP,DYNLL1,GREB1,H2AC18/H2AC19,H2BC21,HSPA1A/HSPA1B,JUN,KLF6,LITAF,MFAP5,PRPS1,RB1CC1,RHOA,SOD1,TUBA4A
Ins1		other		-1.833	0.0268	ACTB,ADIPOQ,APAF1,ARF1,COX7A2,DYNLL1,EGR1,GAPDH,GPLD1,GREB1,IL10,IVD,JUN,JUNB,LDHA,LDHB,NOS1,PPARA,PRKCA,PRKCB,RBL1,RHOA,RPS14,RRM2,SLC28A2,SLC2A4,STAT3,TAT,VIM
PSEN2	0	peptidase	Inhibited	-2.158	0.0269	ACTB,ANXA5,CAP1,CASP3,COX7A2,CTNNB1,FBXW7,FZD4,GAPDH,HLA-E,PSTPIP1,XIAP
phosphate		chemical - endogenous mammalian		1.732	0.0269	AXL,CPT2,EGR1,ENPP1,FGFR2,LDHA,NDUFA12,NPM1,SLC20A1,SLC25A5,UQCR11,ZFP30
ETS1	1.124	transcription regulator		-0.894	0.0278	ARHGDIB,ARL4C,ARPC2,CD44,EGR1,FBXL19-AS1,FLT1,GZMA,GZMK,HSPA1A/HSPA1B,HSPA6,HSPE1,IL10,JUNB,LAIR1,MCAM,NQO1,SLAMF6,SLC7A11,SRGN,TNFSF14,ZEB2
ATG5	-0.201	other		0.788	0.028	CASP3,DYNLL1,HSPA5,IL10,LAMTOR2,LAMTOR5,NQO1,PDIA3,SQSTM1
TNFSF13B	6.114	cytokine		-0.851	0.028	ADIPOQ,AICDA,HLA-DQA1,IL10,IL2RG,JUN,NAMPT,POU2AF1,XIAP
TBP	2.83	transcription regulator			0.028	ACTB,EIF4E,GAPDH,HLA-A,NFKBIA,PDE6B,RPL31,RPL34,RPS10
caffeine		chemical drug		0.081	0.028	CASP3,CYP1A2,EGR1,F3,JUNB,NR4A1,PRKCA,SULT2A1,VIM
PRKCA	-1.144	kinase		0.047	0.0281	APOBEC3G,ARHGDIB,ARL4C,ARPC2,CD55,CTSB,EGR1,HSPA1A/HSPA1B,JUN,NFKB1,NFKBIA,NQO1,OASL,STAR
alvocidib		chemical drug		-1.071	0.0282	RBL1,SF3B1,TXN,XIAP,XRCC5,XRCC6
semaxinib		chemical drug		1.069	0.0282	CASP3,CD24,F3,PDCD4,PPIA,PRKN,PTGIS
C11orf95-RELA		fusion gene/product		1.89	0.0282	CD44,FTH1,IRF1,LITAF,NFKB1,NFKBIA,S100A6
TNFSF10	1.737	cytokine		0.979	0.0288	CASP3,CTNNB1,CTSB,CXCR4,FTH1,HLA-A,HLA-C,IFITM1,IRF9,JUN,NFKBIA,XIAP
Irp		group			0.0289	FTH1,FTL,SLC11A2
4-hydroxyestradiol-17beta		chemical - endogenous mammalian			0.0289	HSPA5,NOP58,NQO1
EPHB1		kinase			0.0289	EGR1,JUN,JUNB
ZFAS1	0.949	other			0.0289	SKA1,VIM,ZEB2
Adaptor protein 2		complex			0.0289	NOS1,PIGR,RPSA
SNHG20	-1.145	other			0.0289	CTNNB1,VIM,ZEB2
NRBP2	15.312	kinase			0.0289	ANXA2,NANOG,POU5F1
miR-142-3p (and other miRNAs w/seed GUAGUGU)		mature microRNA			0.0289	BCLAF1,HMGB1,PRKCA
LINC-ROR	-1.152	other			0.0289	FAS,NANOG,POU5F1
PTCSC3	-1.264	other			0.0289	CTNNB1,SCAI,STAT3
AIMP2	4.476	other			0.0289	EIF4E,KRAS,SLC2A4
MMP7	-23.367	peptidase			0.0289	BMP7,FAS,FLT1
IQGAP1	1.099	other			0.0289	CDC42,CXCR4,RPS6
acriflavine		chemical toxicant			0.0289	ADIPOQ,IL10,PTPRB
WT1		transcription regulator		-0.262	0.0294	APLP2,ATP5ME,CLIC1,CTNNB1,DESI1,EGR1,EZR,HNRNPL,IL10,IL11,JUNB,KRAS,MYL6,NPHS1,NUP98,RPL19,SEC13,SLC20A1,SMC1A,SQSTM1,SRSF6,YARS1,YBX1
SLC29A1	-2.231	transporter		-1	0.0295	FAS,RPL10A,RPL3,SNRPG
PDCD4	1.321	other		-0.152	0.0295	CASP3,JUN,PDCD4,YBX1
MST1R		kinase			0.0295	CTNNB1,JUN,POU5F1,VIM
DPP-23		chemical reagent		-1	0.0295	DNAJB4,HSPA1A/HSPA1B,HSPA5,HSPA6
thiazolidinedione		chemical drug		-1.231	0.0295	ADIPOQ,CAP1,CTNNB1,NR4A1
hyaluronic acid		chemical - endogenous mammalian		-0.353	0.0295	CD44,CXCR4,IL10,JUN,NFKB1,NFKBIA,NR4A1,PDCD4,PTGES,PTPRC,RHOA,TNFSF14,XIAP
INSR	22.366	kinase		0.797	0.0295	ATF3,ATP5F1A,ATP5F1B,ATP5MG,CASP6,CEBPZ,CFL1,CPT1A,CPT2,CRY1,CTSB,CXCR4,EGR1,GAPDH,HSPD1,IL10,IL11,JUNB,LCP1,LPIN3,LYZ,NAMPT,NDUFA1,NDUFB4,NR4A1,PDCD4,PPARA,PRKN,RAB18,RAB7A,RPL5,RPS16,RRM2,SIX4,SLC20A1,SLC2A4,ULK2,YBX1
mir-155		microRNA		0.682	0.0298	AICDA,ANXA2,APAF1,CD209,CD68,DNAJB1,IL10,IRF9,MX1,PDCD4,SMAD5,STAT3,YWHAZ,ZNF652
GNRH1	-1.234	other		-1.404	0.0299	CREM,EGR1,JUN,JUNB,NOS1,RPLP1,RPLP2,RPSA
choline fenofibrate		chemical drug		-0.433	0.0301	ADIPOQ,CPT1A,F3,NFKBIA,PPARA
vemurafenib		chemical drug		-1.374	0.0301	GZMB,IL10,MLANA,NAMPT,PRKN
TAF6	0.463	transcription regulator			0.0301	ATF3,BCL11B,GAPDH,IRF1,JUN
HDAC5	0.861	transcription regulator		-0.301	0.0303	ATP5F1B,CPT1A,CPT2,CTNNB1,JUN,KLF6,NDUFA1,NR4A1,PPARA,SLC2A4
nelfinavir		chemical drug		-0.711	0.0303	ADIPOQ,ADM2,ATF3,DENND2D,GARS1,HBP1,RNF41,SLC7A11,TSC22D3,ZNF674
N-Ac-Leu-Leu-norleucinal		chemical - protease inhibitor		-1.429	0.0303	CASP3,CTNNB1,EIF4E,HLA-A,HLA-B,HLA-C,NFKBIA,PRKCA,RBL1,XIAP
AVP		other		-1.152	0.0313	ATF3,EGR1,HSPA5,NOS1,PRKCA,RRM2,S100A6
MBTD1	0.467	other		0.447	0.0317	AARS2,ACBD7,MBOAT2,NFKBIA,RPSA,TLCD2
GNRH		group		-1.225	0.0317	ADIPOQ,ATF3,BMP7,EGR1,JUN,RAP1B
MEX3A		other		0.816	0.0317	ACOX1,CD44,KCNE3,LYZ,PPARA,TUBA1A
TWIST2	0	transcription regulator		1.253	0.0317	CD24,CD44,CTNNB1,KLF6,VIM,ZEB2
PDGF BB		complex		-0.549	0.032	ATF3,ATP2B1,AVPR1A,BHLHE40,CALM1 (includes others),CAV2,CD44,EGR1,ENPP1,F3,FLT1,GJC1,HLA-E,JUN,JUNB,KLF6,KRAS,LMNA,NAMPT,NOS1,NOX4,NR4A1,PSMB4,RPS14,RPS6,SLC6A4,SNRPG,SRSF7,STAT3,TIMM17A
phytohemagglutinin		chemical drug		1.844	0.0323	ACOX1,ARSB,CASP3,CCNH,CD3D,CD44,COX7B,CPM,CXCR4,EIF5,FAS,GPLD1,GZMB,HINT1,IL10,IL2RG,KIAA0087,NFKB1,PCYOX1,PRKCA,PRPS1,PSMA1,PTPN1,PTPRC,RPS16,SLC4A1,SRP14,STAT3
mono-(2-ethylhexyl)phthalate		chemical toxicant		-0.456	0.0327	ACOX1,ADIPOQ,ATP5F1B,COX6A1,COX7A2,CPT2,FAS,GAPDH,GPI,JUNB,NAMPT,NFKB1,PGK1,POU5F1,PPARA,SLC2A4,SOD1
bromobenzene		chemical toxicant		-0.108	0.0331	CYP1A2,GAPDH,HSPA5,JUN,NFKB1,NQO1,SULT2A1,TUBA1A,YWHAQ
tunicamycin		chemical - endogenous non-mammalian		1.578	0.0335	ACOX1,ASB11,ATF3,AXL,CHCHD2,CPT1A,CPT2,CYP1A2,DNAJC3,EGR1,GORASP2,HSPA5,HSPA9,MTHFR,NFKBIA,PDIA3,PPARA,SEC61G,SLC20A1,SLC7A11,SMARCB1,SRP19,STAR,XIAP
tert-butyl-hydroquinone		chemical reagent		-0.995	0.0342	ATF3,FTH1,FTL,GSTM3,HSPA5,IDO1,IL10,JUN,JUNB,NQO1,SNTB2
B2M	2.185	transmembrane receptor	Activated	2.2	0.0345	HLA-A,HLA-DQA1,HLA-DQB1,HLA-DRB5,HLA-E
SP4	-0.223	transcription regulator		0.553	0.0345	FLT1,HSPA5,NFKB1,PDE6B,STAT3
guanidinopropionic acid		chemical - endogenous non-mammalian		1	0.0346	COX6B2,NDUFA1,NDUFA12,NDUFA5,NDUFB2,NDUFB4,PPARA
peoniflorin		chemical drug		-0.068	0.035	ATP5F1A,CASP3,PDIA3,UBE2N
TFAM	0.298	transcription regulator	Inhibited	-2	0.035	ACOX1,CPT2,PGK1,PPARA
NONO	0.858	transcription regulator	Activated	2	0.035	PDE11A,PDE4C,PDE7A,PDE7B
HNRNPA1	0.956	other		1.964	0.035	CD44,HNRNPA1,KRAS,XIAP
7-ketocholesterol		chemical - endogenous mammalian		-1.103	0.035	EGR1,HSPA5,ITGAL,NOX4
SP110	-1.743	transcription regulator		-0.775	0.0353	ANXA5,ATF3,CTSB,EEF2K,F3,IFITM1,IFITM3,IL6R,IRF9,LMNA,MTHFR,MX1,PRKCA,PTAFR,SQSTM1
GH1		growth factor		-0.653	0.0354	ATF3,CTNNB1,CXCR4,DBI,EGR1,JUN,JUNB,PTMA,RHOA,RPL6,SOD1,VIM,XRCC6
KLF3	4.305	transcription regulator	Inhibited	-2.191	0.0355	ANXA5,ARPC4,CCT3,CD55,CSF2RA,CTNNA1,DFFA,E2F2,HBP1,HNRNPF,HNRNPH1,IFNLR1,MSN,MYADM,NDUFV3,NSMCE1,PATJ,PCYOX1,PDE7A,PTPN14,RAB7A,REEP5,SCIMP,SEPTIN6,SLC28A2,TMC7,TUBA1A,VIM,ZBTB3,ZEB2
NDRG1	-0.026	kinase		-0.318	0.0355	ATF3,CASP3,CEACAM5,CTNNB1,JUN,VIM
ginsenoside Re		chemical drug			0.0356	ADIPOQ,CYP8B1
globotriaosylceramide		chemical - endogenous mammalian			0.0356	CD44,POU5F1
ADRA1		group			0.0356	EGR1,JUNB
edratide		biologic drug			0.0356	CD44,ITGAL
aurapten		chemical - endogenous non-mammalian			0.0356	ACOX1,CPT1A
CPT1		group			0.0356	LIN28A,POU5F1
acyline		biologic drug			0.0356	OCLN,STAR
SLC22A2		transporter			0.0356	CPT1A,CPT2
PFDN6	0.202	other			0.0356	PFDN2,PFDN5
ZMIZ2	-3.523	transcription regulator			0.0356	CD44,JUN
FOXI1		transcription regulator			0.0356	SLC26A4,SLC4A1
carvacrol		chemical - endogenous non-mammalian			0.0356	CASP3,IL10
Nc2		complex			0.0356	EIF4E,HLA-A
DDX21	0.804	enzyme			0.0356	PSMB4,RPS3
ERN2	-0.745	kinase			0.0356	HSPA5,MTHFR
PUF60	0.607	other			0.0356	XRCC5,XRCC6
MRAS	-1.707	enzyme			0.0356	CTNNB1,VIM
APAF1	-1.203	other			0.0356	HSPA5,VIM
VBP1	0.172	other			0.0356	PFDN2,PFDN5
PFN1	0.932	other			0.0356	ANXA2,SQSTM1
TMSB10/TMSB4X	1.469	other			0.0356	FAS,TMSB10/TMSB4X
CSNK1A1	0.262	kinase			0.0356	CXCR4,HNRNPC
RFXANK	-2.097	transcription regulator			0.0356	HLA-A,HLA-B
GCLM	-0.698	enzyme			0.0356	JUN,JUNB
tideglusib		chemical drug			0.0356	CTNNB1,NANOG
LY379196		chemical - kinase inhibitor			0.0356	CD55,EGR1
L-796449		chemical reagent			0.0356	CPT1A,CTNNB1
triiodothyronine, reverse		chemical - endogenous mammalian			0.0356	EGR1,TAT
miconazole		chemical drug			0.0356	STAR,TAT
butylated hydroxytoluene		chemical toxicant			0.0356	JUN,PTGES
potassium perchlorate		chemical reagent			0.0356	SLC2A4,SLC5A5
chlorine		chemical toxicant			0.0356	ALOX5AP,SOD1
perfluorodecanoic acid		chemical toxicant			0.0356	ACOX1,PPARA
kb-NB 142-70		chemical - kinase inhibitor			0.0356	DNAJC3,HSPA5
TNFRSF8		transmembrane receptor		-0.539	0.0358	CCL22,CXCR4,FAS,GZMB,IL10,JUNB,NKG7,TMEM41B
GPER1	-21.724	G-protein coupled receptor		-0.788	0.0358	ATF3,BHLHE40,EGR1,HSPA5,JUN,NFKBIA,NOP58,TUFT1
BNIP3L	1.429	other		1.89	0.0358	GAPDH,NFKBIA,NT5C3A,RBL1,RRM2,SGO1,STAT3,TFDP2
TCOF1	-0.121	transporter			0.0358	ANXA2,BCLAF1,BPHL,CEBPZ,CNBP,MBOAT2,PPIG,PPIL4,TERF2
ERK1/2		group		-1.154	0.036	ADIPOQ,B2M,CCL22,CD44,CTSB,CXCR4,EGR1,EZR,F3,FGFR2,FLT1,HLA-A,HSPA5,IL10,IL11,IL17RD,JUN,JUNB,NAMPT,NANOG,NOX4,PSMB6,PTGES,S100A6,SKIL,SLC12A6,SOD1,STAR
MAPK1	1.531	kinase	Inhibited	-2.29	0.0363	ARSB,ATF3,COX17,CRYBG1,CTNNB1,CTSB,CTSW,EGR1,GNG2,GPR83,HLA-B,HLA-C,HLA-E,IFITM1,IFITM3,IRF9,ISG20,JUN,JUNB,LAMP3,LMNA,MAPK13,MAST3,NANOG,NKG7,NR4A1,OASL,OLFML2A,POU5F1,SP110,TRIM14,VIM,XIAP,ZFP42
Ige		complex		0.706	0.0367	ANXA1,CCL22,CLEC7A,CXADR,EGR1,EIF4G2,FAS,FFAR2,FLT1,FYN,HSPA9,HSPD1,IL10,JUNB,KRAS,NFKB1,NFKBIA,PFN1,PPP1R3B,PRKCA,RAB7A,RRP15,SCIMP,SLC2A4,SLC37A2,SNRPD1,SPRED1,TLR7,TNFSF14,VIM
beraprost		chemical drug			0.0368	CREM,IL10,SOD1
TRIB1	-20.906	kinase			0.0368	ACOX1,CPT1A,CPT2
NELFB	-1.347	other			0.0368	ATF3,RPLP0,RPS3
DRD1		G-protein coupled receptor			0.0368	EGR1,JUNB,S100A10
RPS6KA4	-1.308	kinase			0.0368	IL10,JUN,JUNB
FOXD3		transcription regulator			0.0368	CXCR4,NANOG,POU5F1
KRIT1	0.501	other			0.0368	CXCR4,JUN,RHOA
sapanisertib		chemical drug			0.0368	HNRNPC,PABPC1,RPS3A
azetidyl-2-carboxylic acid		chemical reagent			0.0368	HSPA1A/HSPA1B,HSPA5,HSPA9
rhein		chemical - endogenous non-mammalian			0.0368	APAF1,CASP3,OCLN
pterostilbene		chemical drug			0.0368	ADIPOQ,CTNNB1,STAT3
isobutylmethylxanthine		chemical toxicant		1.145	0.0371	ACOX1,ADIPOQ,CAV2,CCL22,CD44,CREM,CXCR4,EGR1,GAPDH,IL10,IL2RG,JUN,JUNB,LDHA,NDUFV3,PPARA,RAB18,RAB5C,RAB7A,RBL1,TRPV1
let-7		microRNA		0.93	0.0374	ALDH1B1,CASP3,CD44,CDT1,E2F2,EIF4A1,EIF4G2,GPI,GREB1,IL10,IL6R,KRAS,LIN28A,NANOG,NFKB1,POU5F1,PPP1R12B,RRM2,SSR1,STAR,STAT3,VIM
dimethyl sulfoxide		chemical drug		0.511	0.0375	ACTB,ANXA1,CTNNB1,DNAJB4,EMP3,FECH,FXN,JUN,MEFV,PBXIP1,SLC11A2,SLC36A2,SQSTM1,STAR
F2		peptidase		0.956	0.0377	ADIPOQ,ALDH1B1,B4GALT1,CASP2,CASP3,CD44,CD55,CD68,CLIC1,CXCR4,EGR1,EIF4A1,ELL2,ENTPD1,F2RL3,F3,FLT1,JUN,JUNB,KLF6,NFKBIA,NUAK2,RHOA,SRGN,TAGLN2
fenofibrate		chemical drug		-1.001	0.0377	ACOX1,ADIPOQ,AP3M1,CD68,CPT1A,CPT2,DBI,EIF3E,GAPDH,GNB4,HSPA5,JUN,LDHB,NFKB1,NR1H2,PANK1,PPARA,PSMA4,PTAFR,PTPRC,SLC2A4,SOD1,STAR,STAT3,TIMM17A
CCND1		transcription regulator		-1.107	0.0379	BCLAF1,BRIP1,C11orf58,CBFA2T2,CD44,CENPH,CLSPN,EIF5,EPGN,FAM204A,H2BC21,HSPA1A/HSPA1B,KDM6B,NANOG,NOP58,PBLD,PCLAF,PCYT1B,PDCD4,PTPRC,RAB3B,RBL1,RPL10,RPS6,RRM2,SLC9B2,TMEM17,TRAPPC2,TRIP13,TUBA1B
BAPTA-AM		chemical reagent	Activated	2.596	0.0381	ATF3,EGR1,FLT1,HSPA5,JUN,NR4A1,SLC2A4
FBXW7	2.416	enzyme		0.707	0.0387	ATP5F1A,HMGB1,HSPE1,IVD,JUN,LIAS,ME2,NQO1,PRKN
ATM	-0.678	kinase			0.0387	ACTB,FAS,HSPE1,IRF1,JUN,PSMC4,RRM2,TNFSF9,XRCC5
silibinin		chemical drug		-0.576	0.0387	CASP3,CD44,CTNNB1,EGR1,FLT1,NFKBIA,VIM,XIAP,ZEB2
CALCA		other		-0.73	0.0391	AKAP13,CD44,CGNL1,CREM,CTNNB1,CXCR4,FLT1,JUNB,LMNA,RAB7A,SLC2A4
GC-GCR dimer		complex		0.723	0.0393	ANXA1,IL10,NFKBIA,TAT,TSC22D3
KDM6B	1.457	enzyme		1.119	0.0393	ITGAL,MPL,OASL,PPIA,VIM
GCK		kinase			0.0393	ATP5F1A,ATP5F1C,CPT1A,CPT2,TAT
histone deacetylase		complex		0.447	0.0396	AFMID,CSF2RA,CXCR4,JUNB,PTGIS,SSTR2
PITX2		transcription regulator		0.408	0.0397	EGR1,FZD3,FZD4,GFOD2,KCNJ11,LDHA,LMX1B,NANOG,NDUFA13,NDUFB4,NXN,SOD1,VIM,ZEB2
romidepsin		biologic drug		-1.132	0.0406	APAF1,CDC42,CXADR,EGR1,JUN,RB1CC1,RHOA,SMARCB1,VHL,XIAP
prednisolone		chemical drug		0.426	0.0407	API5,ARSA,BNIP2,CASP2,CASP3,CTSB,CXCR4,FAS,GABARAPL1,IL10,ISG20,LDLRAD4,NFKB1,NMT2,NXN,PGK1,RHOA,SOD1,SQSTM1,SRGN,TSC22D3,TUBA4A,ULK2
NTN1	-24.82	growth factor		1.067	0.0412	ACTB,CCL22,CTSB,IL10
NR6A1		ligand-dependent nuclear receptor		1.929	0.0412	LMNA,NANOG,POU5F1,VIM
linalool		chemical - endogenous non-mammalian			0.0412	ACOX1,PPARA,SOD1,STAT3
FOXM1	2.654	transcription regulator		1.1	0.0413	ANXA1,BRIP1,CTNNB1,FLT1,JUN,LDHA,NANOG,NFKB1,PGK1,POU5F1,PRR11,SQSTM1,STAT3,VIM,ZEB2
Salmonella enterica serotype abortus equi lipopolysaccharide		chemical toxicant	Inhibited	-2.156	0.0417	ABL2,BABAM2,DNAJB4,EGR1,F3,FFAR2,FLT1,IDO1,IL10,IRF1,LAMP3,OASL,PIM3,SYNPO2,TNFSF15,TNFSF9,TNIP3
LCK	-0.166	kinase		0.263	0.0418	ANXA1,EGR1,EIF6,IRF1,ITGAL,JUN,NOP58,RPL36AL,TAT
KAT2A	1.61	enzyme		1.414	0.0418	CASP3,E2F2,GABARAPL1,H2AZ1,HSPA5,HSPD1,JUN,LDHA,YBX1
ZFPM1		transcription regulator			0.0418	ALOX5AP,ANXA5,ENPP1,IL2RG,KLF6,LAIR1,MPL,PRELID2,SLC50A1
EFNA5	-1.208	kinase		-0.816	0.0418	ADAMTS4,APOBEC3G,IRF1,KLK7,NOS1,RHOA,SLC20A1
E. coli B4 lipopolysaccharide		chemical toxicant		1.717	0.0419	ANXA1,APAF1,CASP2,CASP3,CASP6,CYP8B1,F3,FAS,FBLIM1,HLA-A,IFITM3,IL10,IMP4,LCP1,NFKB1,NFKBIA,PANK1,PDLIM5,PLEKHG2,PPARA,PTGES,PTPRC,RPL7,RPS25,SLC14A2,TNFSF8
potassium chloride		chemical drug		-1.44	0.0422	ATF3,ATP2B1,CASP3,CASP6,EGR1,FGFR2,HSPA5,JUN,NOS1,NR4A1,PDIA3,PIM3
EPAS1	25.339	transcription regulator		-0.798	0.0422	ADIPOQ,AXL,BHLHE40,CDCP1,CXCR4,FLT1,FXN,HSPA4,HSPA5,ITIH5,LDHA,NAMPT,NANOG,POU5F1,PRKCA,PTK6,RB1CC1,SLC11A2,SLC2A4,SOD1,TNFSF15,UGP2
CXCR4	1.796	G-protein coupled receptor		-0.426	0.0423	AXL,CD44,CTNNB1,CXCR4,EGR1,F3,JUNB,PGK1
E2F6	-1.778	transcription regulator	Activated	2	0.0423	APAF1,CBX5,E2F2,METTL2B,PCLAF,RRM2,SMC1A,ZNF43
MAPK3	-0.782	kinase		-1.154	0.0435	B4GALT1,CTNNB1,EGR1,HLA-DQB1,IL10,JUN,JUNB,NR4A1,PTGES,SOD1
sulforafan		chemical drug		1.053	0.0435	APAF1,CASP3,CD44,FAS,FTL,NFKBIA,NQO1,PTGES,PTPRC,SLC6A4,SOD1,SQSTM1,TAX1BP1,VIM,XIAP
LDL		complex		-0.126	0.0437	ATF3,AXL,CASP3,CASP6,CD68,CREM,CTNNB1,EGR1,F3,FAS,HSPA5,HSPA6,IDO1,IFITM1,IRAK4,JUN,MX1,NAMPT,NFKB1,NR4A1,PTAFR,SQSTM1,STAR,STAT3,TANK
PGF	0.611	growth factor		0	0.044	ALOX5AP,ATF3,CXCR4,E2F2,EGR1,FLT1
miR-34a-5p (and other miRNAs w/seed GGCAGUG)		mature microRNA		1.732	0.0442	ATF3,AXL,BVES,CD55,CTSW,E2F2,GPR155,IKBIP,LIN28A,POU5F1,SELPLG,SHISA2,SUPT3H,TMC7
erlotinib		chemical drug		-0.135	0.0444	AICDA,AXL,EGR1,ENAH,F3,FAS,IL11,IRAK4,NFKBIA,NOX4,OCLN
ASPSCR1-TFE3		fusion gene/product		0.905	0.0444	APOL2,BHLHE40,EZR,GABARAPL1,HLA-E,MREG,OLFML2A,RAB7A,SV2B,TACC1,WBP2
CNOT7	0.3	transcription regulator			0.0445	B2M,IFITM1,PPM1K,SLC7A11,SP110
APEX1	0.62	enzyme		-0.447	0.0445	EGR1,FTH1,IL10,JUNB,NR4A1
proteasome inhibitor PSI		chemical - protease inhibitor		-0.049	0.0445	CD55,FAS,HSPA5,PRKCA,SQSTM1
OGA	-0.078	enzyme		-0.275	0.0447	ADIPOQ,ALOX5AP,APOBEC3G,ARPC4,ATP5ME,ATP5MG,BNIP2,CAMK1D,CASP2,CCBE1,CD24,CD44,CD55,CD68,COX6C,CTNNB1,CYP4V2,FAS,GNE,IGFBPL1,IL17RD,IL6R,JUN,KREMEN1,MCAM,MYO10,NANOG,NDUFA13,NDUFA5,NDUFA6,NPHS1,S100A6,TUBA1A,TUBA4A,VIM,VSIG1
SP1	-0.3	transcription regulator		0.428	0.0455	ATF3,ATP5F1B,BMP7,CASP3,CCL22,CD55,CHRNA5,CREM,CXCR4,EGR1,EZR,F3,FAS,FLT1,FYN,HINT1,HSPA5,IFITM3,IL10,IRF1,JUN,KLF6,MPL,NFKB1,NFKBIA,NOS1,NOX4,PDE6B,PGK1,PIGM,POU5F1,PRKCA,PRKCB,PTPN1,RBL1,SLC11A2,SLC25A5,SLC31A1,SOD1,SPN,STAR,STAT3,TBXA2R,TINCR,TNFSF14,VIM,ZEB2
cardiotoxin		chemical - other		1.667	0.0456	ACOX1,B2M,CASP3,CTSB,CXCR4,E2F2,EZR,GNAI3,HSPA5,IL10,IL2RG,IL6R,KPNA2,LRG1,NAMPT,NPM1,OSTF1,PIGR,PTPRC,RBL1,RPSA,SNRPD1,STAT3
Mmp		group			0.0456	AXL,FAS,OCLN
Pdgfr		group			0.0456	EGR1,POU5F1,VIM
FOXD2-AS1	-23.528	other			0.0456	CDC42,CTNNB1,RRM2
SAMHD1	0.949	enzyme			0.0456	MX1,NFKB1,NFKBIA
DANCR	0.123	other			0.0456	CTNNB1,RAB1A,VIM
CHRM1		G-protein coupled receptor			0.0456	EGR1,JUN,NOS1
TRPV1	-1.2	ion channel			0.0456	HLA-DQB1,IL11,TRPV1
ELK4	-1.086	transcription regulator			0.0456	EGR1,JUNB,NR4A1
DOCK2	-1.766	other			0.0456	ADIPOQ,IL10,PPARA
BLM	7.034	enzyme			0.0456	IL10,ISG20,MX1
MZF1	-1.063	transcription regulator			0.0456	AXL,NOS1,PRKCA
RPL22	0.769	translation regulator			0.0456	ATF3,DNAJC3,HSPA5
ACO1	0.256	enzyme			0.0456	FTH1,FTL,GAPDH
ethylenediaminetetraacetic acid		chemical drug			0.0456	EGR1,MCAM,SELPLG
ryanodine		chemical - endogenous non-mammalian			0.0456	CDC42,RHOA,STAR
EIF2AK3	2.748	kinase		0.711	0.0458	APAF1,ATF3,DNAJC3,DNASE1,EGR1,GORASP2,HSPA5,HSPA9,JUN,MTHFR,PDIA3,SPATA5,SQSTM1,XIAP,YARS1
CCN5		growth factor		0.431	0.0458	ADIPOQ,CD24,CD44,CTNNB1,JUN,SLC2A4,VIM
carrageenan		chemical drug		-0.563	0.0458	EGR1,JUN,JUNB,NFKB1,NFKBIA,PTGES,RPS6
histamine		chemical - endogenous mammalian	Inhibited	-2.024	0.0465	CDC42,CTNNB1,CXCR4,F3,IL10,JUN,NR4A1,OCLN,PTGES,PTGIS
CTCF	0.997	transcription regulator		0.231	0.0466	ATXN3,AVPR1A,CASP2,CD68,CXCR4,EGR1,HLA-DQA1,HLA-DQB1,HLA-DRB5,LYZ,PBXIP1,SLC7A11,TSIX,TUBA4A
EIF2AK2	-0.322	kinase		-0.16	0.0473	ATF3,BHLHE40,BRIP1,EGR1,FAS,IFITM1,IRF1,ISG20,NFKBIA,TUBA1A,XIAP
L-tryptophan		chemical - endogenous mammalian		-0.277	0.0478	CYP1A2,S100A6,SLC7A11,TAT
branched chain amino acids		chemical drug			0.0478	CASP3,CTNNB1,PPARA,PPM1K
CaMKII		complex			0.0478	CD44,IL10,IRF1,SLC2A4
EIF4G2	1.923	translation regulator		1.067	0.0478	ACTB,JUN,NANOG,POU5F1
CCK		other			0.0478	CREM,EGR1,HSPA5,XIAP
CD200	-1.986	other		-0.343	0.0478	CLEC7A,IDO1,IL10,ITGAL
IL15RA	24.181	transmembrane receptor		0.152	0.0478	CD44,IL10,PTPRC,SPN
2-mercaptoacetate		chemical drug			0.0478	ANXA2,CD68,IL10,S100A10
mezerein		chemical - endogenous non-mammalian			0.0478	EEF1A1,HLA-B,IRF9,MX1
progesterone		chemical - endogenous mammalian		0.017	0.0479	ACOX1,ACTB,ADIPOQ,ATF3,BHLHE40,CASP3,CCL22,CDT1,CTNNA1,CTNNB1,CXCR4,DNAJB4,EGR1,ELL2,ENPP1,EZR,F3,FAM111A,FGFR2,FLT1,FTH1,FUT9,GABARAPL1,GARS1,GREB1,HLA-A,HLA-DQB1,HUNK,IL10,IL6R,INMT,ISG20,JUN,LDHA,LDLRAD4,LITAF,MX1,MYO10,NFKBIA,NR4A1,OCLN,PDK3,PIGR,PPP2R5A,RAP1B,RRM2,S100A6,SIX4,SLC5A5,SRSF7,STAT3,TAT,TRPV1,VIM,WNT7B
PTTG1	-0.029	transcription regulator		0.437	0.0484	CD44,MSH3,POLH,SLC5A5,SMC1A,SUMO1,UBE2B,VIM,XRCC6
ATF1	-0.361	transcription regulator		0	0.0487	EGR1,FTH1,HLA-B,JUN,RHOA,YWHAZ
sildenafil		chemical drug		-0.662	0.0487	CASP3,CREM,FLT1,HSPD1,HSPE1,RHOA
S-nitrosoglutathione		chemical toxicant	Activated	2.219	0.0487	DDX5,NFKBIA,NQO1,S100A10,SOD1,XIAP
ribavirin		chemical drug		1.671	0.0487	CCL22,IFITM1,IL10,IRF1,MX1,OASL
Mek		group		1.105	0.0491	APLP2,AXL,CASP2,CDCP1,CEBPZ,CPM,CTNNB1,DPY19L4,EGR1,F3,GNL3,IL10,IRF1,JUN,JUNB,MANSC1,MLANA,NANOG,NOP58,NOX4,NQO1,NR4A1,POU5F1,RPL23,SLC20A1,SLC5A5,SLC6A14,ST8SIA1,TMEM9B,VIM
nitric oxide		chemical - endogenous mammalian		0.226	0.0492	APAF1,ATF3,CD44,EGR1,FAS,FLT1,FTH1,HPRT1,IDO1,IL10,JUN,JUNB,NQO1,SOD1,SQSTM1,XIAP
3-deazaneplanocin		chemical drug		-0.25	0.0496	CLDN11,FAS,KLF6,PRKCA,SQSTM1,TRIM14,TSC22D3,ZNF286A
DNMT3A	-0.561	enzyme	Activated	2.265	0.0524	CASP6,CXCR4,E2F2,GRK3,IRF1,KDM6B,MAPK13,NANOG,NQO1,NR4A1,POU2AF1,POU5F1,PRKCB,PTPRC,RAP2B,SKIL,XRCC2
AGN194204		chemical drug	Activated	2.683	0.0533	ADIPOQ,AEBP2,ANXA2,ARL4C,ATF3,CPT1A,CRYBG1,EMP3,GAPDH,H2AZ1,IFITM3,IL11,IRF1,KLF6,LDB3,LMNA,PDCD4,SLC3A2,SPN,STAC2,SYT13
BTK	0	kinase		-1.757	0.0562	AICDA,ATP6V0D2,CCT6A,CXCR4,IFITM1,IL10,IRF1,IRF9,ISG20,JUN,MX1,SPN
RELA	0.172	transcription regulator	Activated	2.297	0.0598	ALOX5AP,ARHGDIB,B2M,BHLHE40,CARD8,CASP3,CCL22,CD44,CEMIP2,CTSB,CXCR4,EGR1,EWSR1,F3,FAS,HLA-B,IL10,IRF1,ISG20,JUN,JUNB,NAMPT,NANOG,NFKB1,NFKBIA,NR4A1,POU2AF1,POU5F1,PTGES,S100A6,SLC2A4,SMAP2,STAR,TANK,TMSB10/TMSB4X,TPMT,VHL,VIM,XIAP
rottlerin		chemical - kinase inhibitor	Activated	2.196	0.0635	APOBEC3A,APOBEC3G,CASP2,EEF2K,IL10,JUN,OCLN,PDCD4,XIAP
Ngf		group		-1.862	0.0666	ANXA2,DCX,EGR1,JUN,NOS1,NR4A1,PRKCA,TRPV1
IL12A	23.21	cytokine		1.751	0.0703	CASP3,FAS,IL10,IRF9,SELPLG,STAT3
SDCBP	1.003	enzyme		1.992	0.0713	CDC42,CTNNB1,RHOA,VIM
2-(4-amino-1-isopropyl-1H-pyrazolo[3,4-d]pyrimidin-3-yl)-1H-indol-5-ol		chemical reagent	Activated	2.129	0.0732	AKAP13,ATF3,BRIP1,CD44,CLSPN,CPT1A,E2F2,EGR1,GINS1,HBP1,IL6R,KIF18B,KLF6,KPNA2,NR4A1,TNFAIP8L1,XRCC2
ETV6-RUNX1		fusion gene/product		-1.883	0.0765	ALOX5AP,CALN1,CD44,CFL1,CLIC1,DSTN,EIF4A1,EMP3,FTH1,GREB1,GZMB,IFITM1,IRF1,IRF9,ISG20,ITGAL,KLF6,NLRC3,PDLIM5,PTPRC,RPS6,SPIB,STAT3,TAX1BP1,TNFSF9,TSC22D3,ZMAT3
POU2AF1	-1.244	transcription regulator		1.996	0.0801	AICDA,B4GALT1,CTNNA1,IFITM1,MX1,S100A10,SPIB
telmisartan		chemical drug	Inhibited	-2.412	0.0801	ADIPOQ,CASP3,CPT1A,NPHS1,OCLN,PPARA,SLC2A4
dalfampridine		chemical drug		-1.89	0.0859	APAF1,ATF3,EGR1,JUN,JUNB,NR4A1,SAP18
GDNF	-1.245	growth factor	Inhibited	-2.207	0.0867	ACTB,CASP3,CTSB,EEF2,EGR1,RPSA,SCN11A,XIAP
CLDN7	-23.601	other		-1.849	0.0928	APLP2,ARHGDIB,CD68,CEACAM5,DNAJB6,F3,H2AC18/H2AC19,HLA-B,MX1,NUDT21,RPL34,RPS7
eicosapentenoic acid		chemical drug		-1.793	0.0942	ADIPOQ,CD44,IL10,JUN,KCNJ11,NFKB1,PPARA,PSMC2,PTGES,UBE2B
IL13		cytokine	Inhibited	-2.536	0.0991	ACOX1,ADAM28,ALOX5AP,ARNTL2,ATF3,CASP3,CASP6,CCL22,CD209,CD3EAP,CD44,CLEC7A,CSF2RA,CTSB,CXCR4,DIPK2B,DNAJC16,EGR1,EZR,F3,FAS,GP2,HLA-DRB5,IDO1,IL10,IL11,JUN,KLF6,PCDHB9,PLCXD1,PTGES,RHOA,SLC26A4,ST3GAL6,TRPV1
PLA2R1		transmembrane receptor		1.98	0.0995	ATP5F1B,BDH2,NDUFA5,SQOR
taurine		chemical - endogenous mammalian	Inhibited	-2.219	0.0999	ADIPOQ,AXL,CPT1A,PPARA,VIM
methylprednisolone		chemical drug	Activated	2.526	0.104	ADCY6,AKR1D1,ANXA1,ANXA2,ARSB,ATP5F1C,B2M,CAMK1D,CCT6A,CD44,COX6A1,CREM,CYP1A2,DSG3,DYNLL1,F3,GNL3,HSPA1A/HSPA1B,IL10,IL6R,IRF1,IVD,IVNS1ABP,JUN,KLK7,KRAS,NDUFV3,NFKB1,NFKBIA,NPM1,NUP58,OR51E2,PDP2,PIGR,PIM3,PTPN1,PTPRC,STAT3,SULT2A1,TLR10,TLR6,TLR7,TMSB10/TMSB4X,TNIP3,TPMT,TUBA4A,UBE2B,VIM,ZNF622
propofol		chemical drug		-1.98	0.109	ANXA1,CASP3,EGR1,HMGB1,SOD1
GRN	0.007	growth factor		-1.963	0.11	CASP3,CTNNB1,IL10,SQSTM1
cytokine		group		-1.904	0.114	ADAMTS4,AICDA,CCL22,CCR6,CD209,EGR1,F3,FAS,IDO1,IRF1,JUN,NOS1,RPSA,STAT3
N-nitro-L-arginine methyl ester		chemical drug	Activated	2.97	0.115	ADIPOQ,ATF3,CASP3,CD68,FAS,NFKBIA,NOS1,RHOA,SLC2A4,SOD1
chromium		chemical drug	Activated	2.449	0.12	C1QTNF2,METTL21A,NQO1,NUMBL,ZKSCAN3,ZMAT3
NANOG	-1.532	transcription regulator	Inhibited	-2.898	0.121	EGR1,HNRNPH1,HSPA1A/HSPA1B,NANOG,PDCD4,POU5F1,RIPPLY3,S100A6,SET,XIAP,YWHAE,ZFP42
salirasib		chemical drug	Inhibited	-2.4	0.128	ATF3,BHLHE40,KRAS,LDHA,OCLN,PGK1
3-methylcholanthrene		chemical toxicant		-1.949	0.136	CYP1A2,IL10,NQO1,NR4A1,PTGES,SLC7A11
TSC1	2.343	other	Inhibited	-2.621	0.141	CTNNB1,CYP1A2,LDHB,NIBAN1,NPM1,NQO1,RPS6
NRF1	-0.295	transcription regulator		1.756	0.149	COX6A1,COX7A2,COX7B,FTH1,NQO1,PSMC4,VIM
BMS-690514		chemical drug	Inhibited	-2	0.156	DNAJB6,HSPA4,HSPE1,PPARA
mir-133		microRNA		-1.906	0.157	CDC42,CMTM6,FTL,MSN,RB1CC1,RHOA,SLC2A4
lipoteichoic acid		chemical - endogenous non-mammalian	Inhibited	-2.028	0.165	CXCR4,IL10,NR4A1,POU2AF1,PTAFR,TLR6,TLR7
HOTAIR		other	Inhibited	-2.17	0.167	ABL2,GREB1,IFITM1,MX1,NFKBIA
emodin		chemical drug		-1.948	0.172	ADIPOQ,CXCR4,HSPA5,OCLN,SOD1,VIM
methapyrilene		chemical drug	Activated	2.111	0.176	ANXA2,ANXA5,ATF3,CPT1A,CTSB,DBI,EEF1A1,HSPA5,PRKCB,RPL27,SLC3A2,YWHAZ
SATB2	0	transcription regulator	Inhibited	-2.194	0.189	BCL11B,ENPP1,NANOG,NOX4,ZNF626
quinolinic acid		chemical - endogenous mammalian	Inhibited	-2.2	0.189	EGR1,HSPA1A/HSPA1B,JUN,JUNB,SQSTM1
IGF2		growth factor		-1.922	0.196	CASP6,CRY1,CXCR4,EGR1,IL10,IL11,JUNB,NFKBIA,PDCD4,RRM2,SLC20A1,SLC2A4,TAT,ULK2
isotretinoin		biologic drug	Inhibited	-2.566	0.2	CYP2B7P,IRF1,KLK7,PRKCA,PTGIS,SLC6A14,SPN
RHO		G-protein coupled receptor	Inhibited	-2.236	0.201	B2M,CASP3,CD44,PDE6A,PDE6B,S100A6
metronidazole		chemical drug		-1.897	0.205	BMP7,CTSB,DNAJB4,FTH1,IL10,JUNB,RHOA,ST3GAL6,STAT3,TMC7
LCN2		transporter	Activated	2.157	0.206	CCL22,FAS,IL10,IVNS1ABP,MSN,NR1H2,TAGLN2,VIM
ERN1	0.132	kinase		1.988	0.207	ATF3,CYP1A2,DNAJC3,FAS,HSPA5,IFITM1,JUN,LPCAT2,NOX4,SLC20A1,SMARCB1,SRP19
CUL4B	-0.55	other	Inhibited	-2	0.208	CCNH,HSPA9,PSMA1,SOD1
IRF7	-0.914	transcription regulator	Activated	2.284	0.208	APOBEC3G,ATP5F1A,IDO1,IFITM1,IFITM3,IRF1,IRF9,ISG20,LILRA5,MX1,NAMPT,NT5C3A,OASL,TMBIM6
PF4		cytokine		-1.8	0.209	CCL22,CPM,E2F2,F3,IRF1,LY75,NFKBIA
CBX5	-1.074	transcription regulator	Activated	2.538	0.212	CD24,CD68,CPA4,FKBP14,H2AC18/H2AC19,MUC20,PROM2,PTK6,QPRT,TLE4
KDM5A	0.644	transcription regulator	Inhibited	-2.111	0.213	ATP5F1A,CD55,CHRNB1,COX17,COX6A1,COX7A2,HSBP1,NDUFA13,NDUFA5,NDUFA6,TOMM22
ACOX1	-1.076	enzyme	Inhibited	-3.45	0.214	ACOX1,ANXA2,CYP1A2,HLA-DQA1,HLA-DRB5,HSPA5,KLF6,RPL12,RPS24,SLC20A1,SQSTM1,TAGLN2
BDNF	-22.499	growth factor	Inhibited	-2.084	0.216	ANXA2,ANXA5,BHLHE40,BMP7,CASP3,CAV2,CXCR4,EEF2,EGR1,FTL,HSPA5,JUN,NOS1,NR4A1,PAFAH1B1,PDLIM5,REEP5,RHOA,RPL35A,RPL37A,RPS23,S100A10,TMBIM6,TUBA1A,VIM
ethylene glycol tetraacetic acid		chemical reagent		1.98	0.221	EGR1,HSPA5,IL10,STAR
PIK3CG	0.778	kinase	Inhibited	-2.349	0.234	ATP6V0D2,B2M,CTSW,CXCR4,ENPP1,GZMH,HLA-A,IL10,IRF1
DICER1	-0.087	enzyme	Inhibited	-2.787	0.249	APOBEC3G,CASP3,CD44,CXCR4,EGR1,ENTPD1,GNG2,GZMB,HNRNPH1,IL10,JUN,KRAS,LCP1,MCAM,NPHS1,PDCD4,PRKCA,RANGAP1,SCN11A,SPN,VIM,WNT7B,ZEB2
HNF1B		transcription regulator	Inhibited	-3.118	0.25	BHLHE40,CD44,CTNNB1,FBLIM1,OCLN,PDE4C,PSTPIP2,PTGIS,S100A6,ZEB2
TBX21	1.173	transcription regulator		1.969	0.254	GZMA,GZMB,IL6R,NKG7,SELPLG,ZEB2
MXD1	-0.738	transcription regulator	Inhibited	-2.621	0.257	EIF4A1,EIF4E,NOP58,RPL3,RPL30,RPS13,RPSA
thioacetamide		chemical toxicant		1.961	0.261	ANXA1,ANXA2,BHLHE40,BRIP1,CD44,CD55,CDCP1,CYP1A2,CYP8B1,EMP3,GSTM3,HAT1,HSPA4,JUN,LRAT,S100A10,S100A11,SLC7A11,TMSB10/TMSB4X
Hdac		group	Activated	2.339	0.267	APAF1,ATF3,CSF2RA,CTNNB1,CXCR4,EGR1,IL6R,JUN,KLF6,MPL,NR4A1,ZEB2,ZNF160
laquinimod		chemical drug	Inhibited	-2.985	0.267	AMER3,CCL22,CYP1A2,FBXO27,GPR82,IDO1,OLFML2A,SLC7A11,SYT15
SIRT1	-0.542	transcription regulator	Inhibited	-2.354	0.271	ACAP1,ACTB,ADIPOQ,BCLAF1,CPT1A,CTNNB1,FAS,GABARAPL1,GSTM3,H2AZ1,HLA-A,HLA-DQA1,HLA-DQB1,HLA-DRB5,HSPA4,HSPA5,IFITM3,IL10,IL2RG,KIF13B,MGAT2,MYL6,NANOG,NDUFA5,NKG7,POU5F1,RPL10A,SLC36A2,SLC7A11,SP110,STAT3
TAL1	-0.877	transcription regulator		-1.938	0.274	ARSA,BHMT2,CHRNA5,FBXW7,GINS1,HLA-A,HLA-B,HLA-C,HLA-E,JUN,NFKB1,NOS1,PGAM5,RPS3A,XRCC6,YARS1,ZNF677
MAVS	-1.182	other	Activated	2.219	0.276	IFITM3,ISG20,NFKB1,NT5C3A,OASL,TLR7
acetaminophen		chemical drug		1.766	0.278	ACTB,CASP3,CYP1A2,FAS,FLT1,HSPA5,HSPD1,JUN,NQO1,PRKCB,PTPN1,TUBA1A,TXN,YWHAZ
GCG		other	Inhibited	-2.613	0.287	ADIPOQ,CASP3,CPT1A,IAPP,IVD,SLC2A4,TAT
D-galactosamine		chemical - endogenous mammalian		-1.941	0.293	CTSB,IL10,JUN,JUNB
Growth hormone		group		-1.984	0.294	ACTB,ADIPOQ,ARID5B,BMP7,BPHL,EGR1,FTH1,IRF1,JUN,JUNB,NAMPT,NFKBIA,NOX4,PPARA,SOD1,TUBA1A,YWHAZ,ZEB2
NKX2-1		transcription regulator		-1.941	0.298	CHRNA5,CLDN18,CTNNB1,EMP2,HLA-A,INMT,LRG1,LYZ,MREG,PIGM,RRM2,SLC5A5,SLC6A14,WNT7B
KMT2D	-0.992	transcription regulator	Inhibited	-2.048	0.301	AP1S3,B3GNT6,BVES,CD55,CNTLN,CRIP1,DSG3,GK5,IRF1,POGLUT3,PTGR2,RAB42,SIX4,TRMT2B,WDR17
cephaloridine		chemical drug	Inhibited	-2.804	0.305	ADAT1,CDT1,HSPA1A/HSPA1B,NQO1,OSMR,PCLAF,PEX13,PSMD11
ALB		transporter	Activated	2	0.307	CASP3,HSPA5,NPHS1,SQSTM1
docosahexaenoic acid		chemical drug		-1.883	0.317	ACOX1,ADIPOQ,CD44,CPT1A,CXCR4,FAS,IL10,NFKB1,NOX4,POU5F1,PPARA,PTAFR,PTGES
NR3C2		ligand-dependent nuclear receptor	Inhibited	-2.121	0.319	ARPC2,CXCR4,EGR1,GPR83,HLA-DQB1,HSPA9,JUNB,MLF1,NOX4,TSC22D3,TUBA4A
PTH		other	Inhibited	-2.259	0.332	BHLHE40,CGNL1,CREM,CTNNB1,CXCR4,HSPA5,IL11,IL6R,JUN,LMNA,NR4A1,SLC2A4,WNT7B
L-triiodothyronine		chemical - endogenous mammalian	Inhibited	-2.104	0.334	ACOX1,ACTB,ADIPOQ,APAF1,ARHGAP26,ARSA,ATP1B2,CAPZA1,CASP3,CASP6,CD44,CPT1A,CPT2,CTNNB1,DBT,EGR1,F3,FAS,H2AC18/H2AC19,H6PD,HINT1,LMNA,LYZ,NR4A1,PGK1,PLEKHG2,PPARA,PTAFR,PTGIS,RBL1,RPS14,SLC25A45,SLC2A4,SSB,STAR,TMF1,TTN
hexamethylene bisacetamide		chemical reagent	Inhibited	-2	0.337	IMP4,NPM1,SNRPB,SNU13
D-fructose		chemical - endogenous mammalian		-1.981	0.337	ADIPOQ,CD68,RPS6,SLC2A4
N-acetylmuramyl-L-alanyl-D-isoglutamine		chemical - endogenous non-mammalian		-1.948	0.348	FZD4,IDO1,IL10,NFKBIA,XIAP
MYOCD		transcription regulator		-1.912	0.36	CASP3,CCBE1,GJC1,KCNJ3,LPP,PTPRB,TTN
HDAC1	-0.531	transcription regulator	Activated	2.881	0.366	ADIPOQ,APAF1,ATF3,CD44,CDT1,E2F2,EGR1,EPGN,FAS,FLT1,GABARAPL1,IL10,NFKBIA,POU5F1,RBL1,RRM2,SQSTM1,STAT3,TSC22D3,VHL
KLF15		transcription regulator		-1.995	0.366	ACOX1,CPT2,NPHS1,SLC2A4
NRL	-23.823	transcription regulator		-1.969	0.396	GUCA1B,PDE6A,PDE6B,PTPN1
CLPP	0.223	peptidase	Inhibited	-2.236	0.4	ATP5F1A,ATP5F1B,GAPDH,HSPA9,HSPD1
panobinostat		chemical drug		-1.982	0.425	CDC42,RHOA,VIM,YWHAZ
NR5A1		ligand-dependent nuclear receptor		-1.969	0.425	NOS1,POU5F1,STAR,SULT2A1,VIM
mir-223		microRNA		-1.769	0.436	ABCA13,FBXW7,MREG,NQO1,RASGRP4,S100A6,SLC11A2,SLC2A4,STAT3,TLR7
BRD4	0.405	kinase		-1.982	0.436	ALDH1B1,BHLHE40,CXCR4,GINS1,IL6R,IRF1,MANEAL,MMACHC,NQO1,RRM2
CD274	-2.426	enzyme		-1.946	0.439	GZMB,IDO1,IL10,STAT3
FASN	1.851	enzyme	Inhibited	-2.2	0.451	ACOX1,ADIPOQ,IL10,TBXA2R,VIM
EGR2	-1.351	transcription regulator	Inhibited	-2.49	0.459	BHLHE40,EGR1,GNB4,HSPA5,IL10,IL6R,JUN,NCMAP,PDE7A,STAR,ZEB2
MAFB		transcription regulator	Inhibited	-2.429	0.47	ACTB,CAP1,F2RL3,GSDMA,IL10,NPHS1
POR	0.918	enzyme	Inhibited	-2.345	0.486	ANXA5,CHMP4C,CHRNA5,CPT1A,CPT2,CYP1A2,CYP8B1,GREB1,HLA-A,HLA-DQA1,HLA-DQB1,HLA-DRB5
ETS2	0.812	transcription regulator		-1.982	0.488	FLT1,JUN,JUNB,LYZ,TNFSF14
l-asparaginase		biologic drug		1.89	1	BDH2,CENPH,CLSPN,KIF18B,NIBAN1,RBL1,SGO1
Ifn gamma		complex		1.953	1	APOBEC3G,CASP3,FAS,FLT1,IL10
ASCL1	-24.85	transcription regulator	Inhibited	-2	1	DCX,LMX1B,NUMBL,RHOA
TFAP2A		transcription regulator	Inhibited	-2.236	1	ANXA1,NOS1,PSAP,RPL6,RPL7,RPLP0
LHX1	23.617	transcription regulator	Inhibited	-2	1	BHMT2,FUT9,PRXL2A,SHISA2
LEF1	-0.601	transcription regulator	Inhibited	-2.052	1	C3orf70,CASP3,CD44,CXCR4,FAS,GPR83,SPECC1,TLCD5,VIM,ZC3H12D
TAF4	2.098	transcription regulator	Activated	2	1	ABL2,E2F2,EPGN,MLANA
TRAF2	0.569	enzyme	Activated	2	1	FAS,FFAR2,NFKB1,PTPN14
ESR2		ligand-dependent nuclear receptor	Activated	2.169	1	ARID5B,ATF3,ATP2B1,CCT3,CCT7,CD3EAP,CEMIP2,CLDN11,CPM,CTNNB1,CYP2B7P,EGR1,EIF4E,EMP3,GNL3,GREB1,GSPT1,HPRT1,HSPD1,JUNB,KCNJ3,KPNA2,KPNB1,LMNA,ME2,NFKB1,NFKBIA,OCLN,PABPC1,PCYOX1,POU5F1,PSMA4,PSMC4,PTGIS,RALA,SHISA2,SSR1,ST8SIA1,TAT,TRIM14,TRIP13,VIM,XIAP
let-7a-5p (and other miRNAs w/seed GAGGUAG)		mature microRNA		-1.825	1	ACSL6,CASP3,CEMIP2,CSDE1,EIF4G2,KRAS,LIN28A,NXN,SLC38A1,SMC1A,STAT3,VIM
NEUROG1		transcription regulator	Inhibited	-2	1	DCX,LCP1,RHOA,SQOR
FBXO32	0.151	enzyme	Activated	2.236	1	DNAJC3,HSPA5,PDIA3,PTGES,PTGIS
IL25		cytokine		-1.969	1	FLT1,IL10,NMUR1,OCLN
HNF1A		transcription regulator	Inhibited	-2.415	1	ANKS4B,AP3M1,BSDC1,CD55,CMC2,CYP1A2,CYP4V2,ENTPD3-AS1,FAM107B,FAS,FFAR2,FUT6,FUT9,GARS1,HNF1A-AS1,HSPA5,IAPP,PATJ,PEX13,PGK1,PIGR,PRR13,TAT,TMOD2
TGFBR1	1.815	kinase		1.982	1	BHLHE40,NANOG,SLC5A5,STAR,VIM
MAPK7	0.253	kinase		-1.934	1	JUN,NQO1,NR4A1,VIM
NR0B2		ligand-dependent nuclear receptor	Activated	2.174	1	ACOX1,CPT1A,CYP8B1,EGR1,PDIA3
tazemetostat		chemical drug	Inhibited	-2.556	1	BABAM2,CBFA2T2,CD58,CTNNB1,EIF4E,EZR,HMGB1,HSPA5,HSPA9,KPNB1,MSN,NQO1,PDLIM5,RAN,SLC38A1,SRSF6,STAT3,STEAP2,YWHAE
NR5A2		ligand-dependent nuclear receptor		-1.926	1	CYP8B1,JUN,JUNB,POU5F1,STAR
IL7	23.443	cytokine		1.995	1	CASP3,CD3D,CXCR4,E2F2,FAS,GARS1,MX1,SELPLG,TNFSF8
EHMT1	-0.356	transcription regulator	Inhibited	-2.236	1	CORO2A,HES2,MEGF9,NANOG,POU5F1,SCAMP4,STAC2
tributyltin		chemical reagent	Activated	2.449	1	ACOX1,IL11,LDHA,NDUFV3,PPARA,SPN,STAC2,SYT13
SP2509		chemical reagent	Inhibited	-2.556	1	BABAM2,CBFA2T2,CD58,CTNNB1,EIF4E,EZR,HMGB1,HSPA5,HSPA9,KPNB1,MSN,NQO1,PDLIM5,RAN,SLC38A1,SRSF6,STAT3,STEAP2,YWHAE
2-amino-5-phosphonovaleric acid		chemical - other		1.8	1	APAF1,BVES,EGR1,JUN,JUNB,NR4A1,RPS15A,TAF8,YPEL5
