# Supplementary material for: HIV specific CD8+ TRM-like cells in tonsils express exhaustive signatures in the absence of natural HIV control
Source: Front Immunol. 2022 Oct 18;13:912038. doi: 10.3389/fimmu.2022.912038 (PMC9623418; doi:10.3389/fimmu.2022.912038)
Supplement: Supplementary file 7 [file Table_10.xlsx]

## Sheet: AlphaBeta Clonotype_Expanded
Supplemental Table 10A
Related to Figure 6
Statistics for Genes Upregulated in Expanded- vs Unexpanded (t- test implemented in R using Seurat package and function FindAllMarkers)
Expanded	logfoldchanges	pvals_adj
HLA-DRB1	1.19612	0.29917
NKG7	1.14996	0.333777
PTPRCAP	1.50864	0.37483
TCF25	1.35786	0.762136
HIST1H1C	1.73426	0.762136
CCL4	1.1704	0.762136
SENP6	2.79953	0.762136
BTG3	1.37421	0.762136
HLA-DRB5	0.82658	0.762136
PDCD1	1.51471	0.762136
STAT5B	1.35588	0.762136
PLEKHG2	0.920962	0.762136
ALKBH6	2.73609	0.762136
RAPGEF1	2.26569	0.762136
CCL4L1	1.08818	0.762136
CCL4L2	1.08818	0.762136
HLA-DRB6	0.706838	0.762136
TWF2	2.09208	0.762136
KANSL1	1.69486	0.762136
FAM53B	2.69864	0.762136
COTL1	0.990722	0.762136
RPS26P11	3.00261	0.762136
ITGB7	2.91064	0.762136
TPX2	3.68273	0.762136
IRF7	1.46811	0.762136
RNASEH2C	1.85539	0.762136
CCL5	0.498804	0.762136
MAF1	2.14395	0.762136
ZFC3H1	0.956618	0.762136
CHST12	1.63415	0.762136
SSU72	1.74855	0.762136
FBXL12	1.92575	0.762136
CAPN1	3.18513	0.762136
RPP21	1.31698	0.762136
PPM1G	1.44864	0.762136
ACIN1	1.393	0.762136
SMC4	1.17868	0.762136
TMPO	1.28922	0.762136
FAM110A	2.37618	0.762136
CCL3	1.24979	0.762136
SIVA1	1.36597	0.762136
SEC16A	1.96766	0.762136
DUSP2	0.910525	0.762136
MIEN1	1.69558	0.762136
EEF1D	0.737274	0.762136
SIT1	1.55603	0.762136
LIMD2	0.899601	0.762136
GPR56	1.55154	0.762136
MUTYH	3.35293	0.762136
ITSN2	0.953788	0.762136
SIRT7	2.04047	0.762136
GNPTG	1.97051	0.762136
GIT2	1.65495	0.762136
EGLN2	1.2657	0.762136
NBR1	2.12274	0.762136
E2F3	2.44969	0.762136
SEC14L1	1.41628	0.762136
ZAP70	0.904002	0.762136
DENND2D	1.3527	0.762136
BSCL2	4.12423	0.762136
DNAJB1	0.828111	0.762136
RNASET2	1.8073	0.762136
SYNGR2	1.2382	0.762136
STX11	0.903279	0.762136
PMAIP1	0.851953	0.762136
ATXN1L	3.03661	0.762136
CHCHD3	1.92507	0.762136
PARVG	1.28404	0.762136
NKIRAS2	1.69995	0.762136
PQLC3	2.20279	0.762136
LOC100129917	3.31407	0.762136
TAP1	0.959507	0.762136
MPHOSPH8	0.808626	0.762136
CRTC2	2.11079	0.762136
ACO2	1.77333	0.762136
ANKRD36B	0.775739	0.762136
LINC00657	1.09477	0.762136
STARD7	0.983802	0.762136
STRA13	2.11663	0.762136
SLC25A45	1.12788	0.762136
C11orf48	1.35422	0.762136
SPTLC2	1.02597	0.762136
FBXW5	1.77622	0.762136
RSBN1L-AS1	1.44192	0.762136
DYRK4	9.38368	0.762136
EMC1	0.675071	0.762136
MOB3A	0.790576	0.762136
PRELID1	1.12143	0.762136
PHF1	1.37457	0.762136
UTY	1.09323	0.762136
HSPA1A	0.933542	0.762136
SPSB3	1.29489	0.762136
ZBTB17	1.71672	0.762136
LRRC37A2	2.74559	0.762136
PTPN22	0.855529	0.762136
RAB37	2.33458	0.762136
FAM3A	2.08744	0.762136
HTRA2	1.70286	0.762136
OPA1	1.46037	0.762136
DIABLO	1.00303	0.762136
STAMBPL1	1.83026	0.762136
SCYL3	25.8374	0.762136
SLC7A5	0.955501	0.762136
HPS1	1.40083	0.762136
TRPV2	1.74214	0.762136
PDHX	2.74277	0.762136
VSX1	2.77148	0.762136
FKBP3	1.83378	0.762136
ARHGDIA	0.848867	0.762136
PIGG	2.05046	0.762136
FAM179B	1.61801	0.762136
SIGIRR	1.08517	0.762136
CD8B	0.802992	0.762136
ZNF726	2.35984	0.762136
CAPN3	1.64256	0.762136
OASL	0.827771	0.762136
POLG	1.4572	0.762136
CD27	0.886253	0.762136
RBM15	1.24842	0.762136
DUSP22	7.99676	0.762136
CARHSP1	0.992435	0.762136
CIAO1	0.687554	0.762136
SH3GLB1	0.840795	0.762136
CCNA2	5.72027	0.762136
LOC100132352	1.29469	0.762136
BTAF1	1.1287	0.762136
NSFP1	3.35662	0.762136
DEF6	1.15534	0.762136
SLC7A6OS	1.88315	0.762136
RPS19	0.439398	0.762136
NAB1	0.928469	0.762136
HLA-DQB1	0.799153	0.762136
PVRIG	1.55424	0.762136
ATP5D	1.19258	0.762136
HDHD2	6.75923	0.762136
CSF2RA	0.6247	0.762136
GGA3	1.77133	0.762136
LOC283143	1.82653	0.762136
AGK	3.12762	0.762136
UFSP2	2.06407	0.762136
SFI1	1.04052	0.762136
SMARCE1	0.945292	0.762136
MS4A1	8.95601	0.762136
USP22	0.855625	0.762136
UBXN2B	1.12838	0.762136
PGAM1	0.853739	0.762136
HIST1H2BK	1.13351	0.762136
MVK	2.91831	0.762136
ARHGAP25	1.34201	0.762136
DEDD2	0.784771	0.762136
BATF	1.01849	0.762136
PIDD	3.6312	0.762136
TAF4	3.43003	0.762136
PPIB	0.661285	0.762136
CLTA	1.06787	0.762136
FOS	0.676083	0.762136
CC2D1B	0.885941	0.762136
C16orf72	1.74626	0.762136
DMXL1	1.55683	0.762136
HARS	1.43164	0.762136
MSC	1.46694	0.762136
LOC613037	0.616987	0.762136
PTRF	0.915447	0.762136
BTG2	0.814763	0.762136
AP1M1	1.58059	0.762136
EDF1	0.75549	0.762136
CD8A	0.69107	0.762136
ZNF282	25.377	0.762136
BRAT1	2.25396	0.762136
ADAR	1.03755	0.762136
ANXA5	0.927092	0.762136
CSNK1G2	1.85509	0.762136
EIF3I	0.70769	0.762136
LONP1	1.90686	0.762136
RNF8	1.25837	0.762136
IKBKE	2.08079	0.762136
STAG3L2	0.837587	0.762136
LIME1	1.1508	0.762136
HSD17B1	6.26371	0.762136
TTC39B	1.97672	0.762136
BZRAP1-AS1	2.83152	0.762136
CD99	0.687173	0.762136
NEDD9	0.924287	0.762136
FAM108B1	1.57577	0.762136
RBBP5	0.569938	0.762136
BET1L	1.49868	0.762136
WASH1	1.47494	0.762136
RIT1	1.01519	0.762136
CUTC	3.13085	0.762136
LAPTM5	0.6753	0.762136
TCEB1	0.610238	0.762136
MCM2	7.29827	0.762136
MTCH1	1.07246	0.762136
SLMAP	1.71873	0.762136
GSTK1	0.840896	0.762136
RBCK1	1.29824	0.762136
SIRT2	0.8544	0.762136
ZNF14	2.6333	0.762136
LOC100506469	0.566417	0.762136
TP53INP2	1.78743	0.762136
PRKCH	0.747185	0.762136
FLJ36000	2.96806	0.762136
TRMT11	3.3039	0.762136
GSG2	4.82691	0.762136
S1PR5	2.16523	0.762136
LPCAT1	2.0165	0.762136
CHFR	1.26293	0.762136
ZNF410	0.782319	0.762136
ISLR2	0.729258	0.762136
STAMBP	2.13492	0.762136
TTBK2	5.37334	0.762136
SLC25A6	0.751349	0.762136
SCCPDH	2.37227	0.762136
TMEM222	1.33801	0.762136
PSMA5	1.21692	0.762136
WASH2P	1.20168	0.762136
ACTN4	1.11738	0.762136
MANBA	2.30094	0.762136
CRADD	8.715	0.762136
LYSMD2	1.29911	0.762136
NCSTN	1.31252	0.762136
LLGL2	3.15741	0.762136
PFN1	0.528381	0.762136
METTL23	1.24915	0.762136
PLCXD2	1.41232	0.762136
FEN1	3.63581	0.762136
NF2	0.561453	0.762136
DAZAP1	1.73168	0.762136
ACSS3	1.53308	0.762136
STK10	1.02815	0.762136
PKD1	2.04491	0.762136
DPP7	1.02036	0.762136
LOC100132891	2.1033	0.762136
NUDT5	1.58942	0.762136
RAB11A	0.735974	0.762136
C9orf16	1.05505	0.762136
FANCL	4.92951	0.762136
MFN2	1.68069	0.762136
SMC1A	1.17294	0.762136
C17orf61-PLSCR3	26.1948	0.762136
THOP1	3.80756	0.762136
PSD4	1.48105	0.762136
SRCAP	1.27674	0.762136
NLRC5	0.810504	0.762136
DRAM1	1.91354	0.762136
DPH1	1.6134	0.762136
LOC282997	0.62327	0.762136
SETX	1.16327	0.762136
PIAS4	1.80463	0.762136
SIRT3	1.43048	0.762136
DENND3	3.32606	0.762136
ISG15	0.818309	0.762136
CALCOCO1	1.45047	0.762136
PSMD7	0.715692	0.762136
ZNF252P	0.846575	0.762136
ITPA	1.36744	0.762136
RELA	0.783405	0.762136
AP3M2	1.54555	0.762136
ERI3	2.66285	0.762136
MAP7D1	2.08569	0.762136
CENPW	24.6156	0.762136
FKBP5	0.587085	0.762136
RHPN2	0.941346	0.762136
PFKL	1.54256	0.762136
SCRN2	2.17944	0.762136
RPAP2	1.31273	0.762136
CEP76	4.00025	0.762136
GRSF1	1.0483	0.762136
SWAP70	0.745108	0.762136
NANOS1	1.04125	0.762136
SLX4	1.6451	0.762136
UGT8	0.802279	0.762136
NOTCH1	1.32709	0.762136
AES	0.927228	0.762136
RPL13	0.49836	0.762136
TMEM181	0.705005	0.762136
DDIT4	0.734907	0.762136
RBM28	1.28004	0.762136
DGKQ	2.2326	0.762136
MVB12B	1.90618	0.762136
UBC	0.566858	0.762136
SUCLG1	1.24415	0.762136
CCNK	1.11561	0.762136
DHX57	2.57836	0.762136
PDXK	1.34547	0.762136
GM2A	0.764687	0.762136
SCAF4	1.13839	0.762136
TMEM70	0.967686	0.762136
KHDC1	4.09299	0.762136
SLX1B	1.13424	0.762136
SLX1A	1.13424	0.762136
MAD2L2	1.30329	0.762136
PRADC1	26.2668	0.762136
TAF1	1.55756	0.762136
TMBIM1	0.898743	0.762136
GEMIN2	2.04099	0.762136
FIP1L1	0.95038	0.762136
NOC3L	2.08538	0.762136
DDB2	1.55604	0.762136
OCIAD2	0.938922	0.762136
KLRK1	0.563893	0.762136
ZNF702P	1.30004	0.762136
RRN3	1.11632	0.762136
LY6E	0.765126	0.762136
SDF2	1.07708	0.762136
KXD1	1.24729	0.762136
ALKBH4	0.967266	0.762136
BTN3A1	0.852551	0.762136
PLEK	0.952019	0.762136
NSF	1.61064	0.762136
MT2A	0.835531	0.762136
CSRP1	1.42427	0.762136
EBAG9	2.42876	0.762136
SLC26A11	2.06088	0.762136
DVL2	2.05058	0.762136
ATP2A2	1.59417	0.762136
LOC100271836	0.802289	0.762136
CEP128	3.62323	0.762136
ADAM8	1.87182	0.762136
CDC6	1.66218	0.762136
GUSBP3	0.854185	0.762136
RAC2	0.717439	0.762136
TOP1	0.734974	0.762136
ZNF260	0.715809	0.762136
SEL1L3	2.75688	0.762136
NPIPL3	0.546338	0.762136
TNFRSF14	0.963339	0.762136
VPS18	2.18759	0.762136
HNRNPA0	1.24639	0.762136
PDE6B	0.79687	0.762136
TRAPPC8	2.29326	0.762136
LRRC41	1.51135	0.762136
SUGP2	0.877382	0.762136
MTSS1	2.03299	0.762136
METTL21EP	1.33224	0.762136
RBM17	0.857005	0.762136
PISD	1.02546	0.762136
PIKFYVE	1.2022	0.762136
C14orf119	1.02016	0.762136
LOC100129518	0.747575	0.762136
C2CD3	2.02521	0.762136
CAPN2	0.849319	0.762136
ZZZ3	2.02954	0.762136
MXD4	0.984521	0.762136
PLGRKT	1.63916	0.762136
GTPBP3	0.908319	0.762136
ZAK	0.759497	0.762136
PIK3R5	1.56125	0.762136
STARD3NL	1.17061	0.762136
ASPSCR1	26.1948	0.762136
P2RY8	1.24124	0.762136
ITGAL	0.682265	0.762136
HIP1	0.501237	0.762136
IL17RA	0.798913	0.762136
BFAR	1.1835	0.762136
C19orf44	23.6985	0.762136
MAP4K1	0.81304	0.762136
GNB2L1	0.585306	0.762136
TMEM223	2.05838	0.762136
SYNE2	0.63965	0.762136
ARL11	0.481642	0.762136
MED31	1.00228	0.762136
ZFP36	0.527285	0.762136
IL1R1	1.46361	0.762136
PPP1R7	1.40303	0.762136
BTN3A2	0.670637	0.762136
TSTA3	2.36129	0.762136
NHP2L1	0.631196	0.762136
HIVEP2	1.49584	0.762136
RNF19A	0.513564	0.762136
EMILIN2	25.3346	0.762136
RGS19	2.39527	0.762136
PRDM1	0.968966	0.762136
PTER	5.17169	0.762136
LANCL2	2.43522	0.762136
SDCCAG8	1.46176	0.762136
WDR45	0.670053	0.762136
IDUA	4.55413	0.762136
RAD54L2	4.50037	0.762136
ARL17A	1.12217	0.762136
USP36	0.755265	0.762136
ETFB	1.37888	0.762136
CDK1	4.86288	0.762136
U2AF1L4	1.0872	0.762136
PPP1R13L	22.415	0.762136
MAP2K3	0.797006	0.762136
ZNF592	1.64869	0.762136
SFSWAP	1.47103	0.762136
FUK	6.92549	0.762136
SERTAD1	0.776233	0.762136
ZNF142	1.41765	0.762136
ARAP1	1.53599	0.762136
LARP1	1.37405	0.762136
LINC00152	0.743123	0.762136
RCBTB2	4.19372	0.762136
GLIPR2	1.21284	0.762136
LOC100132247	0.537547	0.762136
HNRNPUL1	0.627971	0.762136
FAM27C	3.57866	0.762136
C9orf69	6.93657	0.762136
APH1A	2.21611	0.762136
RNASEH2B	1.32081	0.762136
DNMT1	0.946369	0.762136
TIAF1	2.76273	0.762136
ARL6IP5	0.673882	0.762136
BAG5	1.13972	0.762136
SND1	1.23057	0.762136
B3GAT1	26.0791	0.762136
OPTN	0.603581	0.762136
TRMT2B	0.533418	0.762136
AP2B1	1.26244	0.762136
CNNM4	1.89051	0.762136
MEF2C	4.64642	0.762136
GYS1	2.09424	0.762136
DESI1	0.439411	0.762136
LY9	1.01082	0.762136
SAFB2	0.689351	0.762136
SLC35A3	0.494803	0.762136
FGR	1.29196	0.762136
GTF2IRD2P1	0.663098	0.762136
NSD1	1.06265	0.762136
GSDMD	1.55054	0.762136
RNF10	0.755523	0.762136
AKAP11	2.12361	0.762136
RHOJ	0.969331	0.762136
RPL13AP6	1.46819	0.762136
PKM	0.630329	0.762136
UMPS	1.35943	0.762136
CDYL2	2.5398	0.762136
VAPA	0.598963	0.762136
SLC35A2	1.43345	0.762136
SNORA77	3.49768	0.762136
DPP3	1.57598	0.762136
UHMK1	1.0108	0.762136
MZT1	1.92193	0.762136
MAD1L1	1.68302	0.762136
TRMT1L	2.27951	0.762136
MIR205HG	2.16719	0.762136
EXOC2	1.5511	0.762136
ABCA7	1.61027	0.762136
IFIT2	1.19079	0.762136
LONP2	0.870425	0.762136
ARHGEF1	0.620564	0.762136
ANKS1A	3.92766	0.762136
HLA-DPA1	0.598836	0.762136
WWC1	0.752637	0.762136
MKNK2	0.80312	0.762136
SLC17A5	0.77999	0.762136
ELOVL4	2.08845	0.762136
FLII	1.23298	0.762136
GHRLOS	7.3883	0.762136
SKIV2L	1.22114	0.762136
TRAF3IP3	1.06936	0.762136
SUMF1	2.56088	0.762136
LRRC37A3	5.82245	0.762136
NMRAL1	1.64465	0.762136
CNN2	0.711999	0.762136
SRGAP2D	3.93036	0.762136
DPY19L4	0.439138	0.762136
GNL1	0.972112	0.762136
ABI3	0.775844	0.762136
LOC728190	0.779602	0.762136
ACY1	22.4885	0.762136
PTPRM	2.52142	0.762136
KDELR2	0.955874	0.762136
ARPC5L	0.711883	0.762136
NMUR1	0.821587	0.762136
GALNT11	1.14436	0.762136
EXOC6	2.44161	0.762136
ZNF91	1.08702	0.762136
FASN	2.40857	0.762136
ST6GAL1	2.03954	0.762136
CD84	0.446943	0.762136
C19orf66	1.02591	0.762136
SREK1IP1	0.906237	0.762136
FRG1B	1.2798	0.762136
GCFC2	1.41612	0.762136
ZNF683	25.3941	0.762136
EHBP1	3.11218	0.762136
HIST1H2AD	3.49036	0.762136
SLA	0.552839	0.762136
HIST1H4J	1.02357	0.762136
LTV1	0.954491	0.762136
ALG3	2.17473	0.762136
HDHD3	2.81333	0.762136
FGD3	1.0299	0.762136
ANAPC2	2.3609	0.762136
CD74	0.488579	0.762136
HOXB2	6.07212	0.762136
CARKD	1.74013	0.762136
ARF5	0.800224	0.762136
GUSB	1.72598	0.762136
SUCO	0.94576	0.762136
MECR	0.600199	0.762136
POT1	3.54628	0.762136
NICN1	0.693475	0.762136
BCOR	1.13695	0.762136
USP30	1.42051	0.762136
TTI1	1.75613	0.762136
RCC1	2.34664	0.762136
BCL3	2.39153	0.762136
LOC100130093	2.18646	0.762136
SRRM2	0.698421	0.762136
ATF1	1.66654	0.762136
MAST4	4.50613	0.762136
C1GALT1	1.19348	0.762136
CORO1A	0.598791	0.762136
RHPN1-AS1	0.904397	0.762136
XCL2	0.66099	0.762136
RNF219	2.06016	0.762136
CCDC14	2.42634	0.762136
ITGAE	0.823579	0.762136
FUOM	3.24967	0.762136
CCL3L1	0.859656	0.762136
PRRG4	0.427213	0.762136
FRRS1	0.479205	0.762136
TRIM13	0.508651	0.762136
INPP5D	0.694958	0.762136
KLHDC4	1.13931	0.762136
AHNAK	0.623387	0.762136
ADCY7	1.22823	0.762136
TINF2	0.987003	0.762136
RPS6KA1	1.90227	0.762136
RBM6	0.606579	0.762136
SACS	2.32504	0.762136
SH3BP5	1.96322	0.762136
GOLGA7	0.851101	0.762136
ATP11B	1.25735	0.762136
TRIM7	2.20526	0.762136
IDH2	0.785251	0.762136
CHCHD10	2.83641	0.762136
MRPL23	1.8547	0.762136
HLA-C	0.405308	0.762136
FLJ35282	1.13295	0.762136
SEC24C	0.924488	0.762136
YTHDC1	0.463872	0.762136
ARRDC5	3.27218	0.762136
USP31	3.38917	0.762136
MFNG	1.16949	0.762136
LINC00667	1.33772	0.762136
MTCH2	1.35935	0.762136
GNS	0.627022	0.762136
SECISBP2	1.05847	0.762136
ZNF226	2.31543	0.762136
TIMM17B	1.06112	0.762136
DCTN1	1.24934	0.762136
RARA	1.41674	0.762136
KLHL12	1.84465	0.762136
GRAP2	1.30928	0.762136
FKRP	2.68488	0.762136
ZNF571	10.0466	0.762136
CAMKK2	1.44654	0.762136
C16orf55	1.96445	0.762136
HCFC1	1.05474	0.762136
RAX2	1.13099	0.762136
EI24	1.66119	0.762136
TTC33	2.06818	0.762136
TBC1D22A	1.63496	0.762136
PLK1	25.5093	0.762136
PRKD2	1.15625	0.762136
TRIT1	2.54924	0.762136
MRPS18B	1.18053	0.762136
SCAMP2	0.923619	0.762136
CCDC146	2.82662	0.762136
CHTF18	3.66878	0.762136
ERGIC3	1.09699	0.762136
TYW3	1.55535	0.762136
ZNF160	0.685944	0.762136
ZNF75D	2.27448	0.762136
DOM3Z	1.30735	0.762136
NCALD	4.66421	0.762136
RPL38	0.417243	0.762136
CCRN4L	0.732807	0.762136
TMEM259	1.26391	0.762136
NCOA7	0.789153	0.762136
HIST2H4B	5.12905	0.762136
HIST2H4A	5.12905	0.762136
WIPF3	1.13459	0.762136
DHX38	0.851719	0.762136
SYNJ1	1.47562	0.762136
PIGX	0.429258	0.762136
ARNT	1.15774	0.762136
MYO1G	1.00299	0.762136
HLA-G	0.324964	0.762136
FANCA	2.49805	0.762136
UPF3A	1.74166	0.762136
C9orf3	0.491548	0.762136
TMEM5	5.55879	0.762136
CLEC4C	1.77253	0.762136
REXO1	2.99263	0.762136
RB1CC1	0.682076	0.762136
GINS4	0.552175	0.762136
MAP2K2	1.05653	0.762136
LOC100862671	7.86667	0.762136
GRAMD1A	2.01674	0.762136
PKN1	0.99971	0.762136
SAP30L	4.83209	0.762136
LSM14A	0.687388	0.762136
CERS5	1.11836	0.762136
TMEM120B	0.39069	0.762136
VPS33A	0.73325	0.762136
SLC52A2	2.39582	0.762136
UGT2A1	3.63472	0.762136
MPHOSPH10	1.05383	0.762136
FTH1P3	0.880016	0.762136
CCSER1	2.41217	0.762136
CWF19L1	0.593102	0.762136
SMARCA2	0.840402	0.762136
DCP1B	1.7679	0.762136
ZBTB43	0.596811	0.762136
RNF213	0.454488	0.762136
PAICS	0.757372	0.762136
ZNF217	1.20102	0.762136
MB21D1	1.07554	0.762136
GMFB	0.980458	0.762136
VPS11	1.10977	0.762136
CACTIN	2.63431	0.762136
PAQR8	0.629274	0.762136
EHMT1	1.06701	0.762136
ATP5G2	0.610335	0.762136
C11orf31	0.911926	0.762136
HMGB2	0.475549	0.762136
CHIC1	2.88053	0.762136
CYB5B	0.813132	0.762136
OAS3	1.62988	0.762136
ATXN7L1	1.54415	0.762136
ZDHHC4	2.41462	0.762136
THEMIS	0.96042	0.762136
NEIL1	23.5408	0.762136
LOC286190	0.475921	0.762136
IDH3G	1.26853	0.762136
SSR1	0.362238	0.762136
ARMCX5	1.61912	0.762136
C1D	1.29088	0.762136
DDHD2	1.12877	0.762136
IL4R	0.770821	0.762136
NDUFB9	0.753899	0.762136
BLOC1S1	0.871974	0.762136
P2RY11	2.09547	0.762136
TFCP2L1	2.54258	0.762136
UBE2J2	0.914442	0.762136
LOC154092	1.74013	0.762136
SPN	0.346611	0.762136
WWP2	1.44824	0.762136
GNAS	0.437363	0.762136
FAM173A	2.80617	0.762136
ARID1A	0.966551	0.762136
LETM1	0.402506	0.762136
FAM178A	1.47275	0.762136
ZBED1	1.28201	0.762136
BAK1	1.00703	0.762136
GOT1	1.24991	0.762136
RABEPK	1.7235	0.762136
TMEM19	0.506326	0.762136
BUB3	0.552073	0.762136
B3GAT3	1.48604	0.762136
ANKRD36	0.529968	0.762136
ACTR1B	2.3198	0.762136
SUPT5H	0.626064	0.762136
ACTR1A	0.899274	0.762136
OTUD7B	6.35042	0.762136
FZD5	23.5009	0.762136
HAR1A	3.11077	0.762136
HIST1H3D	1.50429	0.762136
HDAC7	1.61818	0.762136
POTEM	1.67885	0.762136
TMEM45B	0.649753	0.762136
PLCG2	0.859528	0.762136
ALG14	24.4061	0.762136
GRAP	2.45454	0.762136
TAF15	1.25579	0.762136
C18orf25	0.905766	0.762136
LMO4	1.95726	0.762136
ATG16L2	1.95103	0.762136
SEC61A2	3.04741	0.762136
TM2D1	2.03535	0.762136
ITCH	0.961269	0.762136
TRMT13	1.62642	0.762136
DAPK3	1.15848	0.762136
SNX5	1.08532	0.762136
LOC256880	0.82581	0.762136
MAP9	2.53686	0.762136
CD7	0.63188	0.762136
ZNF708	0.658245	0.762136
CR1	1.00815	0.762136
KDM6A	0.745359	0.762136
SHE	0.589605	0.762136
UBE2G2	0.537018	0.762136
RPS6KA4	23.4744	0.762136
TTF2	0.722441	0.762136
NOP2	0.847732	0.762136
EIF3K	0.635262	0.762136
UBN2	0.614298	0.762136
LOC641367	2.47323	0.762136
KIAA0226	0.493367	0.762136
TPP1	0.940133	0.762136
VPS13C	0.681654	0.762136
OR4F13P	1.81577	0.762136
RCOR3	1.96167	0.762136
SPIRE2	0.643119	0.762136
RTN4IP1	0.876074	0.762136
TAOK1	1.17361	0.762136
TERF2IP	0.701723	0.762136
RMI1	2.28144	0.762136
CASP6	0.614372	0.762136
MARCKSL1	1.22623	0.762136
TRIM36	3.07597	0.762136
PRMT6	1.67658	0.762136
METTL15	1.55046	0.762136
HOXC4	2.59939	0.762136
ARMC1	1.11608	0.762136
TRANK1	1.27507	0.762136
PATL2	0.760565	0.762136
GLTPD1	25.7517	0.762136
LRRC37A6P	3.55301	0.762136
CLNS1A	1.25462	0.762136
CARM1	3.23512	0.762136
ALDH2	24.8493	0.762136
SOX4	21.7147	0.762136
KRTAP4-7	22.782	0.762136
UQCRC1	0.883235	0.762136
CBX8	24.9924	0.762136
MLLT6	0.562053	0.762136
PRR5L	1.94221	0.762136
TMEM173	1.65302	0.762136
ZNF568	0.69657	0.762136
DLG3	25.2582	0.762136
KIAA1109	1.06249	0.762136
PIGS	3.01916	0.762136
KDELR1	1.69144	0.762136
C4orf40	0.671068	0.762136
KRTAP4-9	22.3777	0.762136
NAGLU	24.7871	0.762136
LOC100190940	0.494132	0.762136
MAP3K6	24.99	0.762136
RGS9	23.1289	0.762136
N6AMT1	23.6137	0.762136
TMPRSS2	24.3856	0.762136
FANCF	0.865751	0.762136
NUP155	1.87215	0.762136
SULF2	23.6656	0.762136
TACR2	6.33856	0.762136
RAB3A	23.9962	0.762136
TDG	0.708112	0.762136
DDIT4L	23.7281	0.762136
C16orf88	2.18183	0.762136
SCAND2P	0.530292	0.762136
SRPK2	0.912784	0.762136
PHLPP1	2.29525	0.762136
RLTPR	8.61231	0.762136
USP46	0.961862	0.762136
MAPKAP1	2.30039	0.762136
CHST3	3.05551	0.762136
PLEKHM3	0.492045	0.762136
ACRBP	21.6673	0.762136
HLA-DOA	0.7524	0.762136
TYRO3	9.36449	0.762136
CDKN1B	1.11249	0.762136
MAP6	24.4758	0.762136
IL9R	6.86052	0.762136
TMEM192	0.380803	0.762136
ALDH5A1	0.854499	0.762136
CHST7	2.06618	0.762136
DNAJC30	1.65736	0.762136
AKNA	0.59275	0.762136
SH2B1	2.30112	0.762136
LRFN4	6.45312	0.762136
PUS3	3.02982	0.762136
ESPL1	7.6015	0.762136
TUFM	0.67903	0.762136
ZBTB22	25.4722	0.762136
CHMP1A	0.800408	0.762136
INPP5E	2.86735	0.762136
APOBR	4.70018	0.762136
R3HCC1	1.16637	0.762136
ZNF7	2.73328	0.762136
LOC441081	1.05759	0.762136
GAS7	1.23014	0.762136
BBC3	1.77754	0.762136
LOC643529	7.65371	0.762136
UGT3A1	3.31251	0.762136
CCDC152	1.89958	0.762136
PTMS	1.56063	0.762136
MAP3K15	1.89877	0.762136
PACSIN2	1.12844	0.762136
AFAP1	6.4493	0.762136
DDX11	2.04491	0.762136
SLC38A6	2.95772	0.762136
EVA1C	25.4121	0.762136
GOLGA6L5	4.54533	0.762136
C1orf112	9.53094	0.762136
ST6GALNAC4	1.85926	0.762136
CCDC22	1.23418	0.762136
FBXO28	0.978263	0.762136
REST	1.34043	0.762136
TULP3	1.8756	0.762136
CCL23	22.9897	0.762136
DNAJA1	0.409739	0.762136
KIAA0196	1.82646	0.762136
ZNF556	1.96911	0.762136
RCHY1	0.88043	0.762136
PTGES2	2.73767	0.762136
TP53INP1	0.813779	0.762136
C12orf76	26.0429	0.762136
CSK	1.26034	0.762136
IL27RA	0.743742	0.762136
IL3RA	5.52604	0.762136
NBR2	1.70096	0.762136
HAR1B	5.76478	0.762136
CCDC77	8.57765	0.762136
ADIPOR2	1.31543	0.762136
ANK2	22.3325	0.762136
TUBB2B	2.16534	0.762136
UNC13D	1.27325	0.762136
EPT1	0.809087	0.762136
GTPBP1	0.603233	0.762136
TMEM218	1.62666	0.762136
TMEM86B	2.31348	0.762136
WDR18	1.18677	0.762136
CUTA	0.753992	0.762136
LOC653786	4.48778	0.762136
DYNC1H1	0.595782	0.762136
ZMYND19	20.4741	0.762136
SERP2	24.3676	0.762136
KLF3	2.79892	0.762136
RAB11FIP3	6.17528	0.762136
MIS18BP1	0.83218	0.762136
UBAP1	0.697923	0.762136
GRN	2.07409	0.762136
KIAA1524	1.72866	0.762136
NLGN1	2.93063	0.762136
B4GALNT1	8.13679	0.762136
NCAPD2	1.34885	0.762136
VILL	1.93938	0.762136
GABARAPL2	0.647802	0.762136
TIGD6	4.79986	0.762136
C19orf59	23.8786	0.762136
RAB33A	1.77136	0.762136
ELMOD3	1.63857	0.762136
SASH3	0.848213	0.762136
GOLGA6L10	3.05811	0.762136
PAK1IP1	1.75695	0.762136
ADSS	0.850306	0.762136
GTF2H5	0.360843	0.762136
NUDT9	0.668673	0.762136
CD79A	3.04114	0.762136
NAT6	2.20397	0.762136
ZNF362	2.60808	0.762136
AVPI1	1.25788	0.762136
MLL2	0.891585	0.762136
RD3	0.649879	0.762136
CHCHD4	25.09	0.762136
FAM21C	1.02868	0.762136
MAPK8IP1	4.42094	0.762136
FOXJ2	1.75069	0.762136
MYL10	0.946972	0.762136
DCAF4L1	4.19506	0.762136
COX10	1.5722	0.762136
TSEN54	0.851779	0.762136
ARMC2	2.20221	0.762136
TAOK2	2.0321	0.762136
C14orf93	8.73239	0.762136
ING1	1.65421	0.762136
FGFBP3	5.07116	0.762136
KARS	0.685135	0.762136
SDE2	0.413483	0.762136
SLC16A3	2.82462	0.762136
RSBN1L	0.828506	0.762136
USF1	1.74739	0.762136
ZNF862	4.67334	0.762136
CD160	0.832931	0.762136
PMF1-BGLAP	2.44071	0.762136
ADC	23.0616	0.762136
GALM	0.464728	0.762136
PRC1	1.9999	0.762136
SREK1	0.625726	0.762136
STAG3L3	0.639178	0.762136
RRAS2	1.43734	0.762136
HEATR8-TTC4	2.17441	0.762136
SLCO4C1	1.46269	0.762136
MLYCD	23.7701	0.762136
ARHGAP11A	0.938017	0.762136
FAM72B	22.5115	0.762136
HSD17B10	1.01006	0.762136
ASXL1	1.00546	0.762136
ZDHHC13	2.61729	0.762136
PCNX	1.44075	0.762136
HERC5	1.11784	0.762136
BCL2A1	0.988524	0.762136
TOE1	0.888653	0.762136
PPCS	0.946466	0.762136
TUBA4A	0.491069	0.762136
LINC00381	1.15274	0.762136
C16orf62	1.83423	0.762136
MED28	0.701249	0.762136
HSPA1L	2.23784	0.762136
RABL6	2.64379	0.762136
FAM104A	0.762203	0.762136
ARHGAP4	0.640754	0.762136
ELAVL3	24.1051	0.762136
CSNK2B	0.694151	0.762136
RAD18	1.36471	0.762136
TARP	0.534132	0.762136
HIST2H2AA3	0.530998	0.762136
HIST2H2AA4	0.530998	0.762136
C5orf24	0.485876	0.762136
LOC100507557	2.21569	0.762136
IBTK	1.17835	0.762136
ZCWPW1	6.02191	0.762136
HECTD3	1.47563	0.762136
PHF11	0.816145	0.762136
ABCC1	0.591346	0.762136
DENND5A	2.2344	0.762136
TCEA1	0.652994	0.762136
MTOR-AS1	22.3861	0.762136
CASZ1	0.689693	0.762136
FBXO25	2.49502	0.762136
FKBP1B	3.88374	0.762136
TMEM18	1.21536	0.762136
HSD17B7P2	0.806459	0.762136
SNX24	23.6134	0.762136
HLA-L	0.489557	0.762136
ABL2	0.372567	0.762136
ALMS1	2.28839	0.762136
ZNF780A	0.745689	0.762136
RPSAP58	0.774306	0.762136
METRN	23.1996	0.762136
SLC44A2	0.842036	0.762136
AKT2	0.815485	0.762136
MANBAL	1.6128	0.762136
JUN	0.59575	0.762136
VOPP1	1.11737	0.762136
FAM117A	1.56821	0.762136
MICAL2	24.5388	0.762136
GLTSCR1L	1.92655	0.762136
C15orf62	25.3582	0.762136
ALDOA	0.49165	0.762136
DNAJC1	0.751819	0.762136
ANAPC11	0.739867	0.762136
LOC100190986	0.381499	0.762136
USP40	2.1502	0.762136
MIAT	0.719655	0.762136
MYO18A	2.32599	0.762136
PSTPIP1	0.719868	0.762136
PCSK5	0.538836	0.762136
ATF5	2.12514	0.762136
NDUFS6	0.680858	0.762136
ANKIB1	1.98745	0.762136
VEGFB	25.7925	0.762136
ZNF225	4.19368	0.762136
WDR91	0.810768	0.762136
TTL	2.15039	0.762136
ZC3H12A	0.559731	0.762136
MORF4L2-AS1	2.68892	0.762136
LOC541473	2.2877	0.762136
NELFCD	0.780244	0.762136
SHMT2	1.84023	0.762136
ALDH3A2	1.28902	0.762136
KCNE3	0.472162	0.762136
DHCR24	7.44431	0.762136
AFG3L1P	1.6167	0.762136
C14orf169	2.6687	0.762136
TOB1-AS1	4.22928	0.762136
SCYL2	1.07471	0.762136
RINT1	0.919296	0.762136
TOP3A	0.960742	0.762136
REPS2	0.528958	0.762136
ZNF25	6.12862	0.762136
STX18	2.19576	0.762136
ZNF558	10.7272	0.762136
SUMO3	0.779245	0.762136
C2orf76	3.79311	0.762136
SMYD3	1.54095	0.762136
PIK3CG	0.776049	0.762136
IL11RA	2.18988	0.762136
ENOX2	1.82245	0.762136
RRP1B	1.14282	0.762136
PLAUR	2.26951	0.762136
SPATS2	0.397539	0.762136
SSBP4	2.23178	0.762136
LOC284412	1.56472	0.762136
GOPC	1.23679	0.762136
FBXO34	0.747411	0.762136
LCN10	22.6714	0.762136
LMCD1-AS1	0.849381	0.762136
JAKMIP1	1.16241	0.762136
SLC39A13	2.01633	0.762136
FAM105B	0.650322	0.762136
EXOSC2	0.474954	0.762136
EGR2	0.6812	0.762136
NDUFAF6	1.49144	0.762136
DUSP23	0.934758	0.762136
TSPAN17	1.45868	0.762136
RNF214	4.08915	0.762136
WDR13	1.23106	0.762136
SYNE3	2.12923	0.762136
NCR1	3.77663	0.762136
PDK3	0.436055	0.762136
ZNF444	3.21186	0.762136
LINC00691	2.21672	0.762136
NUDT18	3.66597	0.762136
PARK7	0.498733	0.762136
FANCC	1.50751	0.762136
DNAJC2	0.67814	0.762136
PCNXL3	1.23306	0.762136
SRC	23.6384	0.762136
CTNNBL1	1.0774	0.762136
KRTAP4-8	4.35448	0.762136
SPATA20	2.25256	0.762136
MDK	1.84604	0.762136
TFIP11	0.642482	0.762136
SLC26A1	24.7971	0.762136
ASCC3	0.90599	0.762136
PIGV	4.17293	0.762136
AKAP2	1.62785	0.762136
C17orf62	0.949288	0.762136
ZNF720	3.29141	0.762136
SEPSECS	2.57335	0.762136
HLA-DMB	1.42071	0.762136
GDPD2	2.27829	0.762136
CALM3	0.603735	0.762136
EOMES	1.05031	0.762136
TCF7L1	23.905	0.762136
ARL15	2.37981	0.762136
LINC00612	6.12952	0.762136
SND1-IT1	2.91545	0.762136
2006-09-01	0.654983	0.762136
ANKRD45	0.473811	0.762136
MBOAT1	0.339359	0.762136
MLPH	0.812731	0.762136
HIST1H1E	1.44347	0.762136
PRPSAP1	2.11251	0.762136
SNX10	2.20971	0.762136
DTX1	21.9665	0.762136
BLOC1S3	0.891683	0.762136
NAT9	1.48038	0.762136
NLRP6	1.8686	0.762136
DHX29	0.777094	0.762136
ARHGEF9	3.02711	0.762136
IL20RB	24.7284	0.762136
SNORA57	2.38771	0.762136
AOX2P	3.43086	0.762136
LEPREL4	0.31796	0.762136
SNED1	4.2686	0.762136
FCF1	0.331671	0.762136
ZBTB39	25.4613	0.762136
ZNF670	2.01893	0.762136
CANT1	1.20647	0.762136
LAGE3	1.87981	0.762136
ZFP69B	10.0841	0.762136
FAM118A	0.70136	0.762136
ATP6V0A1	8.18393	0.762136
KRTAP4-6	4.24975	0.762136
TOX2	2.21729	0.762136
LINC00668	1.44292	0.762136
MST1	5.41371	0.762136
ABCA2	1.21007	0.762136
MAP1LC3A	0.776909	0.762136
MRPL48	1.63991	0.762136
HLA-A	0.330048	0.762136
HIST1H4F	6.83237	0.762136
GEMIN6	19.0929	0.762136
OAT	0.667883	0.762136
RRP8	1.24353	0.762136
JAKMIP2-AS1	3.34046	0.762136
ZNF24	0.721895	0.762136
MAP1A	2.5942	0.762136
AP2M1	0.669249	0.762136
AAMDC	4.85904	0.762136
YWHAG	1.23191	0.762136
ASZ1	0.548416	0.762136
LDHAL6A	0.952457	0.762136
LOC401010	1.53245	0.762136
SLC25A35	2.63293	0.762136
CD2	0.414805	0.762136
FAM110C	1.05746	0.762136
PTPN2	0.40419	0.762136
LOC595101	0.588679	0.762136
CYBA	0.834097	0.762136
BHLHE40	0.770042	0.762136
CRNKL1	0.729822	0.762136
USP17L17	5.69373	0.762136
NOP58	0.327447	0.762136
TSC22D4	1.58531	0.762136
LMNB2	2.31641	0.762136
EFCAB7	3.33089	0.762136
NRD1	0.781077	0.762136
NT5C	1.01369	0.762136
PPP1R12B	0.595593	0.762136
PCSK7	0.805483	0.762136
B9D1	6.66196	0.762136
SH2D1A	0.46266	0.762136
LRIG2	1.44917	0.762136
IPO4	1.38701	0.762136
SSR4	0.46757	0.762136
OSCAR	1.46145	0.762136
CSRP2BP	24.1187	0.762136
WHSC1	0.754876	0.762136
TRIP4	1.33781	0.762136
TBCK	2.39175	0.762136
CRLF2	3.99565	0.762136
AHNAK2	7.53544	0.762136
CA5BP1	1.28259	0.762136
AFTPH	0.800789	0.762136
CNPPD1	0.757661	0.762136
DYNC1LI2	0.853324	0.762136
BACH2	1.13217	0.762136
GRAPL	3.35084	0.762136
DANCR	1.21775	0.762136
TNFAIP8L1	0.312828	0.762136
RPAIN	0.744878	0.762136
CAMK2D	0.908919	0.762136
ITM2C	0.690386	0.762136
CASC3	0.760401	0.762136
CYB5RL	2.23617	0.762136
SLC39A8	2.10822	0.762136
ARHGAP35	1.89452	0.762136
DNAJC27	1.3258	0.762136
SCO1	0.986456	0.762136
ZFYVE21	2.03394	0.762136
AVIL	5.58947	0.762136
POC5	2.73694	0.762136
FAM120AOS	1.4254	0.762136
CARS	0.801122	0.762136
C9orf91	0.448416	0.762136
TRNAU1AP	1.22099	0.762136
TMEM156	0.875725	0.762136
SELO	1.53848	0.762136
AGMAT	0.286962	0.762136
MPRIP	0.942691	0.762136
HAGHL	2.16542	0.762136
PPM1D	0.519889	0.762136
KIFC3	23.2636	0.762136
TTC13	1.31403	0.762136
GPR123	22.4568	0.762136
ZNF615	1.47468	0.762136
PPIP5K2	1.18119	0.762136
UNC50	1.73121	0.762136
SLC2A10	0.570543	0.762136
PAAF1	3.1828	0.762136
FNBP4	0.439507	0.762136
UFD1L	0.734966	0.762136
SPATA2L	1.11707	0.762136
SQRDL	0.967689	0.762136
RTTN	1.52549	0.762136
FCER2	25.221	0.762136
GPD1L	7.13492	0.762136
DCTN4	1.07248	0.762136
LOC100505715	7.068	0.762136
ATP5A1	0.525359	0.762136
KLRC4-KLRK1	0.986424	0.762136
PLIN5	0.450853	0.762136
TRPC4AP	0.610078	0.762136
DUSP8	1.18753	0.762136
WRN	3.05848	0.762136
GPD2	1.50457	0.762136
HERC2	1.38084	0.762136
PITPNM3	3.76117	0.762136
PLEKHG1	1.20853	0.762136
NME6	0.435971	0.762136
MBD3	3.11812	0.762136
DIAPH2	3.54955	0.762136
KIAA0195	1.32081	0.762136
PACS1	1.2991	0.762136
SPON2	1.2195	0.762136
ASAP1	0.766807	0.762136
HIST4H4	21.6388	0.762136
LY75	0.5469	0.762136
FAM127A	1.0504	0.762136
PELP1	1.52139	0.762136
NFXL1	1.66668	0.762136
CLN3	1.32562	0.762136
TESPA1	0.653234	0.762136
MED16	0.943939	0.762136
MRGBP	2.8565	0.762136
FABP5P3	1.99833	0.762136
PHRF1	1.45102	0.762136
RHOA	0.43863	0.762136
SGMS1	0.766767	0.762136
EFR3A	0.988808	0.762136
F2R	0.563749	0.762136
EIF3G	0.602916	0.762136
FAM220A	2.10643	0.762136
DNAJC5B	22.9871	0.762136
C2orf74	2.83495	0.762136
JRKL-AS1	2.94881	0.762136
ECE1	0.628633	0.762136
MLL4	1.64644	0.762136
WRNIP1	2.26736	0.762136
LOC728218	0.776294	0.762136
TTC38	1.17541	0.762136
ENPP4	1.83658	0.762136
MAT2A	0.556449	0.762136
SMARCA4	0.879581	0.762136
TMEM199	1.15266	0.762136
LGALS3	0.755323	0.762136
ANKRD10	0.874202	0.762136
MCCC1	2.04761	0.762136
MCM10	3.03157	0.762136
RND1	2.73935	0.762136
HSPA1B	0.597103	0.762136
INO80E	1.27211	0.762136
ZNF324	1.46048	0.762136
TTC16	24.4535	0.762136
LOC100506801	3.45803	0.762136
TACO1	1.65979	0.762136
CLIC4	2.89263	0.762136
RBM45	3.06299	0.762136
ITPKB	1.08533	0.762136
DUSP1	0.479278	0.762136
NDUFV1	0.63457	0.762136
ITPR2	1.63626	0.762136
VMP1	0.530564	0.762136
MLL3	0.600664	0.762136
CMYA5	22.9164	0.762136
FAM207A	3.79404	0.762136
LARP7	0.762763	0.762136
FARS2	2.04604	0.762136
RBM12B-AS1	2.4357	0.762136
CD109	0.408593	0.762136
MPI	2.99224	0.762136
CXCR1	18.0098	0.762136
ZNF500	2.79554	0.762136
HIVEP3	0.935884	0.762136
ADAMTSL4	3.2963	0.762136
PHF5A	1.11395	0.762136
N4BP3	1.49904	0.762136
MSL2	0.984127	0.762136
TMEM68	1.56942	0.762136
EID1	0.475076	0.762136
EPC1	0.458567	0.762136
C15orf61	1.17806	0.762136
TMEM179B	1.06154	0.762136
OAS2	1.36005	0.762136
H3F3C	0.964781	0.762136
C10orf54	0.541728	0.762136
HDAC1	0.826993	0.762136
IL18BP	1.51362	0.762136
PRPSAP2	1.42772	0.762136
LMBR1	2.18231	0.762136
ZKSCAN4	3.09391	0.762136
TFEB	2.59836	0.762136
CACNB1	1.64226	0.762136
NUP62	0.762665	0.762136
RAF1	0.62021	0.762136
DLGAP3	3.99981	0.762136
RHBDF2	1.26085	0.762136
FTSJD2	1.43515	0.762136
ABHD4	2.29967	0.762136
PAG1	0.465488	0.762136
C2orf42	2.33547	0.762136
POM121C	0.823158	0.762136
DCAF5	0.821237	0.762136
RPSAP9	1.82645	0.762136
ARHGAP11B	3.11973	0.762136
FAM49A	0.875047	0.762136
RAB8A	0.564519	0.762136
XYLT2	4.27435	0.762136
CERK	0.899271	0.762136
CLINT1	0.633194	0.762136
SNX21	24.4302	0.762136
ZWILCH	1.19439	0.762136
TSR2	0.782924	0.762136
CCDC142	0.31002	0.762136
GPX2	2.20039	0.762136
S1PR1	0.974025	0.762136
C1orf27	0.881052	0.762136
SLC10A3	4.37343	0.762136
LMBRD2	2.6018	0.762136
C16orf13	0.940736	0.762136
AQP4-AS1	0.467548	0.762136
TNFRSF1B	0.485309	0.762136
RANBP10	1.39703	0.762136
SCAND1	0.563293	0.762136
ATXN7L3	2.5123	0.762136
TP73-AS1	0.561824	0.762136
FAM86B3P	0.500369	0.762136
ASCC2	0.754737	0.762136
SRGAP2	4.22292	0.762136
SHPRH	0.948799	0.762136
IGBP1	0.880048	0.762136
FTSJD1	1.55571	0.762136
GOSR2	0.936459	0.762136
MFSD5	1.22071	0.762136
SYK	1.32056	0.762136
CD3G	0.388785	0.762136
LOC654433	0.595885	0.762136
NPL	8.73352	0.762136
CCNYL1	1.10494	0.762136
SIRT1	1.04178	0.762136
NDUFS2	0.800694	0.762136
GALT	1.07228	0.762136
TMEM48	2.97314	0.762136
BAX	1.62108	0.762136
KCNA3	0.780521	0.762136
BTBD6	3.30625	0.762136
VPS28	0.688535	0.762136
C3orf37	0.729961	0.762136
POM121L4P	5.78901	0.762136
E2F5	3.30764	0.762136
LOC100272216	0.956831	0.762136
TCTA	0.57444	0.762136
PPDPF	0.748303	0.762136
ARL2BP	0.779281	0.762136
PDHB	0.774969	0.762136
OMD	2.77066	0.762136
RABGEF1	0.705218	0.762136
NETO1	24.6166	0.762136
HEATR5B	1.67532	0.762136
SLC25A5-AS1	3.32864	0.762136
STAP1	22.2051	0.762136
SLC35A1	1.57789	0.762136
ACTR10	0.921264	0.762136
XIST	0.39081	0.762136
CHRNE	2.73733	0.762136
VNN2	1.80733	0.762136
UBXN6	1.36921	0.762136
UBXN2A	0.713317	0.762136
CLASP2	0.881114	0.762136
LINC00598	0.363022	0.762136
LAX1	0.496845	0.762136
MTX2	2.2566	0.762136
MSS51	0.476865	0.762136
ZNF267	0.604339	0.762136
CAPZB	0.476192	0.762136
MGC27345	0.376766	0.762136
BCL11A	23.9104	0.762136
DHX16	0.83559	0.762136
TNS1	4.75956	0.762136
F8A1	3.93026	0.762136
NFKBIL1	1.73377	0.762136
PEX7	2.81856	0.762136
ZBTB1	0.608303	0.762136
MYO5C	0.51537	0.762136
EGF	0.529635	0.762136
CCDC163P	0.398159	0.762136
TBC1D22B	0.904628	0.762136
C22orf46	24.359	0.762136
NDUFA13	0.360191	0.762136
SGOL1	0.391889	0.762136
MGRN1	0.820766	0.762136
SERP1	0.4541	0.762136
MGC32805	2.11929	0.762136
NDP	3.62098	0.762136
MFSD1	1.21086	0.762136
LRRC37A4P	0.573226	0.762136
GPR35	1.73616	0.762136
HSPBP1	0.869841	0.762136
C19orf47	2.26828	0.762136
ENTPD1	0.303765	0.762136
RHOT2	0.657662	0.762136
POLH	0.261823	0.762136
C5orf15	0.706362	0.762136
CDK2AP2	0.480548	0.762136
ZNF671	1.63345	0.762136
TLK2	1.02075	0.762136
LTBP4	0.760098	0.762136
IP6K2	0.549184	0.762136
ZNF655	0.361913	0.762136
MGC16275	1.47829	0.762136
GNA12	1.88795	0.762136
BLOC1S2	0.387055	0.762136
AASDH	2.66951	0.762136
LOC255167	2.18577	0.762136
PPIAL4G	1.19773	0.762136
RELL2	1.90379	0.762136
MTHFD2L	4.15798	0.762136
ATP10D	2.05084	0.762136
ADCK5	2.22259	0.762136
ZNF331	0.409597	0.762136
CYB5R3	0.435466	0.762136
LRP10	1.08916	0.762136
THAP5	0.372883	0.762136
ATP6V1D	0.737161	0.762136
FAM27B	1.92407	0.762136
CDK9	0.858529	0.762136
IFNGR2	3.79012	0.762136
GUF1	0.708667	0.762136
NAV1	1.29334	0.762136
RPS15AP10	1.97486	0.762136
ZNF746	1.96456	0.762136
ARSK	0.619286	0.762136
TIA1	0.791953	0.762136
TTC5	1.4943	0.762136
CYB5R1	1.78023	0.762136
PSMB2	0.326591	0.762136
MIF4GD	1.48513	0.762136
FUT11	1.26187	0.762136
ZNF181	2.6662	0.762136
DHRS11	21.8919	0.762136
CIZ1	1.82761	0.762136
CCDC34	2.62261	0.762136
AURKB	24.699	0.762136
PPA2	0.671765	0.762136
TMEM51-AS1	1.86082	0.762136
CXCR3	0.542464	0.762136
LRRC37BP1	0.47209	0.762136
MTIF2	1.79224	0.762136
CLDN11	0.434054	0.762136
CNTD1	1.83982	0.762136
NLRP1	0.717371	0.762136
AKAP8L	1.44101	0.762136
MPC1	0.850055	0.762136
RICTOR	0.613036	0.762136
BZW2	0.861028	0.762136
SZT2	1.37185	0.762136
LSP1	0.451267	0.762136
SLC7A5P2	0.418072	0.762136
GCSAML	0.975428	0.762136
COLQ	3.73596	0.762136
SLAMF7	0.396734	0.762136
TMPO-AS1	24.9924	0.762136
GTF2F1	0.615789	0.762136
DNAL4	2.29785	0.762136
SLC24A1	1.30371	0.762136
DGCR9	7.01154	0.762136
ZNF677	0.407066	0.762136
FBF1	2.37979	0.762136
DHX8	0.662125	0.762136
GSK3A	3.44092	0.762136
ZNF551	0.681255	0.762136
STK11	2.67263	0.762136
RECQL4	2.76999	0.762136
MTOR	1.1332	0.762136
MET	0.847712	0.762136
CHN2	23.5852	0.762136
PTPN18	1.99628	0.762136
ATP6V1C1	0.962613	0.762136
GIMAP2	1.86898	0.762136
IER3	1.49156	0.762136
GPR75	25.6734	0.762136
C17orf70	1.28054	0.762136
LOC100996455	0.456603	0.762136
LOC100131234	1.35697	0.762136
KLHDC3	1.1514	0.762136
LOC440910	1.74573	0.762136
PRPF6	0.759167	0.762136
ACTR8	1.04186	0.762136
LRBA	0.837072	0.762136
ERAP1	0.849359	0.762136
TSPO	0.67065	0.762136
CLIP3	3.27358	0.762136
ADAMTS17	0.691473	0.762136
SEMA4F	0.536003	0.762136
RPSAP52	3.37646	0.762136
KRTAP4-5	3.87943	0.762136
WDR54	1.1303	0.762136
KDM5B-AS1	23.9148	0.762136
EXOSC9	0.602653	0.762136
JMJD4	1.46043	0.762136
PILRB	0.55498	0.762136
SSH3	4.62933	0.762136
UQCRC2	0.616627	0.762136
SEMA3B	25.6011	0.762136
UCHL5	1.05516	0.762136
FGF23	25.0393	0.762136
MYO1D	24.0296	0.762136
PDF	12.1382	0.762136
GSTM2	1.82723	0.762136
C12orf77	0.622278	0.762136
TMEM40	0.778237	0.762136
FLOT1	0.901115	0.762136
PTGER4	0.508905	0.762136
PLCXD1	0.275328	0.762136
TMEM106C	2.43631	0.762136
UBE2T	5.84408	0.762136
IFLTD1	0.472596	0.762136
LINC00615	2.83966	0.762136
KIAA1958	23.55	0.762136
DEPDC5	3.38102	0.762136
MCM5	1.76595	0.762136
PSMD3	0.969759	0.762136
ZNF235	23.6377	0.762136
GXYLT1	0.811385	0.762136
ARL8A	1.72436	0.762136
FAM103A1	0.55	0.762136
TMEM214	1.36873	0.762136
DENND4B	1.22366	0.762136
LOC339975	1.2622	0.762136
ZC3HAV1L	0.369945	0.762136
AP1G2	0.583873	0.762136
LIPA	1.42853	0.762136
SARS	0.407752	0.762136
CUL9	1.48312	0.762136
ITGB2	0.520433	0.762136
RSPH10B2	7.13435	0.762136
RSPH10B	7.13435	0.762136
CCNE2	1.73462	0.762136
HLA-DRA	0.461385	0.762136
GPR78	0.435051	0.762136
DNAJC15	0.845497	0.762136
CCHCR1	1.49317	0.762136
PDZD11	0.991686	0.762136
NFE2L1	3.54185	0.762136
TET2	0.572432	0.762136
RRAS	25.1932	0.762136
TIGD7	4.64915	0.762136
KIAA0753	2.01999	0.762136
H1FX	1.44473	0.762136
LAMA4	0.969037	0.762136
ENC1	0.983292	0.762136
SLFNL1-AS1	0.258645	0.762136
HIGD2B	5.06534	0.762136
SLFN11	0.649575	0.762136
2014-09-01	0.359546	0.762136
HLA-F	0.365298	0.762136
RNASEL	2.33169	0.762136
RECQL5	2.44805	0.762136
SLC41A2	0.739039	0.762136
PLCB2	0.90225	0.762136
SLC7A2	1.00709	0.762136
LGALSL	23.5377	0.762136
PVRL2	22.7978	0.762136
RASA1	1.24856	0.762136
GON4L	0.527499	0.762136
TAF10	1.99439	0.762136
TNFSF13	6.58841	0.762136
STK25	1.16939	0.762136
BRD1	0.658709	0.762136
RPL13AP20	0.839071	0.762136
BTN2A2	0.71976	0.762136
SHPK	0.588973	0.762136
SLC15A4	0.832983	0.762136
PHYHD1	0.381754	0.762136
PRR24	23.8142	0.762136
DTNB	1.19153	0.762136
DCAF16	0.342994	0.762136
GTF3C5	0.895551	0.762136
FBXL22	3.71121	0.762136
LOC285033	1.76565	0.762136
ASUN	1.61765	0.762136
CAPS	2.05154	0.762136
TLCD2	0.245855	0.762136
ZMIZ1	1.95422	0.762136
IP6K1	0.748261	0.762136
DDX42	1.14185	0.762136
CA5B	0.271617	0.762136
CADM1	2.87158	0.762136
OSGIN2	1.73636	0.762136
PREPL	0.83282	0.762136
ZDHHC8	23.7393	0.762136
C20orf111	0.515396	0.762136
RUNX3	0.344323	0.762136
LACC1	23.1847	0.762136
TRMT1	0.758985	0.762136
PSMF1	0.591308	0.762136
CDK11A	0.445476	0.762136
ANAPC5	0.583644	0.762136
RMDN2	22.8358	0.762136
CLEC4A	21.0811	0.762136
THEMIS2	1.91285	0.762136
TCF3	1.39716	0.762136
DDA1	0.386384	0.762136
PROM2	0.358594	0.762136
VPS16	1.15099	0.762136
DRAM2	1.63899	0.762136
SPIB	0.291564	0.762136
POP4	0.787169	0.762136
ZDHHC16	2.40817	0.762136
LOC338799	2.3734	0.762136
HINT2	1.44902	0.762136
CHST11	1.87876	0.762136
C19orf43	0.82155	0.762136
MYOZ3	0.428321	0.762136
ITPK1	0.463384	0.762136
IFT80	1.91606	0.762136
IGBP1P1	6.08286	0.762136
COPZ1	0.806562	0.762136
RASAL3	0.888794	0.762136
EXOC6B	23.5819	0.762136
USP32	1.45351	0.762136
SENP7	0.775199	0.762136
SH3BP1	3.44305	0.762136
GBP3	0.64865	0.762136
LOC729609	0.670642	0.762136
LOC100335030	0.345286	0.762136
POLE3	0.577819	0.762136
ALAD	1.47154	0.762136
PPIAL4D	2.4059	0.762136
PPIAL4F	2.4059	0.762136
SAMD3	0.775564	0.762136
VGLL4	1.50002	0.762136
SFXN4	1.71156	0.762136
PIGM	0.741502	0.762136
VPS53	0.272088	0.762136
DEK	0.497336	0.762136
HEATR3	0.892616	0.762136
CENPP	3.63474	0.762136
2005-03-01	0.603879	0.762136
TNRC18	2.85779	0.762136
TOR1A	0.632933	0.762136
PLEKHG6	1.03299	0.762136
MON2	0.478595	0.762136
CNPY3	0.768222	0.762136
TMEM52B	0.885115	0.762136
FDPSL2A	0.294646	0.762136
MED29	0.47329	0.762136
ATAD3C	0.451867	0.762136
SLC39A4	2.41941	0.762136
SIGLEC8	0.45677	0.762136
WDR83OS	0.494044	0.762136
ARPP19	0.314506	0.762136
PRR11	0.235889	0.762136
CTSB	0.323401	0.762136
AP4S1	0.259486	0.762136
LYN	9.44665	0.762136
LDB2	2.73397	0.762136
TAS2R20	0.79916	0.762136
ACVR2B	1.87985	0.762136
ENPP1	0.302035	0.762136
BCL2L11	0.640144	0.762136
CCDC132	4.53859	0.762136
CNTN4	0.612301	0.762136
POM121L1P	5.26446	0.762136
SPTY2D1-AS1	2.33602	0.762136
HSBP1	0.63586	0.762136
GPR174	0.971884	0.762136
PA2G4	0.461615	0.762136
ILK	0.61414	0.762136
ACER3	2.62314	0.762136
ADPGK-AS1	1.85823	0.762136
FLJ10038	1.09669	0.762136
ORAOV1	1.94478	0.762136
HNRNPU-AS1	0.926278	0.762136
RRAGB	1.33802	0.762136
CDIP1	1.3405	0.762136
TLE2	3.26458	0.762136
PDLIM7	1.70241	0.762136
POTEE	1.56566	0.762136
F3	0.409723	0.762136
SHANK2-AS3	0.297064	0.762136
ZNF449	2.35328	0.762136
PNPLA2	0.761642	0.762136
PYCARD	1.04239	0.762136
ZNF276	0.507406	0.762136
LINC00854	6.37112	0.762136
XKR5	0.281672	0.762136
LOC442132	1.64818	0.762136
FAM180B	7.59688	0.762136
PYCRL	0.6223	0.762136
PLEKHF2	0.810203	0.762136
TMEM14C	1.41739	0.762136
LDLR	0.363173	0.762136
FAM160B2	1.25359	0.762136
ANKRA2	0.963555	0.762136
ELL	0.840666	0.762136
GPN2	0.639246	0.762136
TCP11L2	1.33031	0.762136
AZI1	2.16909	0.762136
PEX14	1.52068	0.762136
CHTF8	0.804552	0.762136
PRDM11	1.8612	0.762136
ZNF786	0.993881	0.762136
KLHL42	1.34424	0.762136
HINT3	0.395907	0.762136
SNORA8	2.32825	0.762136
DDX56	0.608324	0.762136
BMF	2.79635	0.762136
CALN1	0.354986	0.762136
TAGLN2	0.366902	0.762136
CC2D1A	1.51471	0.762136
CCDC28B	1.81677	0.762136
TINAGL1	0.411817	0.762136
PPP1R16A	2.5813	0.762136
RFXANK	1.1762	0.762136
GEMIN5	1.63751	0.762136
INTS9	1.18123	0.762136
SNX13	1.0904	0.762136
TRADD	1.10784	0.762136
SMS	0.619596	0.762136
HLA-H	0.220156	0.762136
NTHL1	24.3947	0.762136
DSCR9	2.27578	0.762136
CHEK2	3.22918	0.762136
ELOF1	0.550896	0.762136
EEFSEC	1.15398	0.762136
PRKDC	0.60905	0.762136
C16orf80	0.53148	0.762136
IPMK	3.56182	0.762136
ARFGEF1	0.821301	0.762136
ATP11C	1.36702	0.762136
PTPRF	2.8077	0.762136
ARHGEF3	0.435198	0.762136
LYST	0.359192	0.762136
NAA50	0.38128	0.762136
PATE2	1.79475	0.762136
TEN1	1.28205	0.762136
ARAF	0.804745	0.762136
ZC3H18	0.841309	0.762136
LMF1	1.93082	0.762136
ADRBK2	0.452601	0.762136
ERGIC1	1.80145	0.762136
LOC541471	0.662205	0.762136
NBPF16	0.734634	0.762136
MAPKAPK3	1.9856	0.762136
HLA-DOB	8.43218	0.762136
HTATIP2	1.05173	0.762136
COX18	0.266736	0.762136
MAP2K1	1.0331	0.762136
TMEM17	0.392835	0.762136
CSTF2T	1.18354	0.762136
MATN1-AS1	2.3829	0.762136
CD6	0.422081	0.762136
GRHPR	0.966484	0.762136
ZNF473	0.883588	0.762136
ZNF816-ZNF321P	3.02391	0.762136
IPO7	1.31031	0.762136
HTR2B	6.02931	0.762136
TMEM8B	25.1544	0.762136
LOC100133957	0.893621	0.762136
BCKDHA	0.99456	0.762136
ELOVL1	0.676104	0.762136
ZBTB6	1.50317	0.762136
PUF60	0.532771	0.762136
AGL	0.966939	0.762136
INPP5F	0.666326	0.762136
CDH3	1.07403	0.762136
ZNF137P	0.949901	0.762136
CAMSAP3	21.7018	0.762136
KLB	0.369727	0.762136
SLC35A4	1.0007	0.762136
CAAP1	0.821275	0.762136
LINC00240	23.7154	0.762136
BCL7C	23.4761	0.762136
CTDSP2	1.33597	0.762136
MCTP1	3.64642	0.762136
ACVR1	5.95439	0.762136
TSC22D1	0.592122	0.762136
MICAL1	0.731921	0.762136
CUBN	0.449784	0.762136
ADCK3	1.30701	0.762136
SLC35D2	2.61032	0.762136
RALGAPA2	2.17968	0.762136
MEFV	0.257019	0.762136
TKT	0.983753	0.762136
CXorf23	0.927675	0.762136
ICAM3	0.500101	0.762136
FAIM3	0.568501	0.762136
FAM24B	2.57652	0.762136
PAFAH1B1	0.615882	0.762136
HNRNPD	0.623338	0.762136
PPP1R10	0.522707	0.762136
DDX19A	0.878844	0.762136
L3MBTL1	2.19473	0.762136
LGALS1	0.479756	0.762136
ANKRD18DP	3.54709	0.762136
HECTD4	1.41512	0.762136
PEX11A	0.334604	0.762136
SNAP47	0.889696	0.762136
PIH1D1	0.730132	0.762136
TLN1	0.697561	0.762136
DNAJB2	1.51428	0.762136
LRSAM1	1.26768	0.762136
LOC100287792	0.301192	0.762136
CHST15	22.9442	0.762136
SPAG6	0.657801	0.762136
FAM161B	1.32665	0.762136
LINC00311	0.314458	0.762136
PHLDA2	2.61567	0.762136
MYSM1	0.684099	0.762136
ZDHHC8P1	0.415998	0.762136
ZNF335	0.559036	0.762136
TLR1	2.96006	0.762136
RFT1	0.275733	0.762136
SLC16A7	0.472296	0.762136
AP5Z1	0.43737	0.762136
SETBP1	1.18131	0.762136
RPL21P44	0.723894	0.762136
GGT1	1.50847	0.762136
ARHGAP17	0.639849	0.762136
IRAK4	0.318764	0.762136
LOC728323	1.389	0.762136
CDK19	1.25404	0.762136
TERC	22.4292	0.762136
CXorf40A	0.802131	0.762136
FLYWCH2	1.47759	0.762136
LOC158435	0.652849	0.762136
BOLA1	23.7894	0.762136
ZNF547	9.75561	0.762136
GLE1	0.929634	0.762136
LOC400684	5.39314	0.762136
ZNF630	24.8733	0.762136
SFTPB	0.470278	0.762136
MBTPS1	0.630342	0.762136
XCL1	0.634426	0.762136
PHACTR4	0.240121	0.762136
GTF3C4	1.61498	0.762136
ARHGAP33	5.68191	0.762136
LIG4	1.96536	0.762136
KTI12	0.935438	0.762136
STYK1	2.49174	0.762136
RASSF5	0.454154	0.762136
FANCE	3.29161	0.762136
GNL3L	0.29853	0.762136
FOXJ3	0.455635	0.762136
TRNP1	24.0902	0.762136
MESTIT1	0.481452	0.762136
DCUN1D5	0.742314	0.762136
TGFB3	2.10835	0.762136
ENTPD3-AS1	0.397567	0.762136
GGTLC1	4.77889	0.762136
CYP2B7P1	0.356099	0.762136
POLR3C	0.664108	0.762136
PGAM4	1.30836	0.762136
THOC1	0.865386	0.762136
LAMTOR5	0.384972	0.762136
C1orf180	2.20993	0.762136
TAF1D	0.464895	0.762136
HSD17B7	0.51727	0.762136
VRK3	0.683601	0.762136
BUB1B	24.7596	0.762136
IRAK1	0.652904	0.762136
DHRS7B	1.89235	0.762136
ZNF713	0.284262	0.762136
SNORA48	1.5497	0.762136
SUSD1	23.377	0.762136
RAP1GAP2	1.20276	0.762136
APPBP2	0.92628	0.762136
GMEB1	0.352039	0.762136
C19orf12	0.556293	0.762136
LOC284395	2.98044	0.762136
NSUN4	0.443559	0.762136
YY1AP1	0.549077	0.762136
LOC284454	0.327609	0.762136
TMEM178B	5.1489	0.762136
N4BP2L2	0.5115	0.762136
SLC46A1	1.94678	0.762136
ADORA2A-AS1	3.56459	0.762136
XPC	0.636939	0.762136
WDR27	3.58327	0.762136
LOC729020	21.6171	0.762136
MMRN1	24.9147	0.762136
ATG13	0.544507	0.762136
SLC35B1	0.616342	0.762136
TRIM41	6.86717	0.762136
UHRF2	0.554134	0.762136
CCT7	0.473684	0.762136
C6orf106	0.872808	0.762136
PIGR	0.319035	0.762136
DFFA	0.248357	0.762136
ZSCAN18	2.27154	0.762136
ZNF230	7.96296	0.762136
GOLGA6D	23.2811	0.762136
RAD51L3-RFFL	0.618701	0.762136
BCL9	24.2723	0.762136
FTSJ1	0.690598	0.762136
ZNF250	0.471749	0.762136
FCGR2C	1.01003	0.762136
FCRL5	8.28816	0.762136
SYS1	0.650035	0.762136
HDDC3	7.48764	0.762136
ZFAND4	1.40275	0.762136
RND2	0.392747	0.762136
ZC4H2	8.44053	0.762136
PRPF19	1.71402	0.762136
MAN2C1	0.808628	0.762136
CD3EAP	0.291042	0.762136
ATP2A3	0.843737	0.762136
NRN1	3.75682	0.762136
ZC3H7B	1.56507	0.762136
DDOST	0.391067	0.762136
ZBTB41	1.75351	0.762136
MTHFD1	1.48924	0.762136
PPP1CC	0.648481	0.762136
BASP1	4.51109	0.762136
THEM6	1.8435	0.762136
UBE2V1	0.446481	0.762136
RRAGA	0.504152	0.762136
SMAD6	23.6768	0.762136
PTTG1	0.520863	0.762136
SAFB	0.466749	0.762136
EMX2	4.56057	0.762136
ATXN2L	0.562332	0.762136
LOC100630918	23.0271	0.762136
LOC285972	0.346149	0.762136
FAM86EP	5.36095	0.762136
C17orf77	0.47301	0.762136
METTL4	1.24889	0.762136
RPL28	0.28562	0.762136
ZNF732	4.33692	0.762136
TXNDC5	23.9896	0.762136
PCGF3	1.00388	0.762136
ARSD	0.608638	0.762136
HP07349	4.75277	0.762136
CCDC85C	2.90807	0.762136
MPG	1.08986	0.762136
GAB2	1.78294	0.762136
UEVLD	4.98046	0.762136
PSD	1.95666	0.762136
ZFAND2B	0.755842	0.762136
HLA-J	0.25534	0.762136
CCDC88C	0.805149	0.762136
C2CD4C	23.5353	0.762136
EARS2	2.03275	0.762136
DNAJC4	1.16984	0.762136
FAM111A	0.593138	0.762136
FAM175B	1.04447	0.762136
DICER1	0.815171	0.762136
THAP4	1.43621	0.762136
TLE1	4.51388	0.762136
KLHDC7A	7.09313	0.762136
LNX2	0.300261	0.762136
FNBP1L	2.00899	0.762136
LINC00273	1.87175	0.762136
FBXO44	0.467954	0.762136
SPAG16	7.11167	0.762136
ZSCAN4	4.94724	0.762136
ABAT	4.01902	0.762136
ANKRD35	4.81332	0.762136
PRKCQ	0.813301	0.762136
FRMD6	25.0676	0.762136
GORASP2	0.535562	0.762136
NR4A1	0.395629	0.762136
ANKRD23	1.51594	0.762136
COPS2	0.571362	0.762136
LRP5L	0.963476	0.762136
PPM1N	1.86315	0.762136
PLEKHF1	0.909768	0.762136
PRRC2A	0.558767	0.762136
FFAR4	0.371498	0.762136
PAIP2B	0.554305	0.762136
IER2	0.370718	0.762136
ANKRD27	1.13647	0.762136
FCRL1	1.81942	0.762136
LOC100131347	0.320089	0.762136
C11orf54	1.17575	0.762136
TIGIT	0.455004	0.762136
LOC153910	2.01622	0.762136
RUNX1T1	5.70091	0.762136
C22orf29	0.778111	0.762136
HNRNPR	0.466385	0.762136
C8orf4	22.8647	0.762136
KLHL4	22.3955	0.762136
PLXNA2	23.8811	0.762136
CAMK2A	23.9018	0.762136
TTC39A	20.0409	0.762136
ZBTB46	23.8522	0.762136
RNF32	22.3502	0.762136
TNFSF12	22.0829	0.762136
PKP4	20.0225	0.762136
TRIML1	25.633	0.762136
RAB17	21.522	0.762136
DOK4	24.3735	0.762136
STAB1	21.4579	0.762136
LENEP	22.4598	0.762136
TNFRSF17	22.1058	0.762136
NME9	21.3191	0.762136
LOC729013	23.5617	0.762136
NTNG2	24.5379	0.762136
HHEX	23.4107	0.762136
IL12A	23.9336	0.762136
FAM47B	22.1456	0.762136
MAPK12	24.6135	0.762136
CTRB2	24.5781	0.762136
VSTM2B	25.1912	0.762136
GPER	21.6094	0.762136
SLC27A3	24.1741	0.762136
GOLIM4	21.8643	0.762136
CDK2AP1	21.9254	0.762136
C9orf24	21.8603	0.762136
FAM171A1	24.9115	0.762136
COL15A1	20.9073	0.762136
PPM1L	23.9764	0.762136
GYLTL1B	21.1991	0.762136
GPR101	24.2726	0.762136
ZNF319	23.6441	0.762136
IRF5	23.7117	0.762136
SLC25A51P1	21.393	0.762136
CEP57L1	21.8234	0.762136
ZRANB2-AS1	22.0818	0.762136
UGT2B7	21.0552	0.762136
CHRNA9	21.9793	0.762136
CNKSR2	23.1535	0.762136
SPATA7	23.0559	0.762136
C16orf59	24.7514	0.762136
INSL6	20.0072	0.762136
FAM186B	23.8198	0.762136
WDR64	21.9249	0.762136
HSD17B6	20.7898	0.762136
MAN1C1	24.0028	0.762136
KRTAP10-9	21.8215	0.762136
PRR15	23.6006	0.762136
KIAA0226L	24.1088	0.762136
ZNF658	20.7984	0.762136
ZWINT	23.7443	0.762136
TK1	20.294	0.762136
CTSH	22.7574	0.762136
FAM129C	22.7116	0.762136
CDK18	22.7642	0.762136
TP73	24.4574	0.762136
SCARNA16	20.2705	0.762136
TOB2P1	24.6318	0.762136
ZNF691	22.1261	0.762136
CHST13	21.7294	0.762136
FSD1	22.221	0.762136
MPO	22.2339	0.762136
[truncated: 12,446 more rows]

## Sheet: AlphaBeta Clonotype_Unexpanded
Supplemental Table 10B
Related to Figure 6
Statistics for Genes Upregulated in Expanded- vs Unexpanded (t- test implemented in R using Seurat package and function FindAllMarkers)
Unexpanded	logfoldchanges	pvals_adj
GNLY	3.39672	0.0167337
HSPH1	1.54869	0.0218722
PCNP	2.75486	0.0578221
CCNH	1.6252	0.055267
TSC22D3	1.39941	0.0571056
HMGB1	1.38195	0.0651194
TTC3	2.85491	0.0732397
PIP4K2A	1.81479	0.0816204
CRBN	2.64036	0.0892464
ANKRD40	2.13629	0.0952174
RPL21P28	1.1485	0.0900274
IFNGR1	2.57453	0.0975929
PSENEN	2.4837	0.104254
MDM4	1.00341	0.10592
TAX1BP1	1.83026	0.110753
TOR1AIP2	1.02879	0.114834
ANKRD28	3.67629	0.12185
HSPE1	1.19052	0.120538
ATXN7	2.27677	0.123279
ANXA1	1.72629	0.130722
MOB4	1.41366	0.13396
HSPA5	1.44779	0.133105
BRIX1	3.15365	0.147382
SLU7	1.86391	0.148549
FYN	1.46193	0.147849
SP100	1.1874	0.151306
STK17B	1.16846	0.151306
ELF1	1.32628	0.151933
SAMSN1	1.65504	0.155073
C6orf62	1.56455	0.15708
IST1	1.6591	0.159849
SET	1.27595	0.15968
RHOH	1.50523	0.161396
LOC440354	1.27227	0.161077
APLP2	2.41092	0.166698
KLRC3	3.15947	0.173085
MORF4L2	1.53404	0.17397
DDIT3	1.98195	0.17526
CCNL1	1.12234	0.174892
PSMD6	1.73557	0.176614
GSTP1	1.78454	0.178018
ELL2	1.73726	0.181817
TMED1	2.62998	0.187088
TAF7	1.23527	0.186272
DNAJA1	1.23046	0.188537
EEF1A1	0.773868	0.186272
DNAJB9	1.9188	0.195121
SNX2	2.12059	0.198839
LDLRAD4	2.72366	0.199732
BIRC3	1.3306	0.198828
SIK2	2.51214	0.206954
KIR3DL2	3.95432	0.211074
TSPYL1	1.10912	0.210297
SSB	1.68002	0.216237
LUZP1	2.09058	0.216851
EIF2A	2.44968	0.219233
CSNK1D	1.16735	0.216189
ANP32E	1.53177	0.224997
RLF	1.74626	0.226007
POLR2K	1.42118	0.230248
KLRC2	2.85358	0.235447
CREM	1.13608	0.230998
SAAL1	3.73515	0.236718
SLC38A2	1.22526	0.233399
PTPRE	2.17896	0.236338
RHOF	1.78467	0.236718
SRRM1	1.12841	0.235299
MORF4L1	1.3281	0.237671
FASTKD2	1.63806	0.240119
HSPD1	0.994288	0.239246
DRG1	3.13235	0.244974
PRKACB	1.8439	0.248006
MYO6	3.0599	0.251059
MIR4461	1.57669	0.248553
CCSER2	1.62108	0.250785
CCL5	0.689836	0.251059
MRPL47	1.79531	0.257725
ITM2A	1.19426	0.257312
EIF4A1	1.03869	0.257312
APOBEC3G	1.23074	0.258343
DCP1A	1.27881	0.26376
PSMD6-AS2	3.40099	0.265042
ETF1	1.3544	0.268084
PABPC3	1.47433	0.269342
PPIG	1.71179	0.271487
RAB7A	1.66166	0.271855
SNRNP25	2.79807	0.274988
SNX1	1.87862	0.277563
HSPA9	1.32263	0.276453
CMTM6	1.52695	0.279362
EMC7	1.46528	0.281942
PDXDC2P	1.40189	0.281942
RPS25	0.869523	0.280364
HSP90AB1	0.804666	0.280952
CD48	1.68277	0.287144
LZTR1	5.53525	0.291224
CNTRL	1.55953	0.289421
NUP54	2.52974	0.291703
CNOT6L	1.04803	0.289325
CDC73	2.02497	0.293449
FLJ45340	1.89239	0.295842
GZMA	1.65121	0.29662
SLC35F6	1.04161	0.300076
SNRPB2	1.82064	0.301493
ZCRB1	1.53333	0.302619
HNRNPM	1.18151	0.301149
FAM177A1	0.944907	0.30425
GDAP2	1.74971	0.307081
TCP1	1.06912	0.3055
GPS1	2.78949	0.309093
EIF1	0.739302	0.308231
SAR1A	1.14847	0.313589
KIR3DL1	3.007	0.318007
SPIN1	2.79811	0.318635
SKIL	1.01853	0.318263
PSMG2	2.56898	0.32319
GPR183	1.5885	0.32319
CASP7	2.55933	0.326987
PABPC1	0.898807	0.32581
UAP1	1.84425	0.328222
TBPL1	2.02742	0.328482
DERL1	1.57111	0.328401
SLC3A2	1.1358	0.328482
SRP72	1.90227	0.334082
FTL	0.849347	0.329639
RPS3	0.686708	0.328482
RANBP2	1.1636	0.337226
GOLGB1	1.17114	0.342503
DNAJA4	1.36128	0.343353
PNISR	1.26229	0.343353
GGNBP2	1.41613	0.343967
RGPD5	1.53249	0.344691
TACC3	2.27248	0.345699
RABL2B	2.59801	0.347186
LCP1	1.09566	0.345572
SYPL1	2.39636	0.350018
LITAF	1.08669	0.349022
HERC1	1.29049	0.350376
CDADC1	2.61958	0.355744
TNFAIP3	0.823285	0.35093
RPL14	0.983707	0.353728
SUDS3	2.29514	0.355744
RAC1	2.31546	0.35597
DBI	1.35946	0.355516
MATR3	1.2773	0.35597
ATP2B4	1.3123	0.355744
NUP98	1.28929	0.35732
B2M	0.924596	0.35679
EZR	0.884197	0.356954
TPT1	0.740748	0.357272
TDP2	3.05765	0.362791
CWC27	2.81963	0.362791
GINM1	2.88044	0.363123
PSMA2	1.31981	0.362343
GCNT1	2.95239	0.36344
TMEM2	1.34131	0.362343
UBB	0.66684	0.357502
JMY	2.0614	0.363668
STIP1	0.978965	0.362343
ARID4B	0.941403	0.363699
TANK	1.40057	0.365618
OSBPL8	1.30041	0.366059
GATA3	2.55027	0.368642
PAPD4	1.81806	0.368642
FCHSD2	3.91196	0.370144
PSMC6	1.48897	0.368642
OAZ2	2.17488	0.370746
SRP68	2.21543	0.371623
RNF44	2.84882	0.371623
SH3KBP1	1.46247	0.371623
DZIP3	2.01012	0.372043
ANKH	2.21745	0.372278
CTNNB1	1.0647	0.372043
UBE2B	0.972725	0.372043
NADSYN1	2.99488	0.373101
PDE12	1.58487	0.373024
NUDC	1.03378	0.372043
PRDX3	2.80024	0.373699
RBM25	1.15095	0.372278
TCEA1	1.54029	0.373021
UBE2N	1.08476	0.37244
HLA-E	0.697913	0.371232
DNAJB6	0.714791	0.372043
CYCS	0.629403	0.372717
TBK1	2.15278	0.376059
MAP3K2	1.3325	0.375988
SF3B1	1.07391	0.377561
CAP1	1.10763	0.377561
CDC42SE1	1.20257	0.378494
PHF20L1	1.96326	0.380071
MED10	1.20182	0.378661
ODF2L	0.710076	0.378494
ZNF207	1.28552	0.381308
GLUD1	1.42399	0.381547
KDM6B	0.897883	0.379458
MBD4	1.51238	0.382182
LAT2	4.9702	0.384935
CDV3	1.25732	0.383354
HNRNPC	0.844147	0.386122
MRPL14	2.02175	0.389008
PRR13	0.993615	0.38888
PRPF38B	0.972081	0.389159
RNASEH1	2.14201	0.391363
YY1AP1	1.54531	0.391363
SLC25A44	1.59779	0.391448
SUMO1	1.2045	0.391363
ELP2	2.04982	0.393725
MRPS9	2.86192	0.395203
VPS9D1	4.09458	0.396587
NHLRC3	5.10144	0.396658
DFNB31	2.98479	0.396988
LMAN2	1.21695	0.395262
UBE2D4	1.7399	0.397481
LOC100507577	3.29946	0.398747
EVI2B	1.22778	0.397446
LMNA	0.999704	0.39533
LOC154761	2.53711	0.400445
CCT3	1.15923	0.399273
UXT	1.47454	0.400586
LOC550112	3.11306	0.404461
EDEM1	2.06245	0.404405
NOA1	2.54711	0.405359
HLA-DPB2	1.75305	0.40593
NKIRAS1	4.07211	0.406826
SP140	1.77989	0.407905
NSUN2	1.50399	0.407315
CWC15	1.32857	0.40855
PEBP1	1.23373	0.408263
NAA16	1.46859	0.409954
TVP23B	2.77806	0.410759
NCR3LG1	4.56971	0.411038
MAF	2.80359	0.411038
GAPDH	0.781561	0.408232
UGDH-AS1	0.693816	0.409132
ANKRD42	2.78416	0.412331
LAPTM5	0.900044	0.409954
RUSC1	4.95617	0.414037
GET4	2.06529	0.414037
GCDH	2.44955	0.414671
ANKRD32	2.48996	0.415035
CHD1	0.969005	0.413248
ARFGAP3	1.63163	0.414706
DYNLT1	1.66859	0.416062
IL2RB	1.53183	0.415422
DKK3	2.57217	0.416643
CASP8	0.94027	0.414931
RPL7	0.631385	0.4125
CREB3	1.91978	0.416844
CEBPG	1.91868	0.419074
CREB1	2.23575	0.421131
PTGER4	1.0431	0.417599
RALB	2.98027	0.421423
ZNF800	1.40332	0.419944
HEG1	3.7637	0.422536
MAGOH	1.62207	0.421423
RAB14	1.12483	0.42131
NXF1	1.01033	0.421423
KIAA1432	3.76064	0.425654
TXNL1	1.60771	0.425079
PGRMC2	3.44018	0.427182
PRPF40A	1.06852	0.425283
GZMK	1.30704	0.425819
FDFT1	1.91569	0.426958
SRSF5	0.844927	0.426439
SESN2	1.6005	0.429142
MTRR	2.74704	0.430624
MAP1LC3B	0.942206	0.428758
WDR83OS	1.81132	0.430759
CD164	1.17336	0.430759
ZNF335	1.55522	0.4316
RCC2	2.29046	0.433156
KLRD1	0.758937	0.4319
RASA2	1.98435	0.433819
IGF2R	2.81096	0.434609
TMED2	1.15958	0.433819
WHSC1L1	1.14445	0.433819
ERBB2IP	1.83102	0.43477
ARMC8	1.85209	0.435792
PTPRC	0.706214	0.434013
CWF19L2	1.68193	0.436992
TAPBPL	2.38783	0.437597
ZNF155	3.6188	0.438942
PIK3R4	2.27137	0.438914
MARS	1.26604	0.438849
DNAJC21	1.73038	0.438849
UHRF1BP1	2.64809	0.441767
HHLA2	1.63832	0.438942
IVNS1ABP	1.13786	0.439191
PDZD8	3.32546	0.443306
NAP1L1	1.12088	0.443306
MPP1	5.50168	0.44693
DENND4A	1.25966	0.446048
PHF20	1.34507	0.44693
UTP18	1.9159	0.447223
EXOSC6	0.898607	0.44693
MESDC2	1.36573	0.447074
RECQL	1.74094	0.447656
CIR1	1.39806	0.447714
ULK1	4.12082	0.449174
TMCO1	1.30957	0.447846
GPBP1	0.8855	0.448852
ARHGEF7	1.59851	0.450381
THAP9-AS1	2.07469	0.451497
RYK	3.13322	0.452152
PRPF8	1.69774	0.452152
NME2	1.50212	0.454643
SKA2	1.41937	0.455487
RRBP1	1.7809	0.455269
TMEM243	1.35591	0.455487
LOC100188947	1.99135	0.456938
ZNF234	1.75506	0.457609
LOC157273	1.05964	0.456268
CIRH1A	1.53125	0.457643
GPATCH3	2.0739	0.458005
PPFIA1	3.09558	0.459052
BCAS2	0.864593	0.456938
CNIH4	1.32663	0.458137
LEMD3	1.81304	0.459052
FAM102B	2.02816	0.46
GIPC1	3.07216	0.46004
LPAR2	2.59583	0.460559
PSMB4	0.907327	0.459857
BNIP3	2.40761	0.461366
DUSP12	2.16368	0.46233
NELFE	1.45498	0.461366
UPF3B	1.59678	0.462219
NUP107	3.61204	0.46399
XPA	2.03825	0.463529
DENND4C	2.36075	0.464101
CALR	0.615018	0.461251
RPL31	0.484471	0.460025
AKAP9	0.965778	0.463859
ALKBH1	2.98952	0.465587
NCK2	2.74062	0.465587
SUPT4H1	1.31174	0.464915
MALAT1	0.582408	0.465587
POLR3GL	2.16908	0.46609
HSPA13	1.91021	0.466094
SRP19	1.14525	0.466094
STAT4	1.22572	0.466094
CDKN2B-AS1	1.25627	0.466094
POLR2B	1.42782	0.466094
GNL3	1.10506	0.466094
ERICH1	1.79023	0.467661
ZEB2	0.775157	0.465799
UBP1	3.61854	0.468558
OGT	0.99804	0.467225
CPD	1.72781	0.468558
ORC4	0.48386	0.465587
SELK	0.722015	0.467629
SMCHD1	1.03979	0.468237
TMEM212	0.704786	0.468558
LOC646214	0.590474	0.468293
NDEL1	1.22989	0.472035
SLC9A8	3.42021	0.473605
LEPR	1.24581	0.473507
DIS3	1.25725	0.473507
POLR2H	1.98026	0.473474
ATP1B3	1.01367	0.472456
ELOVL5	1.03271	0.474281
ZBTB2	2.43296	0.476192
SHQ1	2.98987	0.476242
CDS2	1.79652	0.476242
RAB11FIP4	1.53466	0.476192
HERPUD1	0.921304	0.474754
DDX52	2.00784	0.477363
RPRD2	2.20497	0.477506
SEPW1	0.868671	0.475657
POLB	1.80759	0.477392
GLRX2	3.13	0.478271
GINS4	0.949311	0.478643
MPZL3	1.55929	0.47872
ING3	1.66886	0.479183
PFDN1	1.56475	0.479183
RPS18	0.554589	0.478445
P4HB	1.52545	0.483249
URGCP	2.78344	0.484298
VCP	1.01995	0.482563
TMEM14A	3.05999	0.484553
NCK1	1.61871	0.483916
DAP3	1.27621	0.484298
PAPOLA	0.800753	0.48476
MLF2	1.17255	0.485386
BCL9L	1.94744	0.485386
PCBP1	1.09013	0.485386
GPR137B	2.05163	0.486974
UPRT	2.06263	0.487976
COX7C	0.763506	0.486519
RPL5	0.668982	0.487523
SSRP1	3.12744	0.49047
SPDYE7P	1.08269	0.489804
IFRD1	0.782955	0.488861
MRPL28	1.91413	0.490841
DCTN4	2.22179	0.491763
PSMD13	1.05381	0.491763
C1orf63	0.814609	0.491763
COMTD1	3.91647	0.494901
RPL9	0.596863	0.491763
SNX3	1.6047	0.49455
ZNF408	1.93699	0.494901
TNFSF8	2.21581	0.496064
SPDYE5	1.06059	0.496033
TRAF2	1.81862	0.496064
HOPX	1.85481	0.496064
ANXA2	1.04638	0.496064
KIR2DS4	3.15733	0.496064
SLA2	0.935791	0.496064
IKZF2	3.55205	0.496064
EIF5B	0.883223	0.496064
CCDC53	2.69276	0.496064
SHOC2	1.56143	0.496064
NOL7	1.19066	0.496064
PSMC4	1.00244	0.496064
ZMYND11	1.23872	0.496064
SP4	1.36718	0.496064
CHD4	0.868152	0.496064
PITPNB	1.27253	0.496064
ADAM19	2.74499	0.496367
FKBP1A	1.34713	0.496064
PPP2CA	0.829086	0.496064
SCNM1	1.2873	0.496367
NANS	1.07494	0.496064
TMEM126A	1.78723	0.496879
BLOC1S6	1.53163	0.49747
ELTD1	27.7041	0.497574
CHD2	0.760258	0.496946
ATP11A	7.75306	0.497933
DLAT	2.60608	0.497933
PRDM2	0.823661	0.49747
SPEN	1.5614	0.497933
PDE4B	1.23014	0.497933
COG1	2.4976	0.497979
ZCCHC6	1.27501	0.498025
MAGT1	1.02404	0.499487
CYB5D1	2.56993	0.50017
BPTF	1.33896	0.499627
CREBBP	1.31133	0.499316
BLOC1S3	1.60304	0.500074
SDAD1	2.83824	0.500952
OS9	1.22457	0.500513
NAGS	27.4784	0.502155
SLMO2	1.12193	0.500952
C10orf118	1.34965	0.502054
CDC42EP3	1.06773	0.501404
FOXN2	1.60767	0.502849
RRM2B	2.98567	0.503241
CCDC144A	1.85783	0.503241
VBP1	1.90035	0.503411
KIAA0247	1.41393	0.503241
DNAH10	5.76151	0.504663
TXNDC12	1.33155	0.503569
SMAD7	1.57003	0.503654
MTMR6	1.76042	0.504209
B4GALT1	0.688186	0.503241
TYROBP	8.11459	0.505643
SLC34A2	6.4337	0.505643
FAM21A	1.99077	0.505315
TPM3P9	1.25391	0.505315
HSP90AA1	0.570368	0.505294
EIF5AL1	0.916539	0.50605
TPM2	5.46674	0.506977
PLEKHB2	1.04253	0.506775
SEC31A	1.26082	0.507044
PQBP1	1.26222	0.507044
CCT4	0.867032	0.506775
ZNF582-AS1	4.85782	0.50972
SF3B14	1.11927	0.508418
ZFAND3	3.81081	0.510224
ITFG2	1.53546	0.510224
DPH3	1.19748	0.509664
DDB1	1.3028	0.510102
DNTTIP2	0.88806	0.510633
TJAP1	1.87731	0.511096
GMPS	3.30653	0.512066
KIAA1468	2.08919	0.512066
SPAG1	2.00686	0.512066
ABL1	2.91918	0.512066
PPIAP30	3.17705	0.512384
SRI	1.42954	0.512066
IARS	1.47749	0.512066
SNX27	1.2157	0.512066
EXOC1	2.63139	0.512412
HSPA4	0.976236	0.512066
COPB1	1.06302	0.512066
CXCR3	1.10319	0.512066
AHCTF1	1.60262	0.512384
ACAD8	2.60762	0.513548
TPRA1	4.83914	0.5144
S100A6	0.748539	0.512412
SLC35B2	4.85686	0.51529
MRPL22	1.31666	0.514816
SHISA9	0.472288	0.512066
TMF1	0.928402	0.514816
PAIP2	0.809482	0.51529
NOP58	0.653429	0.515376
MED23	2.41659	0.517759
RGPD1	3.08177	0.518014
MPG	2.42115	0.518014
CANX	1.50408	0.518127
KIR2DL1	2.97392	0.518773
DCUN1D1	2.65177	0.519054
PTRH2	2.59455	0.519294
HNRNPUL1	0.775436	0.518014
PELI1	1.08674	0.518803
SLC46A3	4.75529	0.520986
MAPK6	1.73702	0.520159
S100A4	1.15753	0.520038
KCNQ1OT1	0.457189	0.518014
TWSG1	1.93422	0.520159
PNRC2	1.04386	0.520831
TGFBR3	1.863	0.521286
TXNL4A	4.65513	0.521819
CALM1	0.603085	0.519582
TMCC1	4.89272	0.521819
VPS4B	1.04444	0.5215
SUGP1	1.93268	0.521819
ZNF471	0.613102	0.521819
DCAF16	1.00128	0.522457
MAD2L1BP	1.41532	0.522228
SLC18A2	2.45134	0.52288
CAMK2N1	11.1476	0.523705
ELP5	1.70733	0.522828
ZNF791	1.45475	0.523922
IQCB1	1.58964	0.524405
NDUFA3	1.2325	0.524578
WDR61	3.50144	0.525522
PAFAH2	0.916769	0.525181
DRG2	2.56304	0.526264
ZAN	4.36683	0.526636
CSRNP1	0.868036	0.525181
NPM1	0.678408	0.525181
SERTAD3	1.35404	0.526493
TUBA4A	0.795578	0.525522
ABCE1	1.82864	0.527088
SLC25A19	1.90232	0.527088
ACTR3	1.20686	0.527088
VAC14	4.42203	0.52817
NBPF14	1.90751	0.52817
SSFA2	2.1578	0.52817
GALNT6	1.17775	0.52817
PXN	2.37194	0.52817
2009-09-01	2.15988	0.528175
SNHG1	1.60681	0.528367
KAT2B	4.01636	0.529299
MIR600HG	4.56786	0.529299
EIF5	0.613684	0.528056
MSN	0.928119	0.528367
TOR1AIP1	1.10696	0.530141
PHB2	1.75781	0.530539
SPDYE8P	2.20392	0.531264
GALNT2	1.99699	0.531585
WAPAL	1.67688	0.533411
AGAP1	5.63728	0.534383
DHCR7	2.16999	0.534137
KIF7	3.89358	0.534619
HNRNPF	1.05455	0.533839
RB1CC1	1.1416	0.534383
ZC3H13	1.37103	0.534678
EED	1.49514	0.534383
GAK	1.66104	0.535129
CHID1	3.79321	0.536945
PARP8	0.98701	0.535954
GABARAP	0.95147	0.535954
LGALS8	1.64021	0.537103
C15orf57	2.00408	0.537488
TAMM41	4.82001	0.537686
COASY	2.10763	0.537488
ATP5J	1.15541	0.53722
MAN2A2	3.11332	0.538303
GIT1	1.91345	0.537937
RPF2	3.54906	0.538303
LDHA	0.843944	0.537488
C16orf54	0.745064	0.537488
RPL37A	0.342038	0.533767
KARS	1.12025	0.538107
PSMC2	0.983477	0.537988
LOC729739	2.28206	0.538984
PIEZO1	1.98926	0.538434
CLPP	1.36458	0.538787
NFIC	3.51632	0.540211
WDFY1	2.03724	0.540206
NOC2L	1.60908	0.539772
DCUN1D4	2.13443	0.540206
PARP12	2.55185	0.5409
SNIP1	0.985835	0.540837
SRGAP2C	1.59686	0.540837
USP15	0.974037	0.540925
UG0898H09	0.728844	0.540925
GNAI3	0.940557	0.541158
LOC399753	3.51725	0.542267
FLNA	1.07747	0.542128
PGK1	0.885922	0.541789
IFT81	2.52044	0.542681
FAM32A	1.12948	0.542267
FHAD1	0.880151	0.542267
LOC100289230	4.54625	0.543046
PICALM	2.12661	0.543916
TYMS	5.323	0.544302
COMMD3-BMI1	2.07608	0.543723
PSMD8	1.04448	0.543337
TRIM56	2.95494	0.544435
TMED10	1.01883	0.543726
NCOA4	1.24599	0.544347
OPHN1	0.657321	0.544302
UCKL1	1.29043	0.544302
UFC1	1.12892	0.544435
CDKN1A	1.183	0.544435
MKI67IP	1.20579	0.544435
SARS	0.810717	0.544435
GK	1.98595	0.545617
PPP1CB	0.705281	0.544435
ZDHHC9	3.90265	0.545722
CMSS1	3.36282	0.545722
ETHE1	2.52685	0.545641
PSEN1	1.64774	0.545641
FAM96A	2.2047	0.545794
PRPF31	1.555	0.545641
SNORA70	2.02831	0.546415
OSTM1	1.4759	0.546281
DNAJC25	2.17769	0.546415
ARL8B	1.22321	0.545726
GABPB1-AS1	1.14809	0.546494
FAM129A	0.957541	0.545829
YLPM1	1.40815	0.546703
HNRNPH1	0.530627	0.545722
HNRNPK	0.86271	0.546983
RBL2	1.52737	0.547473
AP3S1	1.01385	0.547144
EIF3L	1.20085	0.54827
ARL2	2.82449	0.548951
NBPF10	1.4546	0.549078
POMP	0.847534	0.548903
GRPEL1	1.05964	0.548903
GON4L	1.0055	0.54894
INPP5D	0.978685	0.54894
ZBED4	2.06138	0.549984
PGAP1	1.06886	0.549078
COA5	3.31721	0.550688
UBN1	2.45343	0.550443
UBL5	0.693387	0.549078
SEC63	1.56043	0.550804
MGAT4A	1.09773	0.550739
ACD	1.29721	0.55136
AP2M1	1.11271	0.550739
EIF3M	1.10885	0.551518
MRPL18	1.00856	0.551518
BTBD19	3.44696	0.552809
ZNF266	1.1797	0.551518
GMPPB	1.99953	0.551991
ZBTB33	2.16722	0.552662
BFAR	1.60234	0.552784
ZDHHC6	1.14894	0.551875
ANK3	3.86715	0.554386
GNAI2	1.46266	0.554526
RPL18A	0.438417	0.551518
RBM7	1.21048	0.554386
RBM26	2.08505	0.555118
FOXH1	3.69231	0.556756
GPR89A	1.48001	0.555861
UQCC	3.19843	0.557079
RNF168	1.07978	0.555988
RPS13	0.590102	0.554958
NCAPH	2.89797	0.557297
KEAP1	1.86434	0.557052
TMBIM6	0.763414	0.555977
MTFP1	1.34524	0.557156
CLDND1	1.01798	0.557156
CBR4	3.82419	0.558441
HDGF	1.54901	0.557819
TPM4	1.01519	0.558118
ZNF652	1.1215	0.559244
DDX24	0.688345	0.557923
GGA2	0.797675	0.557923
MXD3	2.05972	0.559946
CASP3	1.10607	0.559841
FAM133CP	2.72816	0.560481
LOC100506714	3.09994	0.561386
RASL11A	3.4536	0.562203
TMEM87A	0.987943	0.56133
MT1X	1.15848	0.561301
FAM134C	0.924052	0.561627
LOC646329	2.36778	0.56301
TMED4	1.05946	0.562359
TMEM160	2.46745	0.563521
LCLAT1	3.12788	0.563784
DCTN6	1.19991	0.563514
CXCR6	1.92861	0.563816
RCSD1	2.93391	0.564438
PAN3	0.906835	0.563521
UFM1	1.13023	0.563816
JAM3	3.07407	0.564518
PIP4K2C	1.53035	0.564438
CNEP1R1	1.68179	0.565067
UHRF1BP1L	1.24238	0.564518
RSL24D1	0.845698	0.564518
ABCA5	1.93163	0.565184
NMRK1	1.57403	0.56497
TMX4	1.32993	0.564704
PDXK	1.40656	0.56507
PIK3R3	3.2402	0.566569
WBP11	0.899929	0.565751
TIFA	1.59776	0.566875
TIGIT	1.13537	0.566569
R3HDM2	0.86683	0.566146
KIR2DL4	2.63696	0.567781
XRCC6	0.851865	0.566875
ZNF43	1.0713	0.567781
HAUS6	2.43699	0.567781
ZNF510	2.98337	0.567781
SERPINH1	1.93241	0.567781
ERMN	3.00135	0.567781
YIPF5	0.976625	0.567781
MRFAP1L1	1.26015	0.567856
C8orf33	1.34805	0.569349
CHD7	1.47277	0.568569
PI4KA	1.77864	0.569349
PATL1	1.98826	0.569859
BCL2L2-PABPN1	1.80382	0.569859
SLC38A1	0.739683	0.569349
TRPM7	0.698374	0.569859
IL10RB	2.88638	0.570724
COL6A4P2	2.57063	0.570724
PIAS3	3.00546	0.570724
FUNDC2	1.23518	0.570724
BZW1	0.764072	0.570724
CTNNAL1	1.18179	0.570724
EPHA1	2.92883	0.57168
SIAH2	1.67859	0.57142
CENPI	2.59063	0.572077
HNRNPA1P10	0.615312	0.570724
PAIP1	1.58884	0.571634
SATB1	1.56715	0.571634
RBM17	0.925455	0.571457
CCDC144C	1.49099	0.572536
SLC10A1	2.63123	0.572877
DUSP11	1.08448	0.572593
ENO3	1.82565	0.572119
NBPF9	2.21979	0.574022
SLC6A6	1.16713	0.57313
PSMC3IP	2.93597	0.574868
CPNE8	3.75546	0.575622
FGFR1OP	2.88444	0.575867
PAR-SN	1.09073	0.575867
CPSF3	2.88879	0.576202
PPP6C	1.33792	0.575867
PHF12	1.46208	0.576202
PDIA3	0.749984	0.575867
PYROXD1	1.96881	0.57743
HEATR2	3.72732	0.57769
RNF26	2.8755	0.57769
KDM1A	3.27734	0.57769
FAM223A	3.57679	0.577998
FAM223B	3.57679	0.577998
TMED3	2.00791	0.57769
LOC286437	0.67553	0.577705
LOC100131257	0.448871	0.57769
NFKBIA	0.671287	0.57769
FADD	2.01945	0.581309
RBM39	0.450379	0.578655
SON	0.606225	0.580604
ATP6V0D1	0.996024	0.581538
COPA	0.894859	0.581538
THOC3	1.79439	0.581538
MED26	2.74004	0.581538
GRHPR	1.75326	0.581538
POLE3	1.08056	0.581538
RARS	2.03892	0.581538
IL4R	1.33086	0.581538
NBPF1	1.75597	0.581538
BAP1	1.48195	0.581538
NDRG1	1.09664	0.581538
THAP3	2.06324	0.581538
USP11	0.898342	0.581538
PUS7L	2.77764	0.581538
ACSS1	2.77872	0.581538
ATG13	0.98537	0.581538
EAF1	0.888811	0.581538
EBF1	2.28145	0.581538
ARID5B	0.784669	0.581538
SLFN5	1.18756	0.581538
CENPK	2.67024	0.581538
SDHAF2	1.14346	0.581538
ARFIP2	1.29872	0.581538
MTMR1	3.69018	0.581538
CCDC148	2.39439	0.581538
PLP2	0.85063	0.581538
IREB2	1.20013	0.581538
SPOP	1.36833	0.581538
TSFM	2.79705	0.581538
BAX	2.09327	0.581538
UBE2D3	0.631105	0.581538
FMR1	2.66267	0.581538
RPA2	1.71354	0.581538
FAM156A	2.66194	0.581538
NEK5	0.614137	0.581538
IK	0.893727	0.581538
PAG1	0.753924	0.581538
PHACTR2	1.8343	0.581538
PES1	1.75012	0.581538
GOLGA4	0.905295	0.581538
POLR2L	0.758679	0.581538
SPAG5	1.71313	0.581538
SERINC1	0.725211	0.581538
LRCH4	1.79828	0.581538
ZNF532	4.80184	0.581538
GPR114	2.4108	0.581538
LRIG1	2.29079	0.581538
EP300	0.99593	0.581538
BICD1	2.56233	0.581538
HBS1L	1.08179	0.581538
INSIG2	2.57718	0.581538
KRCC1	2.59142	0.581538
PBX4	1.10934	0.581538
ZNF576	2.53771	0.581538
HLA-DQA2	1.07204	0.581538
DCTN3	1.02209	0.581538
NOP56	0.856274	0.581538
MAP4K2	2.78306	0.581538
FTSJD1	2.55428	0.581538
MAP1LC3B2	0.627182	0.581538
FLJ45079	2.5474	0.581538
TPR	0.799921	0.581538
COX20	0.811696	0.581538
TNFRSF10A	2.44737	0.581538
DEGS1	0.845039	0.581538
KLHL6	0.9685	0.581538
MTRNR2L8	0.337055	0.581538
TIPRL	1.13649	0.581538
KDM3A	1.30921	0.581538
GMEB2	2.63199	0.581538
RAB11FIP1	0.904646	0.581538
TGFB1	1.90688	0.581538
RUFY2	1.57611	0.581538
NBPF3	2.45996	0.581538
PFDN4	1.30898	0.581538
CD53	0.684153	0.581538
ABR	3.03871	0.581538
CYC1	1.33673	0.581538
SELRC1	1.81324	0.581538
ARMCX4	6.27269	0.581538
RFWD3	1.22101	0.581538
AOC2	2.57791	0.581538
UBL3	0.866324	0.581538
POLR3G	5.78259	0.581538
FXYD5	0.850886	0.581538
ADARB2	2.48152	0.581538
AGAP6	1.70804	0.581538
APBA2	1.02193	0.581538
TMEM191C	2.98859	0.581538
DDX54	1.84108	0.581538
CAPG	1.15539	0.581538
SLC25A4	2.35171	0.581538
NABP1	1.10349	0.581538
ID2	0.644393	0.581538
POLR1E	2.49629	0.581538
RPLP0	0.629814	0.581538
FAM215A	1.69015	0.581538
JAGN1	1.93431	0.581538
AMN	7.73448	0.581538
KIAA1191	0.920238	0.581538
FOXN3	2.37731	0.581538
DOCK11	1.53493	0.581538
TNRC6C	1.41644	0.581538
ARL4A	1.0884	0.581538
SRA1	1.00983	0.581538
FAM160B1	0.900578	0.581538
LOC100132078	2.03523	0.581538
KBTBD4	1.64436	0.581538
PAF1	0.931232	0.581538
GCC2	0.629055	0.581538
RAB11B-AS1	2.59241	0.581538
RAD21	0.848517	0.581538
TFE3	2.61961	0.581538
TCEB3	1.15559	0.581538
FNDC3B	6.04082	0.581538
MPV17	2.71585	0.581538
CECR1	0.938452	0.581538
LOC100506844	3.24636	0.581538
TCEB1	0.714832	0.581538
MAP3K9	1.30528	0.581538
CHRNB4	2.02966	0.581538
PRKCSH	1.77294	0.581538
PAPD7	2.43496	0.581538
SAMD7	2.18709	0.581538
ARCN1	0.758674	0.581538
GRAP2	1.56009	0.581538
ZFPL1	2.38684	0.581538
PDAP1	1.22869	0.581538
LOC100506421	1.52215	0.581538
SLC23A1	2.35677	0.581538
PLA2G16	1.32794	0.581538
BLOC1S4	2.56424	0.581538
SPCS2	1.08101	0.581538
GUCD1	1.81648	0.581538
MCM7	1.15896	0.581538
KIR2DL3	2.01557	0.581538
LIMA1	2.36931	0.581538
DTX3	2.26496	0.581538
BIN3	1.18795	0.581538
ANKFY1	3.05882	0.581538
GPR174	1.78073	0.581538
SLC25A40	6.84974	0.581538
ZUFSP	1.41621	0.581538
AGAP4	2.1946	0.581538
KLHL24	0.889715	0.581538
DCLRE1B	2.68099	0.581538
KPNA1	1.00618	0.581538
S100PBP	1.242	0.581538
CAMK2G	1.61976	0.581538
ATF7IP	0.845321	0.581538
MRPS34	1.92628	0.581538
USP42	1.48948	0.581538
GRB2	0.720066	0.581538
SNX25	2.28114	0.581538
KIAA1551	0.873627	0.581538
PPIAL4A	3.98848	0.581538
ZGPAT	1.27674	0.581538
GALM	0.66922	0.581538
EIF4EBP2	1.4327	0.581538
TARS	0.982002	0.581538
GOLGA8S	3.65067	0.581538
LOC100132352	1.035	0.581538
SRGN	0.524215	0.581538
TNIP2	1.14558	0.581538
PTMS	1.52559	0.581538
PKN2	1.29658	0.581538
CFD	2.37699	0.581538
LSM1	1.05383	0.581538
RUFY3	2.14589	0.581538
TFB1M	2.34154	0.581538
VWA8	2.26919	0.581538
SLC12A2	1.00359	0.581538
CD58	0.974109	0.581538
SNRPA1	0.794039	0.581538
ROCK1P1	1.68157	0.581538
MED13	1.05609	0.581538
ENTPD6	2.33245	0.581538
CARS	1.22687	0.581538
LARP7	1.32266	0.581538
LOC339505	1.72296	0.581538
ELK3	1.51551	0.581538
NONO	0.596427	0.581538
KLRF1	7.93168	0.581538
IL8	2.22908	0.581538
SUCO	0.936387	0.581538
LOC643406	0.397637	0.581538
NDUFAF4	1.2387	0.581538
RPS10	0.456306	0.581538
ZNF484	1.57502	0.581538
SUMO1P3	2.16909	0.581538
MCOLN1	2.61246	0.581538
C20orf112	1.62267	0.581538
DOCK10	1.24333	0.581538
RELL1	0.736148	0.581538
TIMM21	2.21979	0.581538
ABHD5	3.93727	0.581538
ETFB	1.49515	0.581538
HN1	0.908694	0.581538
ZDHHC11	5.34789	0.581538
AK2	1.29348	0.581538
DCTN5	1.00772	0.581538
CNOT7	1.10678	0.581538
MTMR12	1.04772	0.581538
GBA2	2.41803	0.581538
VIM	0.649961	0.581538
PPM1A	1.01686	0.581538
CD96	0.629288	0.581538
TMEM86B	2.32354	0.581538
LRCH3	1.64493	0.581538
TRIM59	0.794211	0.581538
SYF2	0.824318	0.581538
GPBP1L1	1.37029	0.581538
SFXN1	0.91306	0.581538
CCDC144B	0.621375	0.581538
MTRNR2L1	0.304624	0.581538
PDGFA	2.2751	0.581538
TIMM8B	0.982788	0.581538
MAPKAPK5	2.15612	0.581538
KLHL15	1.7654	0.581538
SEC61B	0.702821	0.581538
PLXDC1	1.06811	0.581538
LAPTM4A	0.835116	0.581538
RPL10	0.416458	0.581538
BEX2	2.13896	0.581538
KLHL7	1.81798	0.581538
GOLGA6L6	1.58448	0.581538
SDCBP	0.642351	0.581538
ADPRHL2	1.22225	0.581538
RAPGEF2	1.44975	0.581538
PRDX4	2.26773	0.581538
ADH5	2.21954	0.581538
MRPL13	1.33363	0.581538
ASTE1	1.09553	0.581538
TMEM126B	2.59283	0.581538
STAT1	1.02191	0.581538
BCL11B	0.974397	0.581538
ZNF330	2.15183	0.581538
C18orf32	0.972581	0.581538
CASS4	1.78499	0.581538
RASAL2-AS1	1.21541	0.581538
RPS4X	0.614666	0.581538
MINPP1	2.84639	0.581538
ARPC2	0.563308	0.581538
FAM138E	1.64355	0.581538
DHX15	1.00848	0.581538
SLC31A2	2.57977	0.581538
ARFGAP2	0.994183	0.581538
ECI2	1.54652	0.581538
FRMD4A	2.0629	0.581538
ARHGAP5	2.7777	0.581538
CTPS2	2.33163	0.581538
MED4	0.872679	0.581538
SOCS7	1.59616	0.581538
ACADM	2.49029	0.581538
MTRF1L	1.20748	0.581538
IL2RG	0.626199	0.581538
C2orf54	2.29018	0.581538
BAHD1	2.06263	0.581538
CALML4	2.46728	0.581538
HDAC1	1.48181	0.581538
ANKRD20A5P	1.62949	0.581538
SETD5	1.36273	0.581538
NFYC	1.23089	0.581538
CNOT8	0.888017	0.581538
EIF1AX	0.685592	0.581538
AHCYL2	2.44192	0.581538
ZFP36L2	0.619108	0.581538
SLC30A7	0.858873	0.581538
ALAS1	1.3942	0.581538
PRKDC	0.846908	0.581538
DPYD	1.53469	0.581538
METTL15	1.98749	0.581538
CHP1	0.487051	0.581538
RNF103	2.18184	0.581538
VPS54	2.02211	0.581538
ZBTB1	0.874368	0.581538
TNRC6B	0.651449	0.581538
MKRN2	1.18246	0.581538
GOLGA6L9	2.13846	0.581538
LUST	0.940669	0.581538
LYSMD3	1.96331	0.581538
TUBE1	2.0343	0.581538
KIAA1161	1.01346	0.581538
PPIAL4G	1.78901	0.581538
MAFF	0.678595	0.581538
AMICA1	0.770357	0.581538
LETM1	0.603374	0.581538
HAVCR2	0.836307	0.581538
GYG1	1.44082	0.581538
SDHAF1	2.33679	0.581538
NECAP1	1.37387	0.581538
RPS6KA1	2.05057	0.581538
CRIM1	1.90712	0.581538
FNBP4	0.710741	0.581538
NUDT21	1.20902	0.581538
PTGES3	0.567629	0.581538
NFAT5	0.790057	0.581538
GNG5	0.722465	0.581538
CARD11	1.60309	0.581538
COPS7A	2.03829	0.581538
C16orf72	1.4343	0.581538
TMEM38B	2.0294	0.581538
RPS27A	0.419965	0.581538
RER1	1.15181	0.581538
SBF1	1.17456	0.581538
PDP1	1.40189	0.581538
TMEM66	0.535797	0.581538
CGGBP1	1.02703	0.581538
RAB1B	1.0037	0.581538
UBE2C	5.67496	0.581538
PEF1	1.25254	0.581538
FAM175B	2.01571	0.581538
GMIP	1.34196	0.581538
TUBA1A	0.607459	0.581538
KAT7	0.962526	0.581538
NFX1	1.06114	0.581538
DHRS3	2.02824	0.581538
ZNF384	1.01858	0.581538
SAMHD1	1.43957	0.581538
NEDD8	0.942671	0.581538
FAM107B	0.894824	0.581538
PSIP1	1.38027	0.581538
EPS15	1.27541	0.581538
PLGLA	6.65798	0.581538
HNRNPH3	0.655812	0.581538
ZNF131	1.2262	0.581538
LOC158435	1.43124	0.581538
BIK	2.00596	0.581538
VAV1	1.41346	0.581538
SIN3A	1.0788	0.581538
TMEM72-AS1	2.19395	0.581538
B3GNT7	1.98716	0.581538
SMN2	0.832404	0.581538
RHBDD3	2.10979	0.581538
OSBPL2	0.804929	0.581538
ZYX	1.31729	0.581538
PPP1R14B	1.27714	0.581538
CCDC115	1.22872	0.581538
MAD2L2	1.2171	0.581538
SEMA4A	1.66626	0.581538
NHEJ1	1.81565	0.581538
IL23A	2.08954	0.581538
RBMY2FP	2.25797	0.581538
LOC283683	1.40043	0.581538
BTBD7	1.42541	0.581538
SNRPD3	0.962145	0.581538
AGAP11	6.84485	0.581538
COPB2	1.44908	0.581538
NUPL1	0.586408	0.581538
GPSM2	4.54234	0.581538
RFC4	1.96009	0.581538
RQCD1	0.749689	0.581538
CCDC19	6.88506	0.581538
ARF4	0.915155	0.581538
BIRC6	1.29712	0.581538
PREB	2.03151	0.581538
AHCYL1	2.05705	0.581538
NADK	2.13102	0.581538
2015-09-01	0.955223	0.581538
C22orf29	1.2614	0.581538
SERTAD1	0.782963	0.581538
MMGT1	2.11231	0.581538
ZEB1	2.13215	0.581538
C6orf48	0.622562	0.581538
ZRANB2	0.974749	0.581538
KPNA4	1.13119	0.581538
CYTH1	0.993864	0.581538
EXOC8	1.48802	0.581538
ERV3-1	4.94174	0.581538
VCPIP1	1.25137	0.581538
CCDC12	0.699289	0.581538
CHPF2	1.91385	0.581538
TMEM208	1.34192	0.581538
RNF6	0.973379	0.581538
PRKAB2	2.031	0.581538
SERF1A	1.65131	0.581538
LOC374443	1.43517	0.581538
CALM2	0.527988	0.581538
DNAJB12	1.37292	0.581538
LARS2	2.06985	0.581538
RGPD6	0.731072	0.581538
NPAT	0.972417	0.581538
RIF1	1.0808	0.581538
LOC730091	1.33417	0.581588
NUP214	0.985037	0.581538
FLJ43663	0.725975	0.581538
POLK	1.51142	0.581588
SNAPC1	0.848299	0.581538
MUL1	1.19191	0.581538
GLI1	2.19309	0.582867
GRAMD3	2.13203	0.583376
OR7E91P	2.99017	0.583877
C2orf49	1.70128	0.583974
FCGR3A	1.88573	0.584204
CD160	1.04509	0.584606
C9orf72	2.05382	0.585997
HECTD4	1.37838	0.585399
ILKAP	1.01485	0.5863
ACSM1	11.0965	0.587838
ERGIC1	1.99016	0.587838
KDM4C	1.1327	0.58835
ABCF3	1.22623	0.588369
ULBP1	3.1743	0.588408
FAM172A	1.83267	0.588408
CSF3R	4.6871	0.588408
RPL7A	0.444154	0.587991
ZNF10	2.11979	0.588408
CDC123	1.01643	0.588408
MORC3	1.22441	0.588408
PKD2	2.80055	0.588408
FLI1-AS1	25.8438	0.588408
PRRT2	17.7435	0.588408
GUSBP10	23.27	0.588408
MRC2	24.722	0.588408
OSR2	19.9397	0.588408
ADCY9	19.9397	0.588408
LARGE	22.0765	0.588408
GRM7	24.4791	0.588408
CREB3L4	25.9162	0.588408
GAS2	26.7691	0.588408
TCAP	25.5728	0.588408
KCNQ1DN	24.1816	0.588408
ZNF215	18.2775	0.588408
KLHL35	23.4799	0.588408
CUEDC1	25.7863	0.588408
FNDC7	22.8505	0.588408
PCDHGA1	26.1881	0.588408
FITM1	25.5234	0.588408
CD1B	22.7243	0.588408
KLHL34	27.2959	0.588408
HSD11B1L	25.1914	0.588408
UBTD2	21.6382	0.588408
ZBTB34	24.1806	0.588408
C14orf180	26.9961	0.588408
TCF19	22.5096	0.588408
RGS7BP	19.9922	0.588408
ADAMTS10	23.1506	0.588408
NHSL2	24.6917	0.588408
RFXAP	26.2455	0.588408
SORBS3	23.0029	0.588408
SOCS2-AS1	24.8359	0.588408
CCDC121	26.6859	0.588408
HOXB9	26.7357	0.588408
PDE10A	22.9786	0.588408
SCARNA7	24.4032	0.588408
LOC100289656	23.305	0.588408
CDS1	25.051	0.588408
CLPB	26.2409	0.588408
DDAH1	19.5117	0.588408
GLTSCR1	24.9567	0.588408
ACAP3	26.1813	0.588408
SHISA4	25.3249	0.588408
RTN2	24.3936	0.588408
CTXN2	24.3784	0.588408
SH3GLB2	24.373	0.588408
ESRP1	25.0777	0.588408
TRIM46	24.5321	0.588408
WDR87	25.208	0.588408
EFNA3	24.8967	0.588408
ZNF625-ZNF20	18.328	0.588408
IL4I1	23.7465	0.588408
ZNF768	23.7465	0.588408
EN2	26.4617	0.588408
MSH4	25.8596	0.588408
DIRC2	24.7275	0.588408
ZNF703	21.9972	0.588408
GPR34	25.8223	0.588408
MBLAC2	25.3498	0.588408
CDK5	25.3881	0.588408
FZD7	25.9194	0.588408
KIF16B	26.3858	0.588408
GJA1	23.7504	0.588408
GPR152	12.0952	0.588408
SPATA31A6	10.6287	0.588408
ASCL1	10.4515	0.588408
ZNF512B	10.387	0.588408
GLB1L2	10.3092	0.588408
GPR153	10.0777	0.588408
SLC43A1	9.73847	0.588408
COPS8	0.903967	0.588408
TCEA2	9.25633	0.588408
NRAS	1.11747	0.588408
CXorf58	9.07336	0.588408
FAM131A	9.03774	0.588408
SARDH	8.94572	0.588408
MRPL43	1.08225	0.588408
PLXNA4	7.44076	0.588408
LOC286083	8.67433	0.588408
CYP26B1	8.72138	0.588408
C3orf35	8.62676	0.588408
NUF2	8.64271	0.588408
RPL8	0.387983	0.588408
UQCRB	0.690182	0.588408
C10orf131	8.34248	0.588414
N4BP3	1.82481	0.588408
PLCL1	2.94409	0.588409
SERINC3	1.04218	0.588408
AGAP9	2.1224	0.588409
KIAA1429	1.31934	0.588409
AHI1	0.864975	0.588408
RAD23B	1.34886	0.588414
KCTD16	7.89741	0.588937
AGPAT4	1.62297	0.588801
C20orf194	7.83788	0.588991
THRAP3	0.560491	0.588408
SAMD9	0.941275	0.588414
SPDL1	7.54165	0.58966
ITCH	1.2226	0.588937
FAR2	7.46047	0.589739
HADHA	1.09217	0.588877
CCDC61	7.49859	0.589739
IL7R	1.00663	0.588877
TMEM230	1.13144	0.589153
HIST1H2BL	7.28436	0.590242
AMOTL1	7.14932	0.590242
LCAT	7.11246	0.590242
ANKAR	7.11868	0.590242
FAM212B	1.67108	0.590242
TBC1D3B	7.05655	0.59047
TRIM31	6.99268	0.590512
MTHFS	1.7866	0.590242
SNORD17	6.86085	0.590629
C12orf29	1.3101	0.590242
CPSF6	1.38393	0.590547
CNIH3	6.78155	0.590929
ARHGAP11A	1.12939	0.590512
CXorf38	0.606901	0.590629
MAP6D1	6.61841	0.591409
SLC35D1	1.26115	0.590789
HEBP2	6.61494	0.591409
WDR70	0.931018	0.590242
ZBED6	1.78649	0.591409
ADAMTS13	6.48666	0.591859
LOC100506710	1.23901	0.591264
RAB38	6.52324	0.591859
DDX5	0.596481	0.590787
HOTAIRM1	1.4932	0.591409
FAM118B	2.55849	0.591872
EXO1	6.4063	0.592032
ELAVL2	6.4055	0.592188
HHLA3	1.51669	0.591915
LOC100507140	6.38465	0.592195
MTMR3	1.75113	0.591896
KCNH4	6.28909	0.592289
DNMT3B	6.27699	0.592289
EEFSEC	2.26881	0.592289
KPNB1	1.07009	0.592195
KRT86	6.26688	0.592552
GOLGA6L1	6.1933	0.592552
CRLS1	2.59371	0.592552
FAM209A	6.15545	0.593073
CEP57	0.912094	0.592289
C9orf174	5.99678	0.593463
ZSCAN12P1	4.69998	0.593559
BCAP31	0.818737	0.592554
ABCA3	6.00563	0.593782
ANP32A	1.45739	0.593559
SETD9	5.94151	0.593925
FDX1	0.985638	0.593134
AURKC	5.83896	0.594053
CD69	0.598286	0.59331
SCRN3	5.89562	0.594053
PP2D1	5.80328	0.594053
ASCC1	1.18651	0.593737
MAGEA8	5.78829	0.594102
MRPL11	1.81236	0.594053
PROK2	5.76906	0.59416
RANBP1	1.0755	0.593925
RPUSD4	1.98691	0.594053
ATG3	0.848314	0.593925
ORM2	5.71402	0.594489
P4HA1	1.40543	0.594053
TGFBR3L	5.69295	0.594551
LYPLA2	1.28371	0.594053
MAP1B	5.67957	0.594791
MSTO1	1.93293	0.594535
RPS14	0.346956	0.59331
SCN3A	5.64651	0.594878
SKAP2	1.94443	0.594878
HBP1	0.623945	0.59416
SYNCRIP	0.805066	0.594363
RUVBL2	1.2762	0.594878
LOC727849	1.09276	0.594989
LPXN	0.894608	0.594878
OSTF1	0.838562	0.594878
CIZ1	2.20094	0.595458
FAM103A1	0.797357	0.594878
CUL1	1.12701	0.595067
LAG3	1.30043	0.595648
AFAP1L2	5.43603	0.596504
ARMC1	1.41861	0.596152
EIF4A3	0.627316	0.595537
EIF1B-AS1	5.35576	0.596984
NRBP1	0.638246	0.595458
NXT1	0.879862	0.596625
TP53I13	1.20767	0.596625
TWISTNB	0.882496	0.596806
UBAP1	0.856861	0.596991
B3GALT2	3.84686	0.598091
CCNC	1.53239	0.598091
HMGXB4	1.74101	0.598568
HCLS1	0.677026	0.597917
WDR33	0.758266	0.59794
ZNF583	5.13598	0.599079
POLR1A	2.14002	0.598978
BEND4	5.16738	0.599239
EOGT	0.772397	0.598978
CLOCK	2.60393	0.599264
C2orf44	5.09076	0.599411
ISCU	0.651503	0.598585
SVIL	5.09336	0.599411
CTSW	0.741749	0.598585
HNRNPU-AS1	1.36193	0.599079
R3HCC1L	1.77207	0.599079
PPTC7	1.24871	0.599079
ZZEF1	1.3554	0.599264
GOLGA8G	5.01404	0.599915
TRIP10	5.065	0.600136
TMC1	2.43588	0.600144
NCF4	5.00592	0.600218
MED28	0.863297	0.59944
NLGN3	5.03568	0.600245
WIPI1	2.44059	0.600144
DUSP7	4.81976	0.600245
MSR1	4.97786	0.600245
RNASEK	0.675519	0.599814
KIF20B	0.922129	0.599796
TIMM50	0.889002	0.599933
EPC2	2.10678	0.600481
NUDT7	3.5101	0.60052
ARHGAP26	0.772922	0.600492
SCAF8	1.32649	0.600481
RPS16P5	1.85485	0.60052
ERGIC2	1.69016	0.60052
APOO	4.92751	0.600854
SPRYD4	0.909842	0.60052
CCDC25	1.70414	0.600506
DEDD	0.90622	0.600492
FLJ22447	3.99294	0.600854
LOC100507463	0.856377	0.600481
KAT2A	4.65858	0.601133
TARBP1	1.95741	0.600854
CS	0.989804	0.600854
CD226	4.78716	0.601186
USP14	0.781622	0.600976
SCARNA10	4.76952	0.601399
ALDOC	1.74186	0.601133
ICAM1	1.31451	0.601186
PROSC	1.15026	0.601133
C14orf79	4.807	0.601881
JMJD7	1.72645	0.601186
EFCAB14	0.835358	0.601133
ELK4	0.78136	0.601133
TMEM9B-AS1	4.76988	0.602031
WDR85	1.58264	0.601803
ST3GAL2	1.05713	0.602139
LYRM1	4.72398	0.60252
CDC27	0.97738	0.60164
MTMR8	3.90213	0.602646
KLRB1	2.17879	0.602525
CCDC65	4.69261	0.603454
LOC100130872	1.15093	0.603454
EGR1	0.488768	0.602378
SNX16	4.61587	0.603588
SUPT7L	0.870934	0.603454
JKAMP	1.98567	0.603588
MTAP	0.65723	0.603454
ZSWIM6	1.85582	0.603624
HS2ST1	1.94438	0.603688
CASP4	0.881943	0.603588
HLA-L	0.684493	0.603588
HSDL2	4.55262	0.604226
CCDC92	3.08477	0.604225
KANSL2	0.915484	0.603688
PROX2	4.51717	0.604355
PAFAH1B2	0.658172	0.603688
TAOK1	0.97684	0.603588
MPHOSPH8	0.486237	0.603588
PIAS4	1.24285	0.603688
PBDC1	0.924624	0.60404
EFR3A	1.32582	0.604315
LOC440173	1.06557	0.60439
TMEM30A	1.66409	0.604948
LOC285878	4.45776	0.605525
RPL19P12	4.44117	0.605988
C1orf200	4.49751	0.605988
NCAPG2	4.47326	0.60619
SUPT3H	1.92755	0.606138
GYPE	4.40143	0.606262
PEX10	4.42443	0.606429
TBC1D10B	4.40649	0.606782
C10orf32-AS3MT	1.26461	0.606249
NPPA	4.37408	0.607032
HMGCS1	0.630299	0.606262
KLHDC10	4.38175	0.607855
LOC100130357	1.49877	0.60668
UPP1	0.864703	0.607032
NR2C1	1.13567	0.60771
DSN1	1.66588	0.607933
RNF187	1.65428	0.607855
CD247	0.825781	0.60729
SMU1	0.414711	0.607142
GNAT1	2.16618	0.608577
UBE2K	1.06371	0.608269
AMY2B	4.30924	0.609039
DPP8	1.1751	0.608417
PPP1R12A	0.730037	0.608269
PATL2	0.850329	0.608269
FASTKD3	2.46625	0.609178
NSG1	4.29332	0.609326
CRTAP	1.46727	0.609337
SYNM	4.23327	0.609432
SOX5	4.22351	0.609432
SNRNP27	0.828179	0.609326
SNORA84	4.19693	0.609698
LOC100507564	4.24105	0.609698
GPR89B	1.62166	0.609432
USP2	4.1861	0.609698
MCFD2	0.740575	0.609633
CD63	0.769003	0.609242
PTP4A2	0.642391	0.609432
RNF40	1.42651	0.609698
DNAJC28	3.89749	0.61006
CHD1L	1.28917	0.609698
MRPS24	1.21291	0.609714
SEC14L2	1.66578	0.609714
NEXN	4.1288	0.610323
ZNF146	1.23361	0.610079
PLAC4	3.07162	0.610503
IFITM1	0.529484	0.609698
TM9SF2	0.813584	0.609994
UBR5	1.22313	0.610323
NAP1L2	4.15139	0.611131
EBP	0.704795	0.610323
ECH1	0.860433	0.610954
NDC80	4.09183	0.612222
CRHR2	4.06856	0.612222
PKIG	4.08718	0.612573
MTRNR2L2	0.25421	0.610323
GSTZ1	4.07118	0.613014
ZNF345	1.47159	0.612942
RAD23A	0.699038	0.612432
G0S2	1.29237	0.611131
VWA9	1.70665	0.61329
AFF4	0.721979	0.612721
FAM210A	1.00279	0.613384
CMTM3	2.03212	0.613683
CLSTN1	1.62004	0.613683
MUT	1.65464	0.613683
GAL3ST4	1.0936	0.61372
HDAC2	0.789131	0.61372
CFLAR-AS1	1.59649	0.61365
PREX1	1.13196	0.613773
PNPLA4	0.721589	0.613773
CRKL	0.728963	0.613773
EMP3	0.545517	0.613773
PGAP3	3.96653	0.614861
RARS2	1.12195	0.614201
FUNDC1	3.94525	0.614974
ABHD3	0.771689	0.614561
C5orf15	0.999362	0.614751
MUC16	3.90205	0.615098
VPS37C	3.92259	0.615178
METTL10	1.62048	0.614861
IMMT	1.13595	0.614974
ZNF646	1.78861	0.615067
MYSM1	1.3294	0.615226
MMP9	3.8833	0.615712
CST7	0.427892	0.614466
GNG10	3.88724	0.615803
NEUROD1	3.87106	0.615803
TMPRSS13	3.86685	0.615803
KCTD9	1.42956	0.615712
LCOR	1.18616	0.615803
LOC100216546	1.18377	0.61601
ASB7	1.70159	0.616141
SRSF6	0.506277	0.615712
WDR37	1.57163	0.616187
CSNK2A1	1.12162	0.616334
LSM14B	3.81657	0.616985
FXR1	0.92442	0.616478
PTCHD3P1	3.9129	0.616985
CRAMP1L	1.91211	0.616985
COX14	0.917616	0.616581
ANXA11	0.996621	0.616511
ENDOV	3.57832	0.617496
NARS2	3.82053	0.618166
TOMM5	0.817777	0.617496
PUS10	1.54843	0.618134
KDM3B	1.58789	0.617496
SEC13	0.891204	0.617624
FAM222B	1.58348	0.618182
HIST1H4C	0.398713	0.616793
SLC29A1	3.78472	0.619312
YJEFN3	3.74754	0.619312
RAB33B	0.620605	0.618457
ARHGAP31	3.13969	0.619431
MXD1	0.856197	0.619349
CCDC6	1.58364	0.619563
CYB561	2.57326	0.619987
CUL5	0.871433	0.619431
ZNF589	3.73391	0.620558
CFLAR	0.370653	0.619435
WIBG	3.70861	0.620558
ZNF670-ZNF695	0.755493	0.619312
TUBB2A	0.713079	0.619934
C19orf24	1.01482	0.620215
CENPJ	2.30745	0.621012
KLRC4	0.966757	0.619895
MRPS30	0.872241	0.620734
MAP10	1.97597	0.620558
CLN6	3.68743	0.62156
TTN-AS1	1.56064	0.621449
PTDSS2	3.71169	0.62156
ARHGEF12	3.6962	0.621601
LOC100130849	3.37574	0.621601
ANTXR2	1.30906	0.621012
C17orf66	3.01034	0.621637
PYCARD	1.60773	0.62156
ATRX	0.630893	0.62145
PAK1IP1	1.82989	0.621637
CYP2F1	3.61974	0.62224
OSGEPL1	3.62654	0.622787
THBS2	3.62728	0.623053
SCAMP2	0.961078	0.622837
STK40	3.61046	0.623613
MFAP3	1.21021	0.622814
FER	3.34018	0.62374
RAD50	1.47584	0.623351
ZNF573	2.85922	0.623956
ZNF770	1.23491	0.62374
USP9X	0.672101	0.62374
EFNA5	3.56675	0.62423
ACPT	3.55727	0.624209
ZNF622	0.688187	0.62374
CLK4	1.03318	0.623962
MAU2	1.12757	0.623956
CBR3	3.57913	0.624399
LOC100133091	1.72849	0.624209
PERP	1.16062	0.624209
LOC652276	0.780844	0.623962
REEP6	3.57733	0.625215
GZMB	0.724904	0.624209
CNOT2	0.644671	0.624209
PPP1R11	0.888495	0.62446
ZNF33B	2.1234	0.62577
NRIP1	3.51604	0.62577
PIK3CB	3.29147	0.625842
ZNF879	3.51104	0.625942
GPATCH8	0.829309	0.625721
TMPRSS7	3.44604	0.625995
ITK	0.625597	0.625721
KLF12	1.16519	0.62577
HBA1	3.47318	0.626406
CYP2W1	2.92884	0.626589
GIT2	1.17771	0.626341
DPAGT1	1.54459	0.626341
FAM105A	1.10664	0.626403
SNORA24	3.43192	0.627221
PYGM	3.44609	0.627668
CELF6	3.47397	0.62798
C3orf62	0.757199	0.627533
LINC00426	3.4255	0.628136
PSME4	1.22119	0.628135
SART1	1.35421	0.627905
TIRAP	3.12208	0.628636
C15orf38	1.99084	0.6284
SMIM3	3.45848	0.628639
NME4	3.44724	0.628639
MTRNR2L10	0.28335	0.627214
ZDHHC17	1.26384	0.628136
HTATSF1	1.21471	0.628639
ZNF227	3.42511	0.62922
ANO7	3.23594	0.629289
IRF9	0.665675	0.62865
KIAA1147	3.37583	0.629586
DNAJC8	0.663741	0.62922
RWDD1	0.746077	0.62922
LFNG	3.37532	0.63
STRAP	0.60107	0.629253
RRP1	1.31023	0.629952
NEK6	3.40009	0.630437
HEXA	0.987841	0.6298
FLJ38109	3.27067	0.630907
BCDIN3D	1.2258	0.630907
TGIF1	0.927429	0.630437
LOC400084	2.11115	0.631412
DDX60	1.77797	0.631469
UTP3	1.49324	0.631398
PIGN	3.16178	0.631841
CRYL1	3.36316	0.631841
LOC100287534	3.32369	0.631849
TMEM191B	1.50526	0.631469
IL18	2.13963	0.63236
SEC61G	0.677927	0.631961
BMS1	0.827458	0.63236
NSD1	1.21071	0.632957
C19orf40	1.02917	0.633089
POR	0.942208	0.63236
SHANK2-AS1	0.571818	0.633003
LUC7L3	0.658761	0.633003
SNX29P1	3.23897	0.633831
CEP290	1.09986	0.633153
ZNF503-AS1	2.33467	0.633831
NDUFB6	0.823208	0.633715
LINC00623	1.19279	0.633822
ZNF518B	1.95518	0.634362
TIMM10B	0.719246	0.633822
TP53BP1	0.979097	0.633932
LSS	3.23667	0.635145
C7orf73	1.27101	0.634811
MAP3K14-AS1	3.22639	0.635149
C7orf49	3.2548	0.635529
STARD9	3.2775	0.635529
CEACAM21	3.26182	0.635529
PPAP2C	3.25958	0.635529
FBXO33	1.2128	0.635529
SLC1A2	0.636858	0.635457
MAATS1	3.23746	0.635822
NT5DC3	0.593721	0.635529
FSTL3	3.22593	0.635842
DDX27	0.6792	0.635529
OR4F13P	0.861821	0.633822
PDE8A	2.519	0.636047
G6PC	1.54068	0.636404
GOLGA6C	3.17522	0.636404
FANCI	3.21099	0.636404
RALGAPA1	0.930065	0.636126
DNAH6	3.17116	0.636404
XIRP2	3.20057	0.636404
SLC44A1	3.18	0.636541
RASSF2	1.26586	0.636404
BLZF1	0.582366	0.636126
PPP1R16B	0.650654	0.636126
DTNB	1.59306	0.636671
ALG10B	0.811717	0.636671
PTGER2	3.24528	0.637065
SNX4	1.29167	0.637364
RPL6	0.372854	0.636404
U2SURP	0.804116	0.637364
EPSTI1	0.898545	0.637099
GADL1	3.11377	0.638037
C20orf24	0.87864	0.637582
NDUFA7	0.900756	0.636896
CCDC176	3.1715	0.638537
SMG1P1	0.518885	0.637658
ASTN2	0.375309	0.637603
ETV4	3.09201	0.640075
YPEL5	0.467117	0.639084
FAM89B	1.60976	0.639891
CTSC	0.460377	0.63973
BRK1	0.70024	0.639891
RPL23AP82	0.712497	0.640075
C17orf59	2.7504	0.640798
BSG	0.544871	0.639997
CCT2	0.509564	0.640207
USP35	3.12587	0.641621
TRIM33	0.948303	0.641049
FNTA	3.06498	0.641759
LINC00685	1.02608	0.641558
ARSG	3.05925	0.642334
DNAJB4	0.738775	0.641558
IP6K2	0.70089	0.641588
ZNF221	3.00269	0.643082
FAM213B	3.09119	0.643082
ZKSCAN5	1.26647	0.642706
PHKA2	3.09149	0.643082
MTRNR2L6	0.276795	0.642154
ASAH1	1.67869	0.643082
DDX46	0.703228	0.643082
ARMCX6	1.23685	0.643082
OBFC1	2.10738	0.643165
PMM2	1.16641	0.643082
ATP9B	0.813509	0.642515
GNPTAB	0.764315	0.643082
BSDC1	0.793653	0.643082
ITGB3BP	3.02298	0.644451
ZNF304	1.85588	0.644469
RASSF1	1.02337	0.644451
FURIN	1.45391	0.644451
RAP2A	2.97601	0.645519
PDXDC1	0.76373	0.644828
TDRD7	3.02465	0.645639
FLT3LG	1.32325	0.645502
GGCX	0.912013	0.645639
CSGALNACT2	1.19826	0.645639
LEAP2	2.96303	0.645766
IFNAR2	1.03281	0.645639
RAB5C	0.492819	0.645291
SETD1B	1.19182	0.645725
MED21	1.00411	0.645692
ZNF543	0.812034	0.645895
TOX4	0.464714	0.645639
PKHD1	2.94214	0.64648
STAU2	1.41967	0.645895
AREG	1.47069	0.646395
SMEK2	0.882096	0.646433
TBC1D23	0.760063	0.646164
CHGB	2.98951	0.647708
KANK2	0.907411	0.647545
MDM1	1.6971	0.647696
KCTD21	2.66098	0.648037
CHCHD1	1.11286	0.647696
HIST2H2AB	2.92813	0.648051
PHF5A	1.27677	0.648041
ZNF117	1.13973	0.648051
SLC15A4	0.956594	0.647821
GBP1P1	2.70098	0.648051
GCSAML-AS1	2.88728	0.648051
LARS	0.943312	0.648051
SBNO2	1.42053	0.648051
PGBD1	2.93415	0.648051
KATNB1	1.36174	0.648051
DMAP1	1.45387	0.648051
SLC47A1	0.676755	0.648051
TXK	2.80451	0.648194
LIMS1	0.458652	0.648051
TRMT10C	0.847012	0.648051
CBWD1	0.751252	0.648051
ARHGDIB	0.442252	0.648051
PCTP	2.93909	0.648194
QRICH1	0.70876	0.648051
TRAPPC6A	1.48955	0.648194
PPIL1	2.94447	0.648288
MOCS2	1.41012	0.648194
CNTNAP5	1.7119	0.648194
CYTIP	0.582058	0.648194
TBC1D14	1.42542	0.648194
CACYBP	0.405962	0.648173
SNORA81	2.84234	0.649452
SULT1C2P1	0.544188	0.648051
ZNF815P	0.929921	0.649437
LOC100131626	2.44856	0.649593
SDCCAG8	1.29986	0.649593
FBXO22-AS1	2.85956	0.649593
ACTR6	1.36741	0.649593
SLC33A1	1.40117	0.649593
E2F3	1.396	0.649593
APOPT1	0.735248	0.649593
TNFRSF10B	0.981813	0.649674
ZNF655	0.445504	0.649593
OGFOD1	0.661721	0.649767
TXLNA	0.849858	0.649674
MELK	2.47656	0.650741
GOLGA8EP	2.87004	0.650532
SLC9A3R1	0.620292	0.649593
KPNA2	0.668314	0.649968
ADCK2	2.84468	0.651319
ZNF470	1.83748	0.6514
CASC5	2.82584	0.651398
CAPN2	0.824603	0.650901
USP39	1.29208	0.651598
CPNE2	2.2123	0.651598
C9orf64	1.12234	0.651745
ATP6V0A2	0.746348	0.651649
WDR12	2.80324	0.651885
TUBA3FP	0.579077	0.651758
STMN3	2.50884	0.651885
FIGNL1	2.84306	0.651885
LRRC59	1.1947	0.651885
ZNF778	1.74697	0.651885
ZNF600	1.31002	0.651885
CDC5L	0.644307	0.651851
CMC2	0.623679	0.651885
CCNT2	0.766287	0.651885
ATP6V0B	0.671671	0.651851
DTWD1	2.8137	0.652938
GAB2	2.82769	0.653083
FEZ2	2.81413	0.653127
METTL3	2.07927	0.653221
MLX	1.02049	0.653127
DND1	1.02602	0.653221
DERA	2.72823	0.653349
OXSR1	1.3786	0.653221
ANAPC13	1.3613	0.653221
BAK1	1.03629	0.653221
PDGFD	2.67751	0.653797
LOC100128822	2.82438	0.653806
SCG3	0.777831	0.653221
LSM10	0.839198	0.653508
LETMD1	2.784	0.653969
TSNAX	0.659906	0.653903
NDUFB8	0.498851	0.653494
ZC3H14	1.21895	0.653903
FUCA2	2.04574	0.654142
ZNF689	1.24195	0.654142
ENOSF1	0.720644	0.653818
DHRS7	0.923038	0.654273
ZNF383	1.7437	0.65466
DAZAP2	0.425609	0.653969
SGPP1	2.72304	0.65521
TEX2	2.78974	0.655195
LENG1	0.854206	0.654885
APH1B	2.7783	0.655414
YIPF1	2.16533	0.655414
TTLL5	0.917535	0.654885
ZXDB	2.74425	0.655588
PCF11	0.864884	0.655303
ADHFE1	1.86288	0.655414
ZNF251	1.52749	0.653877
MRPL3	1.1998	0.655414
DESI2	2.72688	0.655688
LYRM4	0.861523	0.655684
SLC37A1	2.72525	0.655825
TM9SF1	1.35533	0.655688
CHAF1A	2.78898	0.65587
UVRAG	1.68654	0.65572
KIAA1731	1.4222	0.65572
ANKK1	2.04973	0.655957
GPR107	1.53203	0.655957
AKT1S1	2.72793	0.656276
TMEM170A	0.979833	0.655797
RASGRF2	2.66345	0.656578
SRSF7	0.316126	0.655684
ZNF507	2.5965	0.657261
EIF3CL	2.74764	0.657083
FAM168A	2.72349	0.657315
MAN1B1	1.54541	0.657354
NAPEPLD	2.32775	0.657835
SPNS3	2.68856	0.657835
LOC340515	0.695453	0.657399
PTPN12	2.70072	0.658023
TRAPPC5	0.994158	0.657688
UCK1	2.73638	0.658066
SPATS2L	0.680054	0.657835
STX12	1.74336	0.658066
CLK1	0.451539	0.657688
LLPH	0.515654	0.657399
CREBL2	2.7075	0.658418
GNAL	0.845698	0.658508
SCLY	2.66708	0.658514
BRDT	0.583924	0.658307
TMEM25	1.50816	0.658514
CBR1	1.1042	0.658418
NDUFB2-AS1	2.5305	0.658592
WBP2	0.727097	0.658418
AIFM2	1.02637	0.658592
PIN1	0.899723	0.658514
ACSL1	1.02682	0.6586
VRK2	2.63919	0.659354
RPS2P32	1.27864	0.658592
KIAA1279	1.55697	0.659343
BTAF1	0.657161	0.65927
TULP4	1.24554	0.660189
XPC	0.897588	0.659923
MBNL3	1.51153	0.660189
SRGAP2B	2.62644	0.66064
URM1	1.23703	0.660254
C16orf91	1.0059	0.660961
ZNF836	2.08801	0.661497
RFX7	1.49807	0.661323
MAN2A1	1.00794	0.661257
STK25	1.34838	0.661323
G6PD	2.63175	0.661993
SCRIB	2.58396	0.662507
RPL21	0.346231	0.661323
EXOSC4	1.42106	0.662384
MCM8	1.71997	0.662507
TRIM69	2.61632	0.662803
EIF2S1	0.766015	0.662507
SNRPB	0.456916	0.662357
TARP	0.451539	0.661993
LOC100128531	0.482162	0.662529
LOC100133985	2.57139	0.662984
CACNB3	2.66076	0.662887
CETN2	1.32426	0.662827
OTUD1	2.60075	0.663152
N4BP2L2	0.868856	0.663217
ODF2	0.961734	0.663152
CRYBB2P1	0.568619	0.662827
RRAD	2.64369	0.663688
NR3C1	0.589704	0.663259
EIF3E	0.594584	0.663261
ARPC5L	0.609848	0.663696
ADK	1.51316	0.664529
CTAGE5	1.30708	0.664569
UBE2A	0.504451	0.664368
MRPL45P2	0.950389	0.664884
CEBPZ	0.573642	0.664436
LYPD3	2.55922	0.665407
CLRN1	2.53985	0.665401
FBXO22	2.56366	0.665555
GNRHR2	0.397787	0.664529
PDE4A	1.30038	0.6653
RNPEPL1	1.41222	0.665555
ZFYVE27	1.00574	0.665401
FLJ27352	2.58973	0.665555
OCIAD1	1.01179	0.665555
ZNF93	2.00206	0.665774
CD3E	0.437117	0.665555
SH3BGRL	0.936868	0.665902
THRA	2.23086	0.66609
SCYL1	1.08453	0.665902
SLBP	0.541056	0.665555
NBEAL1	1.28411	0.666319
SLC39A14	2.55659	0.666723
RBM12	0.782722	0.666552
NDUFV2	0.512653	0.666349
C10orf137	0.922046	0.667306
RRP9	1.36346	0.667306
SNTB1	2.54333	0.667579
HNRNPU	0.492375	0.667319
GRPEL2	1.54154	0.667938
RASD1	2.53161	0.668063
MRPL20	0.794812	0.667579
PAK6	2.56226	0.668063
GTF2H2D	2.52327	0.668063
MDFIC	0.812774	0.668063
DHDDS	2.42169	0.668063
ZNF8	2.55741	0.668063
TRIM22	0.651884	0.668063
SH3GL1	1.40416	0.668063
TMEM244	2.52076	0.66812
PCBP1-AS1	1.28343	0.667579
TMEM245	1.12619	0.668377
CHORDC1	0.507882	0.668063
HINFP	1.52	0.668063
SLC19A3	0.975846	0.668517
USP53	1.50168	0.668421
FAM138F	1.08597	0.668063
ATP5B	0.453771	0.668063
FAM65C	2.35268	0.668985
TMEM9B	0.653243	0.668421
NUP50	0.674592	0.668517
FAM138A	1.08293	0.668421
AGAP5	1.88096	0.669398
SUGT1P3	2.22662	0.669734
IL22RA2	2.5219	0.669657
SNX9	1.2959	0.669734
TBC1D3C	2.49516	0.670016
TBC1D3H	2.12465	0.669734
IPPK	1.33433	0.670016
ZNF746	2.48059	0.670017
VPS8	2.42802	0.67002
MED8	1.06121	0.670016
SLC9A4	0.831187	0.67002
[truncated: 12,445 more rows]

## Sheet: Alpha Clonotype_Expanded
Supplemental Table 11A
Related to Figure S5
Statistics for Genes Upregulated in Expanded- vs Unexpanded (t- test implemented in R using Seurat package and function FindAllMarkers)
Expanded	logfoldchanges	pvals_adj
DCAF16	1.38067	0.0424811
CSF2RA	1.0911	0.410487
TMEM19	1.21819	0.410487
CLDN11	1.37976	0.410487
THAP5	1.10277	0.410487
PIGX	0.93432	0.410487
WAC-AS1	1.00096	0.410487
EMC1	0.900284	0.410487
LOC100505702	1.28821	0.410487
ENTPD3-AS1	1.1773	0.410487
FLT1	1.12022	0.410487
TNFAIP8L1	0.77002	0.410487
DFFA	0.728027	0.410487
PLEKHG2	0.888313	0.410487
ZNF321P	0.946833	0.410487
DNASE1	1.12349	0.410487
ABL2	0.84858	0.410487
LETM1	0.836838	0.410487
ENTPD1	0.815277	0.410487
DPY19L4	0.840743	0.410487
RBBP5	0.881291	0.410487
PDE11A	1.11985	0.410487
CLEC4GP1	1.06217	0.410487
NOS1	0.838218	0.410487
SLC2A4	1.41655	0.410487
RABL5	0.756494	0.410487
HIST1H1C	1.50711	0.410487
AGMAT	0.69053	0.410487
KLLN	1.29954	0.410487
FAM53B	3.16743	0.410487
NOX4	1.41819	0.410487
PPARD	1.1002	0.410487
QPCTL	0.72903	0.410487
FZD3	0.911426	0.410487
ENPP1	0.845787	0.410487
SIGLEC11	1.02889	0.410487
C19orf12	1.67176	0.410487
GPR1	1.03818	0.410487
METTL21A	0.754301	0.410487
SLC41A2	2.10451	0.410487
MGC27345	0.892051	0.410487
DESI1	0.780564	0.410487
GPLD1	0.927883	0.410487
FCF1	0.722277	0.410487
PCDHB9	0.867296	0.410487
ZNF713	0.819367	0.410487
RPS6KA6	1.10772	0.410487
PRND	0.909462	0.410487
AXL	0.886044	0.410487
MBOAT1	0.759049	0.410487
AFMID	0.957504	0.410487
LOC727896	0.90695	0.410487
ABHD15	1.23157	0.410487
KIAA1467	1.02701	0.410487
LEPREL4	0.680129	0.410487
NF2	0.804546	0.410487
PTPN14	0.814829	0.410487
FLVCR1	0.761143	0.410487
LY75	1.20143	0.410487
KIAA1324	0.867413	0.410487
NWD1	0.763148	0.410487
ZSWIM1	0.80563	0.410487
TRPV1	0.739061	0.410487
BBS5	1.23984	0.410487
TMEM192	0.751848	0.410487
ZNF785	0.753661	0.410487
LINC00311	0.828718	0.410487
GGT6	0.856511	0.410487
GNB4	0.813498	0.410487
C3orf70	1.25335	0.410487
F3	0.992707	0.410487
SHE	1.09837	0.410487
TRIP13	1.03263	0.410487
PTPN22	1.0366	0.410487
CCDC142	0.677367	0.410487
LOC100287792	0.74934	0.410487
C9orf3	0.862094	0.410487
TCEB1	0.845178	0.410487
MS4A10	0.729516	0.410487
TMOD2	1.1095	0.410487
METTL7A	0.919905	0.410487
C6orf132	1.40928	0.410487
TMEM223	6.45669	0.410487
CHST12	1.73317	0.410487
SWAP70	1.02206	0.410487
TAF1	2.25536	0.410487
KIF1C	0.68297	0.410487
FGFR2	1.03555	0.410487
UBE2Q2P1	0.809484	0.410487
ZNF320	0.923801	0.410487
ARSA	0.901649	0.410487
KBTBD12	0.914172	0.410487
FFAR4	1.09082	0.410487
LINC00598	0.833646	0.410487
SGOL1	0.878254	0.410487
CMBL	0.642305	0.410487
COX18	0.650475	0.410487
TRIM35	3.45549	0.410487
CIAO1	0.844067	0.410487
CASP6	1.06106	0.410487
GPR12	0.975983	0.410487
ZFP14	0.666584	0.410487
SRGAP1	1.20845	0.410487
FFAR2	1.07268	0.410487
RRP15	0.852	0.410487
AQP4-AS1	0.983322	0.410487
DSCR6	0.919541	0.410487
PDE6B	1.14373	0.410487
KIAA1609	0.782787	0.410487
FADS6	0.8729	0.410487
GPR82	0.723788	0.410487
SYNPO2	0.977859	0.410487
FZD4	0.944471	0.410487
ZMAT3	0.911073	0.410487
TMEM45B	1.25747	0.410487
TLCD2	0.575285	0.410487
LINC00665	0.826997	0.410487
ZHX3	0.842183	0.410487
POM121L10P	0.808601	0.410487
LOC100505812	1.03781	0.410487
NPHP3	1.09377	0.410487
VSIG1	0.712537	0.410487
CC2D1B	1.0645	0.410487
DVL2	4.48168	0.410487
KCNE3	0.913908	0.410487
TRIM72	1.24302	0.410487
C1orf106	1.46353	0.410487
NEK2	0.968729	0.410487
IDO1	0.88608	0.410487
2014-09-01	0.770679	0.410487
ZYG11A	0.736429	0.410487
MPL	0.732226	0.410487
LOH12CR2	0.825263	0.410487
LOC440300	0.696011	0.410487
KIAA1875	0.739359	0.410487
C18orf61	1.128	0.410487
WDR92	0.776585	0.410487
RAPGEF1	2.05429	0.410487
LOC90834	0.738665	0.410487
HOOK3	0.620799	0.410487
LOC100289019	0.619117	0.410487
FBXL18	0.651926	0.410487
TRAF3IP2	0.605797	0.410487
COA1	0.708585	0.410487
FAM126B	0.735866	0.410487
FDPSL2A	0.670143	0.410487
NICN1	1.02608	0.410487
KIN	0.727164	0.410487
SLC4A8	0.709726	0.410487
KREMEN1	0.647675	0.410487
PTGIS	0.689343	0.410487
NQO1	0.838196	0.410487
PRPF18	1.53499	0.410487
AP1S3	0.617684	0.410487
SLC30A4	1.02871	0.410707
POLH	0.556618	0.410487
PRRG4	0.64173	0.412124
PDDC1	0.545922	0.412124
AMER3	1.26231	0.412124
PLCXD1	0.586332	0.412124
TMEM17	0.892249	0.412124
SLC12A6	0.651983	0.412124
SHROOM1	0.894748	0.412124
LOC100287314	0.846019	0.412124
TBCCD1	0.820403	0.412124
PXMP4	0.628455	0.412124
ZNF528	0.736558	0.412124
SYT13	1.24428	0.412124
ZNF557	0.699552	0.412124
CA5B	0.596743	0.412124
PPIL6	0.780871	0.412124
FAM124A	1.01733	0.412124
CPT1A	0.663061	0.412124
DCX	1.12534	0.412124
FRRS1	0.739442	0.412124
PTAFR	0.688885	0.412124
NYAP2	0.762962	0.412124
TRIM45	0.777057	0.412124
ZNF430	0.798795	0.412124
LOC100335030	0.759309	0.412124
BLOC1S5	1.57516	0.41232
TMEM33	0.721995	0.412124
STRIP2	0.917806	0.41232
NUBPL	1.02941	0.413467
LRAT	1.02925	0.414116
LOC100131496	1.38322	0.414116
KCNJ3	1.32263	0.41691
C1orf229	1.10511	0.414116
FAM178A	3.04137	0.417777
RSBN1L-AS1	1.66336	0.416037
ZBTB3	0.59495	0.416037
HYAL4	1.20518	0.417777
NPHS1	0.813678	0.417777
DUSP19	0.702442	0.417777
CCDC170	1.2555	0.417777
LOC728558	0.612684	0.417777
GTF2H5	0.650513	0.417777
LOC100506472	0.771425	0.417777
LINC00663	0.746847	0.417777
GINS4	0.884429	0.417777
LRRN4CL	0.712266	0.417777
OLAH	1.09391	0.417777
TRPM6	1.23793	0.418269
KIF3A	0.728969	0.418269
LOC646999	2.0746	0.418269
BAIAP2-AS1	0.632479	0.418269
CCDC122	0.881832	0.418269
SPAST	0.860217	0.418269
CHRNA5	0.741667	0.418269
SSR1	0.601336	0.418269
DIS3L	0.799111	0.418269
LOC282997	0.776624	0.418269
IRAK4	0.716144	0.418269
PRR23C	0.910101	0.418269
SLC36A2	0.753498	0.418269
LOC100129518	1.14476	0.418269
ZBTB8A	0.574982	0.418269
ZNF818P	0.670778	0.418269
LPIN3	0.684155	0.418269
CD3EAP	0.679977	0.418269
SYT15	0.667322	0.418269
ZNF492	0.794818	0.422223
LPCAT2	0.711461	0.422223
ZNF662	0.834647	0.422223
GP2	0.859481	0.423915
TRAF3IP2-AS1	0.641912	0.423915
DCAF10	0.61313	0.423915
ZNF850	0.557042	0.423915
ADRA1A	0.731571	0.425914
ZNF252P	1.07837	0.425975
OIP5-AS1	0.832565	0.425914
LOC100507173	0.597216	0.425914
SCAI	0.609008	0.425914
SCN11A	0.776385	0.425975
ATP6V0D2	0.775719	0.425975
SPIB	0.597311	0.425975
LDB3	0.971601	0.425975
AKAP5	0.709392	0.425975
TRAF3IP1	0.803597	0.425975
PTRF	0.990731	0.425975
BCKDHB	0.676948	0.425975
RFPL1-AS1	0.730823	0.425975
YIPF5	1.0064	0.425975
DUXA	0.68213	0.425975
PRKD2	1.87327	0.430295
LOC286437	0.668779	0.429762
GJC1	0.548427	0.430295
RHOJ	1.34795	0.432
NUP43	0.623844	0.430295
STON1	1.64899	0.432087
ALS2CR8	1.04112	0.430295
SDE2	0.721309	0.430295
HIF3A	0.647649	0.432045
ZKSCAN3	0.574995	0.432045
DNAJC24	0.842096	0.432087
GMEB1	0.809259	0.432087
DSG3	0.921887	0.433851
C9orf78	0.749081	0.432087
ZNF440	0.768747	0.433851
GPR37L1	0.851798	0.434671
GM2A	0.927071	0.434671
SPATA5	0.607622	0.433851
SPIRE2	1.03049	0.434958
IGFBPL1	0.832671	0.434958
RPLP0P2	0.638711	0.438815
CHST6	0.574507	0.438815
NCMAP	0.60361	0.438815
FKBP14	0.587794	0.439908
ARNT	1.88729	0.440698
SPSB3	1.26652	0.439908
ANKRD45	0.904305	0.440698
CARHSP1	1.08969	0.439924
ITPRIPL2	0.710892	0.441105
MEFV	0.55443	0.440698
GALM	0.780227	0.440698
CCDC125	0.597495	0.441105
MTFMT	0.591612	0.441105
ENAH	0.581169	0.441105
IRF7	1.24322	0.441105
NMUR1	1.08492	0.441105
MAVS	0.582047	0.441105
SPN	0.53279	0.441105
CD109	0.82206	0.441105
TRIM58	0.64823	0.441105
TMEM254-AS1	1.60204	0.441105
METTL2B	0.757781	0.441105
CARD8	0.61197	0.441105
MUC20	0.79122	0.441105
STRA13	2.33798	0.441105
RRM2	0.803384	0.441105
METTL8	0.600433	0.441105
BTG3	0.995451	0.441105
PDE7B	0.902135	0.441105
PKD1P1	1.61485	0.441105
FAM73A	0.648426	0.441105
SLC35A3	0.65485	0.441105
TCTA	1.02394	0.441105
XPNPEP3	0.494512	0.441105
PLCD3	1.14928	0.441105
SENP6	1.71331	0.441105
TRMT2B	0.700302	0.441105
SHOX	0.640434	0.441105
NAA50	0.78763	0.441105
LYSMD2	1.70388	0.441105
DNAJC22	0.708636	0.441105
FUT1	0.599909	0.441105
TMEM120B	0.57801	0.441105
ZNF486	0.735996	0.441105
TRADD	2.95066	0.441164
TTN	1.03607	0.441105
C17orf103	0.736064	0.441164
LLGL2	6.04165	0.441164
CYP20A1	0.472685	0.441164
SLC48A1	0.947607	0.441164
BPNT1	0.716283	0.441164
ZNF2	1.01384	0.441164
NLRP12	0.589149	0.441164
STAMBPL1	1.95854	0.441164
PAQR8	0.894145	0.441164
LINC00476	0.793864	0.441164
N4BP3	3.82405	0.444609
RTN4IP1	1.29058	0.442458
FBXO27	0.584031	0.442458
PRKCH	0.875525	0.441164
LOC100131067	0.947908	0.445498
C17orf75	0.556393	0.443071
PIGR	0.691528	0.445498
VHL	0.561678	0.445502
ZNF43	0.70506	0.446069
MANEAL	0.769485	0.446069
FCAR	0.613325	0.446069
LOC100287225	1.04376	0.446069
IFLTD1	0.906863	0.446069
NANOS1	1.21645	0.446641
PTCHD4	0.825194	0.446069
IBA57	0.606908	0.446069
MAF1	1.74489	0.446641
LOC151475	0.617542	0.446069
ZFC3H1	0.776011	0.446069
ZNF217	1.71763	0.446641
KIAA0355	0.731746	0.446641
FOXRED2	0.651655	0.446641
FLJ42102	0.770159	0.446641
PHACTR4	0.508931	0.446641
ADM2	0.783655	0.448423
JOSD1	0.848009	0.446641
LIX1	2.18504	0.449202
S100PBP	1.46706	0.449202
VPS53	0.567307	0.448423
TOR4A	0.664361	0.449202
VENTX	0.847717	0.449202
TRIM16L	0.758507	0.449202
GUSBP3	0.970425	0.449202
RPAP2	1.76225	0.449202
HLA-DRB1	0.676959	0.449202
CEP104	0.534096	0.449202
OR51E2	0.669319	0.452581
IFNLR1	0.711155	0.452161
CAV2	0.753555	0.453389
PCDH11Y	0.617442	0.453389
LOC100128398	0.784488	0.453792
TPX2	2.95215	0.456656
SHISA2	0.853147	0.453792
LINC00294	0.630517	0.453538
KIAA1210	0.999451	0.456656
CCL5	0.444993	0.453538
CCL22	0.569829	0.457078
LOC100996455	0.829743	0.457707
ITSN2	0.847046	0.457707
LOC100507501	0.747989	0.457707
COX6B2	0.619709	0.457707
KLB	0.710034	0.457707
MARVELD3	0.570781	0.457707
SPRED1	0.643753	0.459623
ZNF69	0.779648	0.461375
YAF2	0.644268	0.459771
KCNJ5	0.685146	0.462784
ERBB3	1.97714	0.466979
ZNF14	2.80677	0.467492
PTK6	0.699473	0.463678
RBMS2	0.48833	0.466938
TADA3	0.660905	0.466938
TNFRSF1B	0.839303	0.466979
SLA2	0.829283	0.466979
PM20D2	0.648021	0.469256
ME2	0.600118	0.469256
EXOC2	2.16128	0.473393
GIT2	1.48853	0.473393
FLJ43681	0.918271	0.474075
SLFNL1-AS1	0.498139	0.473393
MAD2L2	1.66782	0.474075
MOG	0.631367	0.474075
LOC731424	0.714695	0.477154
LRRC37BP1	0.921275	0.477154
CCL4	0.774126	0.477154
C9orf85	0.7195	0.477154
SSTR2	0.813101	0.477154
ZNF483	0.551928	0.477154
PRR7-AS1	0.881015	0.477154
ZNF726	2.55357	0.480698
GDPD1	0.532037	0.477154
CCDC120	0.918449	0.480698
MYOZ3	0.79293	0.477474
TMEM160	3.63853	0.484845
SLC12A8	0.752031	0.480698
PDCD1	1.04802	0.480698
MED29	0.884298	0.483201
ARGFX	0.486386	0.484024
DMC1	0.615611	0.484845
ITM2C	1.15143	0.485408
ZAK	0.918164	0.485408
DAND5	0.568718	0.485408
ATAD3C	0.800534	0.485408
LOC389641	0.785601	0.485408
FGD3	1.39162	0.485408
CNNM4	2.97605	0.485408
GTF2H3	0.542338	0.485408
LRTOMT	0.478748	0.485408
DDX51	0.572243	0.485408
CNNM3	0.562925	0.485408
GOSR1	0.672348	0.485408
OR7D2	0.576231	0.485408
ASMTL-AS1	0.833251	0.48546
ANKRD16	0.740263	0.48546
TRIM13	0.687104	0.485408
ACBD7	0.628182	0.485408
FUT6	0.68977	0.485408
KLHL30	0.879098	0.48546
SFTPB	0.912495	0.48546
ATP1B2	0.757217	0.48546
TMEM213	0.644501	0.48546
LOC100128288	0.65673	0.48546
LOC286186	0.673217	0.48546
MAP1LC3C	0.673104	0.48546
SCYL3	25.44	0.487594
GNE	0.481913	0.48546
SUGP2	1.08218	0.48546
PLIN5	0.750136	0.48546
CAMK1D	0.673835	0.48546
KIAA0825	0.982987	0.485737
LOC284023	0.520698	0.48546
HYDIN2	0.480504	0.485504
ZNF260	0.807067	0.487119
NSL1	0.758022	0.485737
LOC400548	0.712814	0.486653
NPY6R	2.10731	0.48826
ASZ1	0.840462	0.487594
SLC1A2	0.846338	0.487594
IL17RA	0.887973	0.487594
GEMIN8	0.570072	0.487594
LOC284950	0.651823	0.48826
MCC	1.78549	0.490919
CD63	1.16475	0.48826
RNF207	0.580682	0.48826
HGS	1.09064	0.488301
NMNAT1	0.480798	0.488301
SEMA4F	0.894872	0.490919
LILRB3	0.679973	0.490919
LOC284757	1.17597	0.491793
NKG7	0.630362	0.490919
LOC100506469	0.599866	0.491793
PDXK	1.50181	0.493597
ZNF716	0.650297	0.493597
PRICKLE2-AS3	0.481864	0.493597
RND2	0.784657	0.493597
ZNF677	0.71657	0.493597
IAPP	0.670071	0.493597
LDHAL6A	1.43268	0.494699
CTSB	0.609336	0.493597
AGK	3.13315	0.494699
TNS4	0.882524	0.494699
LOC100505876	0.672208	0.494699
FXN	0.52162	0.494699
ZNF160	0.832701	0.494699
NBPF10	0.983972	0.494699
FLJ36000	3.62555	0.494778
PDE7A	0.693507	0.494699
ARHGAP25	1.37057	0.494699
ITGB7	2.15098	0.494699
NAP1L6	0.696654	0.494699
B3GNT6	0.705724	0.494699
LYZ	0.606379	0.494699
SLC7A5	0.889895	0.494699
DDA1	0.693655	0.494778
LIN28A	0.590935	0.494699
PSMB2	0.603348	0.494699
CCBE1	0.531384	0.494849
ITGA2	0.832418	0.494849
TFDP2	0.483463	0.494849
CEP41	0.499424	0.494849
SYK	2.1342	0.501072
PRR11	0.443175	0.495248
PTGR2	0.830493	0.499229
FANCC	2.37624	0.502876
CROCCP3	0.793997	0.498433
RD3	0.97208	0.50086
PLEKHM3	0.681539	0.50086
LAMP3	0.861638	0.502876
TBXA2R	0.556588	0.502292
ADRBK2	0.773328	0.503679
PAG1	0.779263	0.502292
WASH1	1.54943	0.503928
RNF222	0.665196	0.503928
MED31	1.21181	0.503928
LOC440600	0.764564	0.503997
DNAL1	0.510282	0.503928
ZNF114	0.803813	0.503997
NEDD9	0.94773	0.503928
ISLR2	0.756184	0.503997
NAB1	0.962308	0.503997
HRH1	1.32602	0.504035
ROCK1P1	1.6024	0.503997
LIMD1	0.676174	0.503997
CIZ1	4.40494	0.505163
CEACAM22P	0.536135	0.503997
HTR7P1	0.771452	0.503997
RFT1	0.53297	0.503997
PALM2	0.954986	0.503997
KIAA1143	0.605878	0.503997
ZNF788	0.720995	0.504035
GTF2H2C	0.667741	0.50413
LOC339803	0.79667	0.505163
MRO	0.929289	0.507255
ASB11	0.708132	0.505163
EMP2	0.495402	0.505163
ZNF876P	0.868951	0.505163
ZNF37BP	0.724489	0.505163
MRI1	0.548845	0.507255
FLJ41941	0.781373	0.508925
FAM175B	2.32047	0.51585
SIRT2	0.911662	0.51302
VIPR2	0.897627	0.515598
ZNF100	0.896732	0.516237
IGLL3P	1.82412	0.51585
SPATS2	0.629808	0.515598
SVOP	0.897259	0.516237
ZNF33A	1.30589	0.516678
CPPED1	0.638181	0.51613
MAGI2-AS3	0.787829	0.51768
ZNF329	0.589828	0.517409
LOC100506688	0.480908	0.516678
KDELR1	2.73049	0.519164
TRIM65	0.62148	0.51768
FLJ25363	1.37663	0.52066
AP3M2	1.93693	0.519164
INPP5B	0.698015	0.51768
AP4S1	0.476312	0.519109
TINCR	0.673453	0.519164
EXPH5	0.507116	0.519655
SIGLEC14	1.21563	0.524007
RHOBTB3	0.8298	0.524007
HUS1	0.852567	0.524007
CLTA	1.07387	0.524007
SLC50A1	0.742871	0.524007
PSEN1	1.65365	0.524847
CXorf56	0.537404	0.524847
TMEM159	0.746643	0.524847
INPP5D	0.883682	0.524847
KCNA7	0.527707	0.525931
LONRF2	0.701623	0.529651
RFC2	0.745742	0.528202
SLC5A5	0.51367	0.528451
ANP32A-IT1	0.593355	0.531732
MFN2	1.88292	0.531732
EFR3B	0.686326	0.531732
SMYD4	0.472791	0.531732
TOP3A	1.44668	0.532042
TMEM181	0.685347	0.531732
DENND5B	0.906491	0.531732
PIGW	0.67282	0.531732
CASP2	0.729917	0.531732
ZNF91	1.21514	0.532945
GTPBP5	0.714492	0.531732
PCYT1B	0.816337	0.532945
MS4A7	0.934756	0.532945
TERF2	0.731509	0.532945
KIAA1841	0.85689	0.532945
P2RX5-TAX1BP3	0.49414	0.532945
SLC35F1	0.749421	0.533106
KCP	1.37571	0.533106
ZYG11B	0.49491	0.532945
LOC100132352	1.13537	0.533106
CENPI	2.13881	0.533106
UST	1.09856	0.533106
SNTN	0.712019	0.533106
ITGAL	0.768283	0.533106
SEC31B	2.05018	0.533106
IGLL5	1.37799	0.533106
SLC28A2	0.714259	0.533106
SMC1A	1.26585	0.533106
LOC284260	0.628782	0.533106
GCFC2	1.67933	0.533106
JPX	0.64684	0.533106
DENND3	3.94608	0.534234
PMAIP1	0.700388	0.533106
BCL2L15	0.676727	0.533138
HUNK	0.58482	0.534234
HAVCR1	1.46382	0.534234
TBC1D24	0.49484	0.534234
RBM43	0.590587	0.534234
CEACAM5	0.692098	0.534234
HES2	0.573754	0.534234
SEC24B-AS1	0.825917	0.534234
NMT2	0.495263	0.534234
MIRLET7BHG	0.663604	0.534234
CAPN3	1.54559	0.53432
METTL2A	0.522492	0.534234
WFDC8	0.84973	0.53432
LOC100128531	0.6338	0.53432
APPBP2	1.90244	0.5372
DYRK4	8.60739	0.538423
PEX13	0.533385	0.536582
DNAJC9-AS1	1.01853	0.537249
CBFA2T2	0.59323	0.5372
DSEL	0.68384	0.5372
KCMF1	0.613971	0.5372
GPR78	0.703711	0.5372
LOC648691	0.6879	0.5372
IQCC	0.997162	0.538423
NDUFV3	0.583416	0.538423
ZNF620	0.722159	0.538423
HTATSF1P2	0.528481	0.538423
ZNF568	0.995127	0.538423
TMEM236	0.575687	0.538423
RPL23AP53	1.48036	0.541296
MIR143HG	0.497469	0.538423
NUGGC	0.573563	0.538423
GINS1	0.643192	0.540262
ERGIC1	6.24693	0.542131
RINL	0.653292	0.541774
LOC100506746	0.524427	0.542131
ZNF626	0.485266	0.543386
JMJD4	3.79708	0.54381
HPSE	0.655678	0.543386
ECT2L	1.07687	0.54381
CCDC30	0.667032	0.543386
LOC100128682	0.513868	0.543386
CLEC7A	0.526497	0.543386
TMED10P1	1.5382	0.543386
C11orf48	1.11493	0.543386
PSTPIP2	0.575116	0.543386
ZNF665	0.623701	0.543386
ZNF708	0.894985	0.54381
PGAM1	0.788071	0.543386
LOC100506421	1.40557	0.54381
CCNA2	6.6632	0.54381
ATP8B2	1.52881	0.54381
STARD7	0.814318	0.54381
CCDC90A	0.686273	0.54381
LOC100507156	0.633982	0.54381
FGD5P1	0.782108	0.54381
GTPBP10	0.607581	0.54381
CES2	1.35696	0.54381
CLEC19A	0.631111	0.54381
APOOL	0.648866	0.54381
PPM1D	0.764896	0.54381
IRGQ	0.417757	0.54381
GSTM3	0.531474	0.54381
AKIP1	0.588202	0.54381
LYRM7	0.448582	0.54381
NME6	0.672915	0.54381
SRL	0.83224	0.546486
MMACHC	0.741348	0.546486
BLOC1S1	1.0954	0.546486
SLC17A5	0.836411	0.546486
EMX2OS	0.52016	0.546486
SLC26A4	0.724184	0.546486
HINT3	0.677948	0.546486
PDE4C	0.418504	0.546486
SHANK2-AS1	0.762684	0.546486
ARMC9	0.65698	0.546486
TMEM105	0.742288	0.546486
DPP9	0.674938	0.546486
CES3	0.793661	0.546486
ANKS4B	0.577614	0.546486
INMT	0.503093	0.546486
NFKB2	1.39793	0.547309
FAM210B	0.579843	0.546486
TUBA3FP	0.589981	0.546486
RAB42	0.575284	0.546486
SPTLC2	0.842021	0.547309
KLC1	1.42716	0.548405
AS3MT	0.567674	0.547309
LOC100289341	0.558302	0.548405
PPP1R3B	0.672878	0.548405
LOC100506305	0.586473	0.548405
S1PR4	3.71238	0.551006
EIF3I	0.673431	0.548405
PMM2	1.80448	0.550547
MAP7D3	0.658502	0.54992
ATP5D	1.06274	0.550496
FOXK1	0.55221	0.550261
GNG4	0.511105	0.550261
FAM134C	0.749426	0.550547
LAIR1	0.58508	0.550547
SGTB	0.455323	0.550547
FAM110A	1.67446	0.551418
LOC100652772	0.66898	0.551006
TSTD3	0.564863	0.551006
CCDC152	2.85596	0.551418
CYP1A2	0.471272	0.551006
LOC100134868	1.08736	0.551418
MSRB3	0.650611	0.551418
PHYHD1	0.626332	0.551418
LINC00330	0.641602	0.551418
DPH3P1	0.792407	0.551418
LOC285972	0.65798	0.551418
LOC646471	1.00346	0.551418
GSDMA	0.56636	0.551418
TMEM169	0.766747	0.551418
LIME1	1.10934	0.551418
SLX4	1.54817	0.551418
UGGT1	0.490098	0.551418
WDR45	0.696554	0.551418
RP1-177G6.2	0.811691	0.551418
JAM2	0.590227	0.551418
CPA4	0.726668	0.551418
PCDHA9	0.528545	0.551418
MREG	0.527852	0.551418
LOC284412	2.19233	0.551418
FLJ13197	0.609431	0.551418
LOC400891	0.558369	0.551418
ZNF546	0.628137	0.551418
CACNG8	0.49812	0.551418
ZNF445	0.508698	0.551418
FAM106A	0.641554	0.551418
LOC100144595	0.62451	0.551418
RPS26P11	1.49391	0.551418
FEZ1	0.869711	0.551418
CHMP4C	0.942724	0.551902
LMX1B	0.535536	0.551418
LEPR	0.833028	0.551902
CAPN1	1.97459	0.551902
QRFPR	0.79764	0.551902
TP73-AS1	0.780907	0.551902
NUDT9	0.84692	0.552648
CARS	1.22186	0.553536
ALKBH4	0.871586	0.553786
SIRT7	1.56429	0.553786
ZNF543	0.769123	0.553544
LOC100130581	0.551362	0.553786
RBM17	0.830292	0.553786
SCCPDH	2.5424	0.553988
ZNF491	0.671743	0.553786
MCTS1	0.435782	0.553786
E2F2	0.865366	0.553786
DMXL1	1.40016	0.553786
EGF	0.874831	0.553988
ZNF681	0.580797	0.553786
ZNF793	0.422648	0.553786
RASA4	0.858418	0.553786
IYD	1.23026	0.554021
SPRYD4	0.748518	0.554021
RASAL3	1.59817	0.554021
BHMT2	0.4972	0.553988
DTD2	0.537612	0.554021
SOX7	0.758778	0.554021
GSTTP2	0.612772	0.554021
FAM227A	0.463411	0.554021
C4orf26	0.607132	0.554021
SYNJ1	1.8534	0.554027
CDC27	1.09578	0.554021
ZC3HAV1L	0.61258	0.554021
C16orf55	2.36347	0.554027
FBXL20	0.461354	0.554021
SLC25A34	0.598883	0.554027
HERC2	2.10256	0.554027
NAIP	0.690004	0.554027
GCLM	0.524046	0.554027
KPNA6	0.585189	0.554027
SLC30A5	1.11312	0.554027
RNF138P1	0.533245	0.554027
TMEM220	0.998218	0.554027
MAST3	0.794611	0.554027
GAREML	0.886113	0.554027
DISC2	0.643739	0.554027
RHD	0.569403	0.554027
PPM1K	0.423988	0.554027
TBC1D22B	1.52546	0.554027
TOP1	0.756616	0.554027
FBXO9	1.10007	0.554027
GNL3L	0.504148	0.554027
ANAPC16	0.456204	0.554027
MYO5C	0.806424	0.554027
LOC150622	0.746091	0.554027
TAMM41	24.9688	0.555195
MYLK3	0.442333	0.554027
PAICS	0.815686	0.555032
MVB12B	1.90359	0.555133
C14orf132	1.27844	0.555195
APOBEC3F	0.498735	0.554105
KIAA0196	2.72986	0.555195
RHPN1-AS1	1.32378	0.555195
EFCAB2	0.607892	0.555133
MMD	3.39479	0.555664
PTPN18	3.91704	0.558334
LINC00514	0.446407	0.555195
GBP6	0.631956	0.555195
TWF2	1.35527	0.555664
UBXN6	2.59355	0.558322
TMEM189	2.90813	0.558371
SGK3	0.558275	0.555664
SRRM2	0.775524	0.555664
LOC100996291	0.591683	0.559866
SLC6A4	0.506556	0.558378
MOCS3	0.700051	0.559866
MS4A1	8.17176	0.564076
SEC24C	1.08249	0.56142
DSG2	0.724681	0.563186
CD68	0.724189	0.564076
AQP6	0.58191	0.563456
MPV17L	0.551642	0.563661
ZNF674-AS1	0.937485	0.564076
ABCB5	0.944384	0.564632
METTL21EP	1.39907	0.564076
NT5DC3	0.480496	0.564076
MFAP5	0.74903	0.564632
ACOX1	0.570416	0.564632
DPP7	0.977496	0.564868
PDE6A	0.493243	0.564632
LOC729609	1.099	0.565406
TNFAIP8L3	0.624304	0.565406
SLC19A3	0.770376	0.565406
RAB36	0.596525	0.565406
MXRA7	0.462026	0.565406
C7	0.882037	0.565406
MESTIT1	0.785102	0.565406
HDHD2	4.74809	0.565406
ATCAY	0.42386	0.565406
TTI1	2.23104	0.565406
ERCC4	0.614576	0.565406
ARL8A	3.80206	0.565406
NEDD4L	0.98663	0.565406
SELRC1	1.25357	0.565406
DNAJC16	0.814209	0.565406
LAMA4	1.46426	0.567765
ITGAE	0.922402	0.565406
MOB1B	0.567403	0.565406
APOBEC3D	0.557895	0.565406
C1orf220	0.63575	0.567765
LOC100505989	0.527214	0.567765
GSE1	1.34064	0.567765
LINC00559	0.974145	0.569678
MTL5	0.935743	0.569678
C4orf19	0.537636	0.568853
SPON1	21.919	0.571133
PTPRB	0.652428	0.569678
DLG5-AS1	0.639195	0.569678
ICA1L	0.471998	0.569678
WDR76	0.676063	0.569678
LINC00671	0.726215	0.569678
ZNF99	0.514503	0.569678
TBC1D20	0.649465	0.569678
CNTN4	1.00501	0.571133
SLC1A6	2.09169	0.57277
CARD6	0.721588	0.571133
KIF18B	0.464477	0.571133
SLC14A2	0.535209	0.571133
FAM179B	1.33431	0.571133
WDR17	0.520718	0.57229
LOC100506085	0.648031	0.57277
FAM74A1	0.669843	0.572944
TCF25	0.691621	0.57277
ZC3H13	1.02358	0.573305
WDR11-AS1	0.586071	0.573305
PTPRK	3.06261	0.573394
TBX1	2.23382	0.573646
ZNF655	0.528383	0.573305
PGPEP1	0.457085	0.573305
VPS9D1	3.64935	0.573646
NUDT19	0.458528	0.573305
BVES	0.533219	0.573305
F2R	0.777881	0.573305
RLIM	0.5826	0.573305
CLN8	0.649684	0.573305
UTY	0.800177	0.573394
SIVA1	0.923055	0.573305
SLC9A7	0.481267	0.573305
CCDC88B	1.15641	0.573305
LOC440910	4.08283	0.573646
ZC3H6	0.465343	0.573394
LOC100131564	0.649281	0.573646
SLC35A1	3.33411	0.573646
WDR91	1.05991	0.573646
ZSCAN29	0.43975	0.573646
HNRNPU-AS1	1.55961	0.573646
CSTF3-AS1	0.469526	0.573646
FBXW5	1.27107	0.573646
C6orf47	5.33793	0.573646
RAB3B	0.481177	0.573646
B3GAT3	1.90026	0.573646
NBPF14	1.0252	0.573646
SKA1	0.446166	0.573646
PABPC1P2	0.475116	0.573646
CYP4V2	0.400924	0.573646
DPY19L1P1	0.66737	0.573646
HTRA2	1.31322	0.573646
ZNF669	0.582715	0.573646
INHBE	1.04302	0.574974
LINC00439	0.680756	0.573646
ATXN1L	2.04602	0.575411
SEC14L1	1.03901	0.573646
HIP1	0.510445	0.573646
C1orf210	0.608535	0.574974
ARHGEF1	0.670806	0.574974
HMGB3P1	0.626464	0.575411
FLJ35282	1.27466	0.575543
CNEP1R1	1.0578	0.575543
OSMR	0.512199	0.575543
IL11	0.608832	0.575543
RAD54B	1.1955	0.576683
GEMIN2	1.85901	0.576683
RBCK1	1.19784	0.575844
APAF1	0.597748	0.575615
TP53INP1	0.963282	0.576061
ELMOD1	0.547228	0.575844
VPS33A	0.794054	0.576683
ZNF282	24.7123	0.5768
YME1L1	0.437641	0.575615
MIR210HG	0.875929	0.576683
ALG1L9P	0.816961	0.5768
FKBP9L	0.753718	0.5768
CYP2B7P1	0.542659	0.5768
NPIPL3	0.558844	0.576683
BMP7	0.704496	0.5768
HNF1A-AS1	0.436972	0.5768
USP46	1.08719	0.5768
KIAA1656	0.641068	0.5768
DMBX1	0.553534	0.5768
ZNF383	4.128	0.578871
NDUFB9	0.889606	0.5768
ARNTL2	0.497064	0.5768
RAMP2-AS1	0.419153	0.5768
C10orf32	0.49192	0.5768
TDRD1	1.40459	0.580678
IKBIP	0.549304	0.578745
GOLGA8I	2.09518	0.582044
PARK2	0.551977	0.578871
FAM90A7P	8.14372	0.582045
SMIM17	0.633459	0.57983
DIABLO	0.836691	0.578871
TNFSF15	0.752563	0.581873
ZNF7	5.3493	0.582045
LRRC25	0.855487	0.582044
ZNF461	1.09841	0.582045
PARD6B	0.502499	0.582044
LOC100507537	1.61358	0.582045
TMEM241	0.600207	0.582044
MYO1G	1.11073	0.582045
SLC16A3	25.3616	0.583746
PROM2	0.568709	0.582045
ALKBH6	1.38384	0.583419
LINC00485	0.690497	0.582045
TAF8	0.415216	0.582045
ZNF226	2.91456	0.583746
ESYT2	0.538509	0.583746
HCG25	1.01164	0.583746
C1QTNF6	0.593448	0.583746
ABCA2	1.57258	0.583942
NFAM1	0.741829	0.584491
SLC12A2	0.685531	0.58377
FUT11	1.86682	0.585439
ANKRD30BL	1.22989	0.585361
SLMAP	1.43488	0.585439
POLG	1.12007	0.585439
DFFB	0.45865	0.585439
TANGO2	0.465667	0.585439
DOPEY2	0.67018	0.585439
HSD3B7	0.759053	0.585439
NCRUPAR	0.590884	0.585439
KLHL42	2.3489	0.585439
PPFIBP1	0.489065	0.585439
SPAG9	0.611325	0.585439
SPTLC1	0.561475	0.585439
PPHLN1	0.73542	0.585439
WWC1	0.730946	0.585439
C1orf174	0.566131	0.585439
TMEM18	1.54243	0.585439
LOC100130557	0.661946	0.585439
DKFZP434L187	0.588323	0.585439
HARS	1.1899	0.585439
FAM213A	0.641053	0.585439
UAP1	0.851076	0.585439
GPI	0.443574	0.585439
ATP1B4	0.550379	0.585439
GSG2	4.57416	0.587083
MAP3K9	0.748281	0.5855
ADCY2	0.652296	0.586013
RHPN2	0.84504	0.586199
TPTE2P5	0.764101	0.586199
UCKL1-AS1	0.525896	0.586199
CDAN1	1.03264	0.586199
FBLIM1	0.430309	0.586199
KDM4A-AS1	0.602451	0.586673
LZTS2	7.20427	0.589548
MARVELD2	0.915991	0.588474
C5orf64	0.648447	0.587083
E2F3	1.74861	0.589548
LINC00673	1.12098	0.589714
CLDN16	0.811877	0.588474
H6PD	0.540471	0.589548
LRRC57	0.432296	0.589548
FANCF	0.935557	0.589714
C16orf62	2.56616	0.591583
HSPE1-MOB4	1.6743	0.591416
CRX	0.46432	0.590354
DFNB31	2.10346	0.591686
SMARCA4	1.23235	0.591416
NSFP1	2.07276	0.591943
PCYOX1	0.394496	0.591196
NANOG	0.726134	0.590929
MAP1A	25.6457	0.592109
VMAC	1.32709	0.592109
LOC100130954	0.522731	0.591943
ZNF554	0.573408	0.591943
LOC100506730	0.673797	0.592109
NLRP8	0.657941	0.591943
UCKL1	1.13916	0.591943
ARCN1	0.645466	0.591943
LOC145820	0.67228	0.592109
EREG	0.702162	0.592109
MARCKSL1	1.48014	0.592109
FAM108B1	1.30515	0.592109
SIRPB2	0.569413	0.592109
NADKD1	0.915451	0.592109
EPHA10	0.623677	0.592218
LOC100272216	1.39749	0.593546
VKORC1	1.42989	0.595359
MUTYH	2.07914	0.599255
ZSCAN22	0.604378	0.597898
LOC728218	0.951454	0.601726
C1orf50	1.53886	0.600966
PNMAL1	0.692624	0.599533
ULK1	3.14033	0.602993
SERTAD3	1.12114	0.600855
LOC283585	1.56956	0.602455
ITIH5	0.554371	0.601726
LOC100131234	2.01918	0.603749
ENTPD4	0.564368	0.602993
SCAMP2	1.03404	0.603427
SCN9A	1.08359	0.603749
FAM114A1	0.5232	0.603699
SERF1B	0.525781	0.603749
USP54	0.712411	0.603749
PYCRL	0.961558	0.603749
SEC22A	1.19628	0.603749
AKR1B10	0.66125	0.603749
C21orf62	0.434649	0.603749
SKP1P2	0.771888	0.603749
CAMKK2	1.45063	0.603749
ADAMTS4	0.411556	0.603749
SETX	1.05341	0.603749
SMC4	0.766585	0.603749
MAPK13	0.443266	0.603749
GPN2	0.990233	0.603749
BRAT1	1.91601	0.603749
ZNF264	0.398234	0.603749
SCIMP	0.913839	0.603749
ITPK1	0.659322	0.603749
FUT2	0.510806	0.603749
NPIP	1.01275	0.603749
TMEM180	1.35515	0.605812
PHAX	0.401593	0.603749
GPR155	0.420584	0.603749
BSCL2	2.25519	0.605812
AVPR1A	0.891568	0.605812
EEF2K	0.45885	0.605812
ZNF425	1.71554	0.607908
SHANK2-AS3	0.501117	0.605812
MSC	1.22826	0.605812
MT1IP	1.40659	0.607908
POM121L8P	0.849973	0.605812
FANCL	4.13414	0.608291
OCLN	0.407068	0.605812
BMP8A	0.794926	0.60704
DPH1	1.48205	0.607466
SYDE2	0.566575	0.607908
FAM86B3P	0.78209	0.608291
SRGAP2D	5.64618	0.608291
PCDH11X	0.460535	0.608291
MEF2C	8.01597	0.608291
GAB2	25.2981	0.608291
LOC100133445	5.14038	0.608291
PNPT1	0.386754	0.608291
LINC00574	0.600247	0.608291
USP31	4.42376	0.608291
CREB1	1.0265	0.608291
SGMS1	1.12481	0.608291
GTF2A1	1.77063	0.608291
ZNF250	0.700402	0.608291
FAM3A	1.59412	0.608291
P2RY8	1.15945	0.608291
SGCB	0.525838	0.608291
FHAD1	0.635276	0.608291
NKIRAS2	1.10759	0.608291
KANK4	0.715977	0.608291
LILRA5	1.1218	0.608291
SEC14L4	0.527619	0.608291
CC2D2A	0.558669	0.608291
ERN2	0.636737	0.608291
FLJ45079	4.52795	0.61
ANKS1A	3.64851	0.61
GTPBP3	0.795362	0.609685
FOXJ3	0.720085	0.609595
SIGLEC8	0.655399	0.61
MVK	2.3242	0.611011
TYW5	0.58576	0.61
LPP	0.411386	0.61
CCDC74B-AS1	0.638679	0.611011
ACSL6	0.566672	0.611011
LTB4R	0.671787	0.611011
TMEM110	3.90214	0.612466
ABCC10	1.9317	0.611011
AKR1D1	0.81347	0.611011
STEAP2	0.633449	0.611011
MAN2A2	1.90759	0.612466
KIAA1614	0.616299	0.611011
PIGB	1.73528	0.612466
OGFOD3	0.632601	0.612466
CDKAL1	0.514972	0.611378
ERO1L	6.90676	0.613463
MDFIC	0.709959	0.612466
C17orf61-PLSCR3	25.5217	0.614057
RPSAP9	2.39708	0.614057
ARIH2OS	0.730576	0.613463
DLEU2	0.419907	0.613463
CCBP2	0.481497	0.613463
STON2	0.494089	0.613463
MCAM	0.602942	0.614057
ZNF561	1.20959	0.614605
DPPA4	0.660898	0.61475
CYP8B1	0.669298	0.61475
ZNF273	0.652443	0.61475
NUMBL	0.796861	0.61475
HLA-DRB5	0.449864	0.61475
SULT2A1	0.521495	0.61475
TMPO	0.76786	0.614756
LIMA1	1.93839	0.615177
ZNF197	0.683343	0.615177
PVR	0.72164	0.617904
SV2B	0.547766	0.617904
DDOST	0.600139	0.617904
ZNF738	0.415721	0.617904
NCOA7	0.813308	0.617904
LOC100506834	0.577414	0.617904
2005-03-01	0.882481	0.618414
APOF	0.798024	0.618439
ICAM4	0.683499	0.61935
CALN1	0.492859	0.618439
LOC100128338	0.454356	0.618516
CACUL1	0.547181	0.618439
UBAP1	0.808541	0.618868
LOC100129480	0.605226	0.61935
RAX2	1.20002	0.621491
SRPR	0.756386	0.61935
WIPF3	1.07314	0.622366
PKD1	1.51444	0.622366
SMIM11	0.952763	0.622504
TRIOBP	0.660389	0.622366
CENPW	23.9554	0.622653
C5orf55	0.564189	0.622504
BAK1	1.10171	0.622504
LINC00327	0.496766	0.622504
SRRM2-AS1	0.56275	0.622504
ZNF763	1.52353	0.6235
SNORA77	2.74943	0.6235
DBT	0.382194	0.622504
ZNF835	0.464979	0.622504
IGLL1	1.37414	0.622504
ATP1A2	1.33868	0.6235
TTC28	0.967712	0.6235
EBAG9	2.25625	0.6235
SERF1A	1.49788	0.6235
PEX2	0.9542	0.6235
HIST1H3D	1.68665	0.6235
MRPL48	2.60492	0.624922
WDR5B	0.521292	0.6235
ADAMTS17	0.894988	0.6235
TPTE2P1	0.517888	0.6235
CHRNB1	0.431504	0.624338
C1RL	0.904738	0.624994
VCPIP1	1.12098	0.624994
LNX2	0.452727	0.624994
GDPD2	3.19955	0.626624
SLC25A15	0.46455	0.624994
LRRC3	0.740011	0.625675
LOC100130894	1.52771	0.626624
IL6R	0.416269	0.624994
RUNDC1	0.388152	0.624994
PCAT1	0.596691	0.625675
SLC25A45	0.752032	0.625948
LAMP1	2.26123	0.627182
OTX2-AS1	0.548474	0.626624
A2ML1	0.647496	0.626624
TAF4	2.63814	0.627478
KCNN3	0.513159	0.626624
STX4	1.38184	0.626624
ST3GAL6	0.652431	0.627217
TPMT	0.440081	0.626624
SSU72	1.03687	0.627478
MRGBP	25.6221	0.627549
KLC4	3.49583	0.627549
POU5F1	0.477499	0.627478
PPP1R10	0.785538	0.627478
PRKX	0.566476	0.627478
PPM1N	4.42694	0.628481
C4orf40	0.739966	0.627549
CDH6	0.704924	0.627549
UAP1L1	1.24461	0.627549
NXN	0.52088	0.627549
ATXN3	0.384379	0.627549
PPA2	0.851709	0.627549
HLA-DQB1	0.616374	0.627549
LINC00638	0.788133	0.628079
ACTR1B	2.80823	0.629465
PNPO	0.401124	0.628079
APOL1	0.435391	0.62855
PIWIL3	0.55269	0.630186
CD22	8.39527	0.630186
KIAA0930	0.796628	0.630186
GATM-AS1	0.495828	0.630186
MAST4	6.93718	0.630186
SYNJ2BP	0.559032	0.630186
CCNDBP1	0.516721	0.630186
CASP10	0.568471	0.630186
ING5	0.566592	0.630186
ASB16	0.581503	0.630186
RALGAPA2	25.2325	0.630186
RNF7	0.529218	0.630186
SPAG1	1.2525	0.630186
ZNF410	0.641202	0.630186
SERTAD1	0.718063	0.630186
KLRAP1	2.03507	0.630186
STAR	0.624606	0.630186
LOC440970	0.839898	0.630186
PRADC1	25.5928	0.630186
SASH1	0.545544	0.630186
ZNF480	0.835619	0.630186
ZNF135	1.14787	0.630186
CTCFL	0.527567	0.630186
LINC00338	0.421086	0.630186
FIP1L1	0.806022	0.630186
CCDC163P	0.485822	0.630186
CR1	0.978406	0.630947
ZNF530	0.817298	0.630186
DAZAP1	1.43719	0.630186
PTPRG-AS1	0.545643	0.630186
EHHADH	1.01341	0.631165
OLFML2A	0.450382	0.630186
ALDH5A1	0.812123	0.631305
CIITA	1.28826	0.632707
GPX2	3.30149	0.633735
ISG20	0.49731	0.630579
ABCD1	7.29551	0.634112
SCAND2P	0.544163	0.631536
MIR650	3.3319	0.634112
OASL	0.606077	0.632707
GGT8P	0.999853	0.634112
MTX3	0.459541	0.634112
AHSA2	2.34756	0.634421
ERVV-1	0.565647	0.634112
ATP6V0A2	0.629658	0.634112
ZNF674	0.458436	0.634112
SRCAP	1.01876	0.634112
C17orf89	1.43861	0.634421
LOC100129550	0.60296	0.634112
PAPLN	0.41882	0.634112
BCYRN1	1.30049	0.634421
LOC643623	0.54346	0.634112
FLJ46361	0.601801	0.634421
CSRP1	1.21538	0.6349
CRADD	3.85062	0.636053
CD3G	0.520723	0.634421
SNX29P1	5.73038	0.636053
ACO2	1.16778	0.635526
BRIP1	0.391674	0.635047
RNF41	0.401587	0.636053
INADL	0.477346	0.636053
AAK1	0.374753	0.636053
TMEM56	0.468212	0.636053
STAU2-AS1	0.617819	0.636053
CLSPN	0.415475	0.636053
CD84	0.439547	0.636053
MORN4	0.511105	0.636053
LOC100131347	0.518574	0.636053
PRELP	0.477989	0.636053
CNN2	0.658757	0.636053
ZNRF3-AS1	0.41108	0.636053
RLTPR	8.27763	0.636053
LOC100133612	0.926816	0.636053
ZSCAN26	6.39281	0.636053
EPPIN	0.66302	0.636053
PTPRCAP	0.606264	0.636053
PLEKHH2	0.546973	0.636053
TVP23C	0.367777	0.636053
LINC00657	0.720782	0.636053
ORC6	0.492423	0.636053
XKR5	0.403011	0.636053
SDCCAG8	1.28875	0.636053
PRKCE	23.6897	0.636053
CCR6	0.512592	0.636053
TRMT1L	2.24528	0.636053
FAM27C	3.22866	0.636053
SLC7A11	0.498744	0.636053
INGX	0.505466	0.636053
TMEM136	0.446488	0.636053
PPIAL4G	1.33559	0.636053
ZNF865	0.424056	0.636053
PLEKHG4B	0.550238	0.636053
LOC284379	0.440778	0.636053
PEG10	10.4104	0.637651
POC5	4.66954	0.637651
LINC00605	1.53071	0.637651
CD209	0.520938	0.637266
AFAP1	6.13404	0.638635
RAD1	0.47882	0.636299
ISPD	0.56491	0.637266
LOC100132077	0.6969	0.637651
NUP88	0.930887	0.637651
TAF11	0.994269	0.637651
TARP	0.583607	0.637651
TCL1A	10.0912	0.641
TPM2	25.9908	0.641203
ATP5S	0.848542	0.640089
SARS	0.534975	0.639462
C19orf35	0.988839	0.641203
PIK3C2B	0.764013	0.640917
GHDC	1.45404	0.641564
LOC100130899	0.461672	0.640917
ALG3	2.0604	0.641564
GPR161	0.517096	0.641564
ZNF696	0.532529	0.641564
ARL11	0.409408	0.641564
HIST2H2AB	23.3902	0.642233
ASPSCR1	25.5217	0.642233
IBTK	1.40129	0.641564
ARSB	0.551955	0.641564
FOXP4	0.583052	0.641564
ZFP42	0.412137	0.641564
BNIPL	0.473142	0.641564
C14orf105	0.643461	0.641564
FTSJD1	1.77378	0.641947
ZNF542	0.627122	0.641947
USP36	0.684129	0.641564
SLC35E2	0.436222	0.641947
CPM	0.387795	0.641947
C19orf44	23.0415	0.643681
LOC100268168	0.540317	0.642233
ZNF234	0.634331	0.642233
FZR1	1.15455	0.642233
NLN	0.495694	0.642233
CLASRP	2.23092	0.643681
GDAP2	0.642277	0.642233
SIGLEC9	5.46715	0.643776
M1AP	2.12025	0.643776
CD177	21.7302	0.644434
LOC100506241	0.454472	0.643681
DNAH10	25.7913	0.6446
ELOVL4	2.07407	0.643681
TXNDC15	0.447406	0.643681
WASH2P	0.934404	0.643681
OSBPL2	0.597969	0.643681
TCEB3C	25.1155	0.6446
TCEB3CL2	25.1155	0.6446
LOC643770	1.38691	0.6446
PACS2	0.440484	0.643681
HCN1	1.31376	0.6446
ANXA5	0.698687	0.6446
FANCI	4.47477	0.646993
ARHGAP1	0.523457	0.644646
TIGD6	5.39988	0.646993
LUZP2	0.708485	0.646532
USP30	1.39251	0.646802
SLC15A1	0.577483	0.646993
PAFAH2	0.5489	0.646612
FAM74A2	0.612489	0.646993
MAP1LC3A	0.905895	0.646993
IL27RA	0.774833	0.646993
ARHGAP26	0.515239	0.646993
PEX26	0.696519	0.647168
KIAA1161	0.723769	0.647168
CXorf38	0.425578	0.646993
STAT5B	0.704625	0.647122
ADPRM	2.2193	0.647168
BCAS1	0.604978	0.647168
ZNF429	0.499535	0.647168
THOP1	2.98048	0.647168
DGKB	0.485012	0.647168
LOC728606	0.44165	0.647168
COX20	0.658946	0.647168
SCAF8	1.27168	0.647168
KCNH6	0.562207	0.647168
TMED1	1.17977	0.647168
SNAP29	0.488566	0.647168
RIOK2	1.01832	0.647168
GCNT7	21.6506	0.647168
LOC256880	0.783758	0.647168
LAMA3	23.0452	0.647168
CRTC2	1.24511	0.647168
NCK2	1.36707	0.647168
EHBP1	2.66826	0.647168
PPP1R13L	21.7601	0.647168
AARD	0.598249	0.647168
C16orf58	2.77576	0.647168
SLC25A11	1.47981	0.647168
ZNF181	5.24811	0.647215
ZNF205-AS1	0.630895	0.647168
PNMA2	0.434779	0.647168
FBXL12	1.01612	0.647168
SPICE1	2.44787	0.647215
C14orf119	0.841089	0.647168
SLC16A7	0.658014	0.647168
PTPRE	0.72399	0.647168
LRRC41	1.31222	0.647168
FAM104A	0.857528	0.647168
ZNF500	4.11861	0.647215
TRMT10B	0.429505	0.647182
VPS18	1.53319	0.647215
C8orf86	0.557869	0.647215
SPRED3	0.463531	0.647215
CCDC114	0.635467	0.647215
XGPY2	2.02703	0.647487
GAS7	1.21059	0.647215
SEC14L1P1	2.80067	0.647487
ZNF490	0.327457	0.647215
SNHG4	0.504716	0.647215
ZNF714	0.366967	0.647215
RPL17-C18orf32	7.62457	0.647809
KHDC1	3.3064	0.647809
FRG1B	1.14496	0.647809
BET1L	1.1361	0.647576
UBXN2B	0.741319	0.647809
AGL	1.45779	0.647809
DCDC5	0.721937	0.647809
TRMT11	2.5099	0.64804
ANKRD39	1.44406	0.647809
PLEKHA5	0.368129	0.647809
NUDT5	1.37989	0.647809
TMPRSS3	0.929585	0.64804
SMIM14	0.487677	0.647809
VSTM4	0.404978	0.647809
CD9	2.71838	0.648563
PAQR5	0.703506	0.64804
NT5C2	0.724566	0.64804
CEP72	2.36674	0.648563
ATP8B1	0.475481	0.648103
ANKRD36B	0.490703	0.64804
CCDC82	1.29502	0.64804
HIST1H1E	1.72039	0.648563
RPL34-AS1	0.732362	0.648563
HOXB2	24.7884	0.648563
DNMBP-AS1	0.751797	0.648563
RASAL2-AS1	0.663802	0.648563
STAT6	0.860767	0.648563
F2RL3	0.39819	0.648563
OPA3	0.365732	0.648563
LZTS1	0.731952	0.648563
EXD1	0.490448	0.648563
B3GAT1	25.4075	0.648563
AP5Z1	0.587252	0.648563
FAM92A1P2	0.580194	0.648563
MSH3	0.541009	0.648563
MPC1	1.09712	0.648563
PIAS4	1.36144	0.648563
GUCA1B	0.520304	0.648563
SIRT3	1.10642	0.648563
GK5	0.375122	0.648563
TMEM25	1.70723	0.648563
GRAP2	1.30208	0.648563
UGT3A1	4.05857	0.649469
NBR1	1.19435	0.648563
SNRPA	1.41634	0.648563
RAB33A	2.03341	0.648563
SLC31A1	0.439585	0.648563
LOC283688	0.690709	0.648563
RNF43	24.7708	0.649469
UBE2J2	0.968094	0.648563
C4orf33	1.4558	0.648563
PAPL	0.440943	0.648563
TP53INP2	1.31362	0.649469
SIT1	0.908815	0.649469
IGF1	0.716491	0.649469
TRIT1	2.45285	0.649469
SRRT	0.635508	0.649469
OMD	4.19587	0.649469
GTF2H2B	0.471159	0.649469
KDELR2	0.867296	0.649469
CA13	0.54589	0.649469
RASSF6	0.803278	0.649469
ZNF814	0.388145	0.649469
CSNK1D	0.528214	0.649469
SPRYD7	0.480747	0.649469
NSF	1.25566	0.649647
LOC100190940	0.489794	0.649469
MURC	1.04754	0.650141
CHST7	2.33306	0.650244
ZNF619	0.467302	0.650531
MBTPS1	0.868438	0.650531
C9orf69	5.20297	0.651596
CDK1	4.08214	0.651596
ZDHHC18	1.99422	0.651596
UNC45B	1.70015	0.651596
PLEKHB2	0.57134	0.650758
SLC7A2	1.25742	0.651596
UBN2	0.560649	0.651305
DUSP22	2.5346	0.651596
VSX1	1.65898	0.651596
PNPLA1	0.618232	0.652601
POLRMT	1.75188	0.652658
HIST1H4J	0.959342	0.652601
PARG	2.12143	0.652735
C16orf91	1.0846	0.652601
IMMP1L	20.754	0.652914
BMS1P4	0.70881	0.652658
SLC16A4	0.651884	0.652658
PPIB	0.49554	0.652601
GANAB	1.25836	0.652735
SH3BP2	0.634659	0.652702
HFE	21.8106	0.652914
BMS1P1	0.583834	0.652658
LOC338651	2.83048	0.652914
PLCG2	0.90412	0.652735
LINC00578	0.674262	0.652914
LTV1	0.841224	0.652914
VWA2	0.772431	0.652914
DAPP1	1.36732	0.652914
SHPK	0.682258	0.652914
IDUA	3.76674	0.654716
SLC7A5P2	0.49499	0.652914
ILK	0.836231	0.652914
ALAD	1.91258	0.654003
KCNE4	0.429678	0.652914
FYN	0.480351	0.653365
LOC100287015	0.658913	0.654373
DUSP5	1.33135	0.655228
SQLE	0.955984	0.655228
BBC3	1.62475	0.655228
RAD54L2	3.66753	0.655985
NRXN3	0.581911	0.655228
ARMC10	0.575264	0.655985
CREBZF	1.00608	0.655796
PPP2R5E	1.54871	0.655985
RPL13AP6	1.23154	0.655985
HLA-DRB6	0.384295	0.655971
SPTY2D1	0.768681	0.655985
DOM3Z	1.17741	0.656132
PPP1R7	1.19563	0.656718
FBXL19-AS1	0.389863	0.656718
C2orf83	0.464337	0.656718
CDC40	0.519438	0.656718
SUPT5H	0.56229	0.656718
FBXW4P1	1.79841	0.656718
TNC	0.603703	0.656718
CLUAP1	0.398178	0.656718
CDCP1	0.488227	0.656718
LOC286177	1.21893	0.656718
HSCB	0.672914	0.656718
LOC283143	1.11222	0.656718
METTL15	1.51956	0.656718
LARS2-AS1	0.470147	0.656718
POTEM	1.40765	0.656718
TCL6	1.08985	0.656718
WIBG	24.4774	0.656718
GATAD1	0.344185	0.656718
GTPBP1	0.589806	0.656718
ACY1	21.8335	0.656718
LYRM4	0.582505	0.656718
LOC283663	0.498254	0.656718
LOC100129361	0.843767	0.656718
LINC00167	0.495427	0.656718
GLUD1P7	0.393994	0.656718
LMBRD2	3.69311	0.656718
LINC00668	1.40559	0.656718
ZNF252P-AS1	0.694597	0.656718
ANKRD32	1.01105	0.656718
MPHOSPH8	0.474775	0.656718
ST6GALNAC3	3.63196	0.656718
SLC24A1	1.84168	0.656718
USP28	0.872923	0.656718
ZBED1	1.06388	0.656718
ULK2	0.372805	0.656718
KDR	4.86918	0.656718
DENND6A	0.39598	0.656718
PPARA	0.525391	0.656718
HIST1H3J	3.57607	0.65685
MACF1	0.570562	0.656718
CNPPD1	0.854583	0.656718
TIAM2	1.25831	0.656718
TMEM209	0.499825	0.656718
MED18	0.419459	0.656718
KIAA1751	0.434475	0.656718
HERC2P7	0.585077	0.656718
OPA1	0.948606	0.656718
IVD	0.353461	0.656718
CDC6	1.20563	0.657743
CHRNE	4.26434	0.658608
MLLT6	0.547373	0.656718
IL12RB1	0.407965	0.656718
G2E3	0.937117	0.657539
PCTP	24.8234	0.659969
DPY19L2P2	0.498063	0.657481
MINOS1	0.376347	0.657481
GNPNAT1	0.538667	0.657481
ECE1	0.703754	0.657539
DCUN1D4	1.57738	0.659794
XRCC2	0.394888	0.66066
TTC31	1.99756	0.661184
MTX2	2.78525	0.663872
ZYX	1.203	0.663806
SZT2	1.64834	0.663872
LOC100130357	2.18685	0.663872
PTPRF	25.6757	0.663872
NBR2	1.66485	0.663872
SKA2	0.633992	0.663872
CD99	0.496255	0.663872
AP1M1	1.0385	0.663872
MOB3A	0.493629	0.663872
RNF19A	0.423872	0.663872
UBOX5	0.623539	0.663872
SLC52A1	0.506499	0.663872
DSC3	0.62474	0.663872
CYB5B	0.766286	0.663872
ARSD	0.800613	0.663872
RAD18	1.30722	0.663872
EFCAB5	0.717459	0.663872
CORO1C	1.42169	0.663872
GHRLOS	4.63157	0.663872
LOC100506190	0.338332	0.663872
POLR3A	1.21048	0.663872
PIH1D1	0.950003	0.663872
PDLIM5	0.378443	0.663872
ATAD2B	1.06221	0.663872
ANKRD20A19P	0.65486	0.663872
CRHR1-IT1	0.422547	0.663872
L2HGDH	0.367278	0.663872
S1PR1	0.975061	0.663872
GPD2	1.8467	0.663872
SLC24A4	0.41442	0.663872
ZNF526	0.414576	0.663872
DUX2	1.79549	0.663872
MEGF9	0.444349	0.663872
NOM1	0.508447	0.663872
ZDHHC13	2.44124	0.663872
GRAP	2.29036	0.663872
FLVCR2	6.47189	0.663872
LMO4	1.88458	0.663872
LOC387723	0.511139	0.663872
ZNF497	0.903847	0.663872
KRT18	1.34745	0.663872
TMEM86B	2.45219	0.663872
SFXN2	0.715841	0.663872
STMN1	0.66294	0.663872
TMF1	0.508842	0.663872
NAMPT	0.556535	0.663872
AARS2	0.490182	0.663872
LOC644669	0.807784	0.663872
STX1B	0.523442	0.663872
AKAP11	1.86664	0.663872
KCNK3	0.518308	0.663872
CD80	7.45606	0.663872
ALDH8A1	0.59968	0.663872
STARD3NL	0.926074	0.663872
HSD17B13	0.495315	0.663872
KANSL1	0.779999	0.663872
TMEM173	1.61295	0.663872
CUTC	2.05911	0.663872
SMG7-AS1	0.677474	0.663872
RAB3D	0.49512	0.663872
MECR	0.505466	0.663872
MYO10	0.479781	0.663872
TIAF1	2.29716	0.663872
IPO11	2.20306	0.663872
ANKRD30BP2	0.519115	0.663872
ZBTB1	0.693529	0.663872
IL1R1	1.03852	0.663872
SNIP1	0.440549	0.663872
DHRS4-AS1	0.660384	0.663872
WWTR1-AS1	0.451594	0.663872
RSBN1L	0.857086	0.663872
HBA2	3.58119	0.663872
HIST1H2BK	0.758037	0.663872
LOC100506385	0.40492	0.663872
FCER2	24.9599	0.663872
CABP4	0.323182	0.663872
UBTF	1.53974	0.663872
ZNF514	0.594116	0.663872
LOC100506054	2.15891	0.663872
LIN52	0.481459	0.663872
RPP21	0.692786	0.663872
BIN3	0.85683	0.663872
RNF141	0.510449	0.663872
NMRAL1	1.22589	0.663872
STYX	0.484558	0.663872
CCDC85B	2.63759	0.663872
LINC00482	1.49013	0.663872
TMEM217	1.60282	0.663872
NXPE3	0.450387	0.663872
GTF3C2	1.4284	0.663872
LOC286189	1.1628	0.663872
USP22	0.585799	0.663872
SIPA1L3	2.70243	0.663872
TECPR1	0.658245	0.663872
POFUT1	0.623823	0.663872
BMF	5.30469	0.663872
C1orf140	0.636472	0.663872
SLC26A11	1.40066	0.663872
PAIP2B	0.772587	0.663872
CD40	9.90173	0.663872
ZNF571	9.27122	0.663872
C14orf23	0.481607	0.663872
ZNF772	0.56588	0.663872
TOX2	2.44932	0.663872
SKP2	0.531833	0.663872
NOD2	1.90342	0.663872
MET	0.962678	0.663872
CHTF18	2.69714	0.663872
PLK1	24.8435	0.663872
ADIPOQ	0.476032	0.663872
DSCR3	0.58547	0.663872
PRRG1	0.719377	0.663872
GLTSCR1L	1.90496	0.663872
PRAP1	2.10459	0.663872
PAGR1	1.11564	0.663872
RASSF1	0.797114	0.663872
COL6A4P2	1.21643	0.663872
ITCH	0.883301	0.663872
C10orf76	0.656325	0.663872
ADAMTSL2	0.771695	0.663872
CRYM-AS1	0.487813	0.663872
RECQL4	4.15349	0.663872
ODF2L	0.350416	0.663872
SFMBT1	1.8558	0.663872
KIAA1755	0.926091	0.663872
HNRNPUL1	0.500895	0.663872
PLGRKT	1.31529	0.663872
SNAPC3	0.611871	0.663872
MZT1	1.33389	0.663872
SUMF1	1.94793	0.663872
AVPI1	1.19597	0.663872
CHCHD2	0.406592	0.663872
SSR3	0.534708	0.663872
POU2AF1	0.465667	0.663872
PTBP1	0.575818	0.663872
DNAJC14	0.706054	0.663872
CYP4F35P	2.61402	0.663872
PNPLA3	0.707308	0.663872
LUC7L	0.677272	0.663872
SLC37A2	0.597711	0.663872
ARPP19	0.378713	0.663872
SLC25A43	0.796361	0.663872
LINC00102	0.729323	0.663872
ZNF841	0.55236	0.663872
LOC400655	0.696379	0.663872
EFNA5	4.21975	0.663872
NHP2L1	0.496434	0.663872
CAPN2	0.679491	0.663872
SLC46A1	2.90819	0.663872
LINC00534	1.30857	0.663872
DCTN1	1.08728	0.663872
DKFZP434I0714	24.7657	0.663872
ZSCAN12	0.458786	0.663872
MIS12	1.19481	0.663872
TCAM1P	0.534298	0.663872
ZNF529	0.479777	0.663872
TMPRSS11B	0.489175	0.663872
CEP76	2.38829	0.663872
RELL1	0.429191	0.663872
HIVEP2	1.15818	0.663872
LILRA6	0.846961	0.663872
LEMD1-AS1	0.425579	0.663872
KIAA1462	1.22881	0.663872
CCDC6	1.2078	0.663872
GPR4	0.719617	0.663872
PANK1	0.476149	0.663872
GOLGA8S	2.7194	0.663872
LINC00381	1.10726	0.663872
ATP5A1	0.573945	0.663872
IL31RA	2.01835	0.663872
UBE2D2	0.630186	0.663872
CALHM1	1.83032	0.663872
REPS2	0.546862	0.663872
EPPK1	9.00892	0.663872
LRRC8D	1.44745	0.663872
C15orf52	0.678219	0.663872
TNFAIP8L2-SCNM1	0.450661	0.663872
PTGES3L	0.466455	0.663872
LOC100505495	0.507709	0.663872
GFOD2	0.350466	0.663872
UHMK1	0.84136	0.663872
C3orf14	24.294	0.663872
RASGRP4	0.478509	0.663872
RGS12	0.570712	0.663872
LOC100862671	7.08967	0.663872
AMACR	2.90718	0.663872
PBLD	0.44315	0.663872
NT5C	1.07323	0.663872
SNTB2	0.442043	0.663872
NUPL1	0.468737	0.663872
EIF5A2	0.429655	0.663872
EBF1	22.3583	0.663872
TTC39C	0.401081	0.663872
PDHX	1.32631	0.663872
RPS6KA1	1.59457	0.663872
LOC154092	1.35953	0.663872
DTWD1	3.09527	0.663872
PPARGC1B	4.05334	0.663872
MIR17HG	0.814653	0.663872
PLA2G4E	0.394423	0.663872
RPL13AP20	0.870478	0.663872
FKRP	2.22616	0.663872
ACVR2B-AS1	0.803783	0.663872
SLFN12	2.7464	0.663872
TGFB3	3.23795	0.663872
TRMT13	1.53341	0.663872
RHBDL2	0.434337	0.663872
TAGLN2	0.460867	0.663872
DNMT1	0.768408	0.663872
SND1-IT1	2.66517	0.663872
ZDHHC20	0.508471	0.663872
PEX11A	0.438823	0.663872
METTL14	0.94712	0.663872
LOC646762	0.773508	0.663872
ALDH3A2	1.26398	0.663872
ADAT1	0.386229	0.663872
RBMX2	1.16217	0.663872
SEC63	0.776004	0.663872
SLC25A19	1.42369	0.663872
SHROOM4	0.467665	0.663872
MXD4	0.777112	0.663872
GRM6	0.380632	0.663872
MCM2	2.47785	0.663872
NDE1	1.16826	0.663872
HCAR1	0.472682	0.663872
CLCN3	1.71926	0.663872
SAR1B	0.383459	0.663872
NEK5	0.47485	0.663872
ZFP30	0.442653	0.663872
ZNF747	0.618208	0.663872
SLC34A2	4.79077	0.663872
LMOD3	0.547356	0.663872
KIF1B	0.490332	0.663872
GBP4	0.461367	0.663872
DLD	0.865667	0.663872
CALCOCO2	0.647945	0.663872
KIF14	0.635486	0.663872
TSIX	0.310079	0.663872
LINC00346	0.414423	0.663872
NEIL1	22.8842	0.663872
FTSJ1	0.928169	0.663872
COPS2	0.753429	0.663872
SH3TC2	1.07301	0.663872
MFSD11	0.392982	0.663872
GPATCH1	3.62923	0.663872
FAM50A	1.10103	0.663872
PLEKHG1	1.25758	0.663872
LRRC27	0.339638	0.663872
FBXW8	1.52018	0.663872
LOC729603	0.481966	0.663872
MLANA	0.458343	0.663872
CHST3	2.6515	0.663872
CHIC2	0.543233	0.663872
MAPKAP1	2.23534	0.663872
ADRB2	1.80834	0.663872
DHTKD1	0.342032	0.663872
FAT3	0.529585	0.663872
RRBP1	0.920387	0.663872
MLPH	0.798792	0.663872
FAM115C	0.595599	0.663872
PTPLB	4.30983	0.663872
CYFIP2	0.643568	0.663872
ARHGEF26	0.67338	0.663872
MARCKS	22.9583	0.663872
AANAT	4.57007	0.663872
HEATR3	0.933327	0.663872
SULT1E1	0.983823	0.663872
NFIC	1.82168	0.663872
GON4L	0.599309	0.663872
VGLL4	1.55667	0.663872
LRFN4	25.3862	0.663872
SLC9A4	0.689433	0.663872
C5orf60	0.843264	0.663872
PIK3R5	1.03987	0.663872
HLA-G	0.275928	0.663872
MAD1L1	1.29809	0.663872
FLJ30403	0.491437	0.663872
UBE2Q2P3	0.447079	0.663872
TTYH3	4.43628	0.663872
PRIM2	1.66817	0.663872
FZD2	0.454203	0.663872
UBE2F-SCLY	5.27297	0.663872
INHBA-AS1	0.506611	0.663872
CAPS	2.62951	0.663872
ALDH1B1	0.439668	0.663872
THAP6	0.740391	0.663872
TULP3	1.90145	0.663872
LRP8	24.627	0.663872
TLE2	24.8422	0.663872
NFKBIE	2.34879	0.663872
IRAK1	0.878464	0.663872
STAMBP	1.40366	0.663872
KIAA0087	0.578381	0.663872
ZBTB8OS	1.05931	0.663872
MED9	2.72084	0.663872
FZD5	22.8444	0.663872
GPR110	0.765594	0.663872
GOLGA2	0.47616	0.663872
DDX10	1.05758	0.663872
MIER2	2.26268	0.663872
PAXBP1-AS1	0.435949	0.663872
LOC100132891	1.48092	0.663872
DDX60	1.37061	0.663872
C2orf76	4.27932	0.663872
LINC00623	1.01589	0.663872
ALG14	23.7468	0.663872
PGR	23.6126	0.663872
PCBD2	0.342458	0.663872
CSNK1G1	0.517736	0.663872
S1PR2	0.358761	0.663872
ZNF280C	0.410402	0.663872
ALG1	0.405223	0.663872
FAM219A	23.9834	0.663872
HSD17B1	2.26169	0.663872
TTBK2	2.29125	0.663872
ACOT13	0.644865	0.663872
PAK6	2.78044	0.663872
PIK3R2	0.534668	0.663872
WAS	2.25121	0.663872
RNF219	1.54552	0.663872
CPLX4	22.1182	0.663872
MRAS	0.923584	0.663872
PPEF2	0.557492	0.663872
FGD4	0.426467	0.663872
LOC286370	6.17888	0.663872
L1CAM	22.0593	0.663872
C10orf88	24.0127	0.663872
GPR89C	2.01291	0.663872
TNIP1	0.591573	0.663872
C7orf55	0.425941	0.663872
ATXN7L1	1.3357	0.663872
MSMO1	0.474336	0.663872
ZC3H12D	0.33371	0.663872
SOGA1	24.1489	0.663872
SRFBP1	0.438569	0.663872
TNFRSF14	0.718136	0.663872
KCTD6	4.27802	0.663872
MAP7D1	1.30009	0.663872
TGFBR3L	21.6972	0.663872
RIPK1	1.31185	0.663872
TLK2	1.0318	0.663872
QPRT	0.449022	0.663872
SLC4A1	0.440844	0.663872
HIST1H2AD	2.71787	0.663872
RRP1B	1.042	0.663872
CNTNAP2	0.778325	0.663872
CACNB1	1.78756	0.663872
SLC26A2	0.530467	0.663872
LINC00507	0.54506	0.663872
CNTD1	2.09751	0.663872
UBE2J1	0.920449	0.663872
AICDA	0.442204	0.663872
EYA3	0.467711	0.663872
NHEJ1	1.40057	0.663872
RFC4	1.40247	0.663872
APH1B	5.63147	0.663872
ESPL1	24.4761	0.663872
ELOVL1	0.835437	0.663872
DMD	23.654	0.663872
MAGEA10	0.440908	0.663872
IL23R	0.651141	0.663872
SEL1L3	1.93888	0.663872
LPCAT1	1.27246	0.663872
LINC00221	0.666238	0.663872
U2AF1L4	0.811455	0.663872
LOC643529	22.8122	0.663872
EFCAB4B	1.75528	0.663872
2002-09-01	0.722665	0.663872
SLC14A1	0.544225	0.663872
ATF5	1.79361	0.663872
ALDH2	24.188	0.663872
SOX4	21.0603	0.663872
HORMAD1	22.8918	0.663872
KRTAP4-7	22.1267	0.663872
CBX8	24.3303	0.663872
FADD	1.58089	0.663872
TMEM74B	23.3396	0.663872
ZSCAN5A	22.7852	0.663872
PRKAG2	1.84802	0.663872
PLTP	23.1725	0.663872
XIAP	0.300607	0.663872
PCDP1	20.6883	0.663872
EIF3K	0.560248	0.663872
CLDN2	25.4149	0.663872
PACSIN2	1.08114	0.663872
LINC00691	2.08206	0.663872
CYP2F1	19.7504	0.663872
DLG3	24.5943	0.663872
[truncated: 12,446 more rows]

## Sheet: Alpha Clonotype_Unexpanded
Supplemental Table 11B
Related to Figure S5
Statistics for Genes Upregulated in Expanded- vs Unexpanded (t- test implemented in R using Seurat package and function FindAllMarkers)
Unexpanded	logfoldchanges	pvals_adj
CCNH	2.17468	0.00478616
HSPA5	2.20612	0.00474153
RBM39	1.23171	0.00520651
HSPH1	1.59045	0.0168913
HSPE1	1.52777	0.0177346
CD69	1.97451	0.024879
NUDC	1.57275	0.0556494
MPHOSPH8	1.3217	0.0683375
PCNP	2.35446	0.0727602
CNOT6L	1.45549	0.0792665
PSMC6	2.16777	0.0835105
DDIT3	2.30145	0.0844771
DNAJB1	1.44413	0.0847797
MORF4L2	1.73842	0.102801
LUZP1	2.36994	0.106396
PIP4K2A	1.7483	0.106593
RPL10	0.865753	0.103276
HSP90AB1	0.936087	0.106428
GNLY	2.35819	0.11327
TSC22D3	1.26596	0.109805
ITM2A	1.58929	0.118732
CCNL1	1.20258	0.118266
RPS3	0.903499	0.117598
HLA-E	0.981483	0.122223
UBB	0.864817	0.124937
PUS7L	4.77904	0.133875
SLU7	1.82439	0.134184
CFL1	0.850652	0.131508
TXNIP	1.86632	0.138698
GRB2	1.64358	0.139247
CXCR3	1.88965	0.14028
CHD2	1.24486	0.140074
HNRNPH1	0.847572	0.139854
MRPL18	1.78915	0.144349
RNASEK	1.621	0.146223
SKIL	1.25989	0.146572
RAC2	1.50188	0.149961
GZMA	1.76275	0.154277
MAP1LC3B	1.42883	0.155555
CEBPG	2.53639	0.159624
PICALM	3.39688	0.161107
MALAT1	0.708939	0.158644
ANXA1	1.53606	0.16534
VIM	1.20465	0.171975
TAF7	1.19951	0.175243
ASH1L	1.89081	0.178878
SAMSN1	1.51484	0.181644
DDX52	2.66827	0.184825
STK17B	1.1472	0.183791
CALR	0.862474	0.183889
FTL	1.03763	0.188894
BIRC3	1.1442	0.189371
AHSA1	1.04473	0.190137
ARID4B	1.11605	0.192499
B2M	1.0132	0.1904
KIAA1551	1.62571	0.195718
HAUS6	3.63034	0.197707
2007-09-01	1.21688	0.195401
TANK	1.71631	0.197701
IFNGR1	1.96667	0.198805
MYL12A	1.76446	0.199739
CTNNB1	1.37147	0.200335
GET4	2.51936	0.207598
COPB1	1.50665	0.20766
SET	1.10648	0.209732
SAAL1	3.69468	0.212927
MORF4L1	1.3717	0.21263
ELF1	1.10581	0.212702
HSPA8	0.841943	0.210183
DZIP3	2.46178	0.217817
HCP5	2.08567	0.22274
AP4B1	1.84288	0.223304
HERC1	1.46579	0.225497
PEBP1	1.64229	0.225696
NUP54	2.67666	0.228499
RARS	3.06815	0.229964
TTC3	1.96307	0.22933
CLK1	1.01023	0.22839
HSPD1	0.992478	0.229587
SF3B1	1.29737	0.231511
DPP8	2.40478	0.236105
LDLRAD4	2.50341	0.238225
RNF44	3.05794	0.239001
SESN2	1.96914	0.23948
LASP1	1.85373	0.239427
HSP90AA1	0.774465	0.237364
KIAA1468	2.50402	0.241707
RLF	1.66275	0.241995
SRSF5	0.949292	0.247502
GPBP1	1.09305	0.248049
UBE2B	1.07589	0.248819
PREX1	2.20896	0.252239
ARFGAP3	1.85152	0.252688
RANBP2	1.28304	0.253822
CREBBP	1.67774	0.256799
RPS29	0.636827	0.253486
LOC100130872	2.50251	0.258741
EWSR1	1.22758	0.257812
CHORDC1	1.24115	0.258344
C20orf112	2.66268	0.260159
DR1	1.25464	0.258877
RALGDS	1.55447	0.261252
TDP2	3.26525	0.264458
EXOSC4	3.04942	0.264791
IRF2	2.77969	0.265059
MSN	1.30156	0.265639
C6orf62	1.19229	0.267295
DHCR7	2.84167	0.268765
ECH1	1.81429	0.268568
SNX2	1.81713	0.268686
EIF5	0.794364	0.266035
BAG3	1.39475	0.268987
HLA-B	0.409589	0.261252
UBE2N	1.20242	0.271637
PSMA6	1.31454	0.276491
FDFT1	2.07501	0.27929
ANKRD28	2.32837	0.279658
ATF7IP	1.17902	0.278338
NFAT5	1.44901	0.279453
IK	1.42342	0.279474
PHF20	1.65365	0.279719
TBK1	2.28189	0.281233
TOR1AIP2	0.682669	0.279698
NOL7	1.32211	0.280882
STK10	1.44971	0.28121
STIP1	0.96537	0.280591
DIS3	1.59168	0.282698
NOP58	0.925082	0.282507
AMICA1	1.40484	0.284247
WBP11	1.26338	0.284543
UBL5	0.996259	0.284825
RFWD3	1.982	0.286311
PSMB4	1.05814	0.287491
BCL11B	1.66641	0.28929
MRPL43	2.02474	0.289467
NKIRAS1	4.12705	0.290522
WDR33	1.30953	0.288625
SGTA	2.04779	0.290517
ATP5J	1.43121	0.290054
CYC1	2.23448	0.298188
UQCRH	1.32003	0.298225
GPR183	1.44627	0.299561
ELK4	2.01888	0.302257
SRRM1	0.894992	0.299415
CARS	1.92791	0.301953
PXN	2.80014	0.303275
ASXL2	2.61645	0.304754
KDM5A	1.21496	0.303934
DNAJB4	1.52024	0.305796
UBALD1	4.95197	0.307274
ATG4B	1.99405	0.306626
CDKN1A	1.64411	0.306578
TOB1	1.06	0.306258
NXF1	1.11628	0.307274
BBX	1.29298	0.30858
MDM1	2.93461	0.311272
DRG1	2.49753	0.312503
RAB35	2.04297	0.312926
NANS	1.34132	0.311791
YY1AP1	1.61373	0.313045
FLJ37453	1.46408	0.312791
MRPL28	2.24979	0.314397
KLRC3	2.27796	0.315022
C12orf29	2.40806	0.316394
ERBB2IP	2.01221	0.31746
SPDYE5	1.37679	0.31746
TCIRG1	1.77853	0.31804
CDC73	1.72033	0.32287
SFT2D1	2.29196	0.325814
SERINC3	1.77996	0.326492
FAM21A	2.58104	0.326819
EGR1	0.934816	0.324744
NECAP1	2.10569	0.326819
EFCAB14	1.67587	0.327361
EDEM1	2.23649	0.328995
C6orf226	2.94771	0.330474
ACP5	3.41351	0.330566
RUFY2	2.16325	0.330566
FAM107B	1.44943	0.330224
TRMT10C	1.59944	0.333581
APOBEC3G	0.996592	0.337102
LLPH	1.16314	0.340402
GFPT1	1.17619	0.341215
TNFAIP3	0.782175	0.338569
RBM18	1.77234	0.342227
RIF1	1.73065	0.342635
DUSP10	1.05958	0.340841
GIT1	2.60169	0.343537
RBMX	1.0444	0.341892
TACC3	2.15514	0.343933
NAP1L1	1.1668	0.345055
HTATSF1	2.3153	0.3468
CGGBP1	1.51252	0.345529
MTFP1	1.74616	0.347067
HMGB1	0.821551	0.345861
FAM129A	1.3219	0.348123
POLR2K	1.21607	0.347879
IVNS1ABP	1.20275	0.347985
ADAM19	3.07207	0.350357
DTHD1	1.50975	0.35366
R3HDM2	1.50189	0.354567
KLRC4	1.54241	0.352591
SLC39A6	1.64831	0.354432
CWC27	2.59416	0.355544
NPAT	1.67243	0.355898
SFXN1	1.42716	0.356459
SUMO1P3	3.12961	0.35726
MLL5	0.724125	0.354601
OSBPL8	1.24876	0.358087
CHD4	0.959186	0.356896
IFITM1	0.910572	0.357793
PTP4A1	0.987779	0.358564
PGRMC2	3.65837	0.36169
TCEA1	1.43662	0.361341
RNASEH1	2.14512	0.36169
SDR39U1	1.63753	0.360947
CSE1L	2.44135	0.362298
NPM1	0.74936	0.360012
EFR3A	2.22116	0.363742
HLA-DPB2	1.72865	0.364241
CASP1	2.23567	0.364421
TMEM126A	1.87344	0.364327
PDCD6IP	2.00377	0.366013
COA5	3.23038	0.366831
RANGRF	2.39484	0.366831
PCBP1	1.06981	0.366013
RHBDD3	3.09269	0.368991
MAPK6	2.03349	0.369685
SNX6	1.40619	0.368991
OPHN1	0.871569	0.369053
TMED1	2.52813	0.370468
CDC42EP3	1.17625	0.369685
FUT8	2.78148	0.371352
IL2RB	1.47251	0.370542
EIF2A	1.9793	0.37223
SRGAP2C	1.91249	0.372962
RPL6	0.667423	0.370111
COPS7B	2.74843	0.37372
TMEM2	1.2523	0.373069
SLAMF6	1.76246	0.373743
LINC00174	4.34567	0.374485
DUSP1	0.796868	0.370111
SBDSP1	1.27053	0.375093
P4HA1	2.23371	0.377231
MPG	2.90019	0.377678
TGFBR3	2.1783	0.379381
IL7R	1.6838	0.379381
TSPYL1	0.963685	0.380183
CDC37L1	1.68428	0.38066
ATP6V1F	1.39735	0.381198
SNRPN	1.16657	0.381198
IMMT	1.94137	0.382824
RBM6	1.04768	0.381867
TMEM170A	1.84794	0.383624
RPL9	0.624215	0.381198
RGPD3	2.20126	0.384418
CNOT7	1.56989	0.38401
LGALS1	1.44537	0.384483
NSD1	2.07144	0.384546
TNFAIP8	1.37424	0.38401
RNF40	2.34967	0.384546
HIBCH	1.55967	0.384546
AFTPH	1.84161	0.384546
GLRX2	2.76404	0.384546
SLFN5	1.48983	0.384546
PNPLA2	2.23422	0.384888
PSMD6-AS2	2.59492	0.385322
SMC3	1.49301	0.386179
LOC154761	2.05356	0.386242
RGPD1	3.61484	0.387444
CACYBP	0.739724	0.385463
CDC42SE1	1.05971	0.387876
GMFG	1.01243	0.387682
ATP11A	8.31109	0.389581
VPS39	1.99525	0.389005
GDAP2	1.4943	0.389745
SETD5	1.68026	0.389326
NOA1	2.5093	0.39035
RAD50	2.53249	0.390513
TRUB2	2.46188	0.390664
PTRH2	2.88721	0.390808
LYSMD3	2.47558	0.390931
CASS4	2.56351	0.391404
RUNX1	3.04529	0.391922
MIR4461	1.1903	0.390931
PTCHD3P1	12.3761	0.392655
SNORA70	2.53444	0.392471
DRG2	2.77363	0.392579
ITCH	1.90545	0.392418
SH3BGRL3	0.672546	0.391202
SPIN1	2.41396	0.393374
SOD1	0.614106	0.39138
EAF1	1.11504	0.392862
TXLNB	8.29672	0.394595
SEC24A	1.87409	0.394099
MRPL11	2.53698	0.395087
SRP72	1.62652	0.395693
POLR2B	1.28209	0.395274
CBR4	4.08839	0.39653
EIF1	0.585178	0.395095
TSC22D4	2.28933	0.396974
DENND4A	1.30255	0.396974
CCT4	1.12764	0.396974
HIST1H4C	0.701577	0.395818
ZNF582-AS1	5.3555	0.397953
ZNF646	2.6109	0.39815
BRIX1	1.96992	0.39815
NRAS	1.52901	0.397998
UBXN7	1.5931	0.398236
AKAP13	0.794437	0.397736
CPNE8	4.58431	0.399118
FLJ45340	1.29665	0.398591
GZMB	1.33144	0.398591
UBC	0.685768	0.397221
DPYD	2.36703	0.400439
SELT	1.02035	0.399769
POLK	2.1955	0.401137
USP38	1.3682	0.401137
HDAC1	1.98861	0.403387
RPL21P28	0.664907	0.401719
MAN1A1	2.29952	0.404059
MFAP3	2.17062	0.40421
ZNF780A	1.42898	0.404039
PCNT	1.52435	0.403987
CCL5	0.611373	0.403925
SLC46A3	5.30815	0.4058
SEPW1	0.999842	0.404797
SIN3A	1.54634	0.405427
SIRPB1	3.93874	0.406671
IQCB1	1.72321	0.4058
TXNL4A	5.17852	0.40681
EEF1A1	0.565576	0.403987
PIGT	1.30413	0.406271
MAP4K5	1.76921	0.406671
TJAP1	2.35306	0.40686
RASSF2	2.20554	0.407466
HNRNPM	0.832557	0.405335
RCC2	2.17782	0.407747
TRIM39	1.95601	0.408457
EIF4A1	0.70466	0.407012
ANAPC13	2.305	0.409423
ETHE1	3.7528	0.409793
USP9X	1.12535	0.409239
PTGES3	0.730063	0.407585
TMPPE	27.236	0.413416
ACD	1.44607	0.413416
DNAJA1	0.86454	0.413088
TRNAU1AP	2.37472	0.413784
PAIP1	1.80661	0.413977
TMED10	1.22617	0.413846
FUNDC2	1.24748	0.413663
CREM	0.86698	0.413663
ZBTB33	2.49519	0.414477
SYPL1	1.84971	0.414439
CEP95	1.6776	0.414439
TNRC6B	0.915734	0.41436
PRPF8	1.72906	0.414945
NCR3LG1	4.18987	0.415447
RBM4	0.91144	0.414466
CAMK2N1	11.6817	0.415921
SELL	1.82549	0.415694
HERC3	3.7377	0.416827
PIK3CB	4.54209	0.417125
POLR2H	1.91948	0.417118
KNSTRN	4.19216	0.417988
ZSWIM6	2.77049	0.418775
TFPI	1.4203	0.416827
NEAT1	1.04797	0.417839
LAMTOR4	1.2044	0.417946
IL2RG	0.833538	0.418154
LOC399753	4.05421	0.420634
KLF9	2.45171	0.420471
DCP1A	0.911734	0.419557
CDADC1	2.18624	0.420951
WDR61	3.92207	0.421379
CPSF3	3.27256	0.42146
CMSS1	3.68603	0.421801
CD3E	0.805025	0.420857
FUNDC1	5.1551	0.422474
NSUN5	1.96073	0.42275
PRRC2C	0.794792	0.421518
HSPA1B	1.10247	0.42338
PAPD4	1.39757	0.425414
ATXN7	1.15907	0.4261
ANP32A	2.03091	0.427377
SLC35D1	1.85219	0.427146
FAM53C	1.73963	0.427027
GON4L	1.08656	0.426742
DPM2	2.01952	0.429446
HSPA1A	0.859113	0.426464
UFC1	1.25482	0.429446
ZNF79	2.19732	0.429827
NHLRC3	4.14265	0.430555
SLC6A6	1.35481	0.430274
ABCF3	1.90785	0.431798
PIAS1	1.1965	0.43223
LOC100289230	4.9134	0.433573
HNRNPH3	0.891294	0.432481
EPS15	1.68379	0.433573
TAPBPL	2.03499	0.433573
RCE1	1.58204	0.433573
RAD23A	1.02471	0.433165
ZFR	1.0568	0.433061
PCNX	2.4628	0.436058
HSPA4	0.924964	0.434963
TMX4	1.459	0.435867
SETD3	3.2455	0.436765
SLC25A44	1.40849	0.436586
SSB	1.097	0.436586
ECI2	2.48999	0.437939
SRSF3	0.739184	0.436586
FNDC3B	4.74057	0.438294
ZMYM6NB	2.19921	0.438189
FLJ43663	1.00532	0.437659
NDRG3	1.74771	0.439274
EPN1	2.4291	0.437888
COMTD1	4.05328	0.43998
FYB	0.949236	0.438804
UFM1	1.10824	0.438714
ACN9	3.77742	0.440554
PAF1	1.17834	0.43998
TAX1BP1	0.850712	0.43979
RB1CC1	1.17113	0.44068
DGCR6L	2.34825	0.441498
DNAJB9	1.30905	0.441507
CD47	1.13192	0.442038
METTL9	2.02706	0.443298
EPHA1	3.48745	0.444061
UBAC2	1.95571	0.443754
RP2	1.56422	0.44478
STX8	2.16117	0.445247
KPNB1	1.46639	0.445247
RASL11A	3.87569	0.446016
WASH5P	3.86683	0.446748
DAP3	1.24895	0.446303
RNF26	3.43352	0.44763
NFYA	2.01805	0.448107
TIAM1	2.67409	0.448682
PAK1IP1	2.54723	0.449547
TRIM22	1.09157	0.448584
LRCH3	2.16417	0.450497
PDE4B	1.20954	0.450014
CCDC174	1.4514	0.451123
THAP9-AS1	1.94606	0.451689
C6orf48	0.853271	0.450843
ZNF441	4.24971	0.452837
CCT6P1	1.85056	0.452812
GNPTAB	2.08752	0.453464
LCLAT1	3.33445	0.453519
HERPUD1	0.905506	0.452532
MRPS9	1.99358	0.453519
PIM2	0.986288	0.453127
C17orf66	4.00739	0.454835
TRPS1	1.6185	0.454402
HEG1	3.25167	0.455272
MBOAT7	1.98543	0.455272
RAB14	0.954011	0.454402
FAM96A	2.13014	0.455483
OTUD5	1.76984	0.455562
DCTN6	1.35516	0.455482
SPAG5-AS1	2.74316	0.456548
WBSCR22	1.11337	0.455863
ACSS1	3.33432	0.456844
TAF15	2.23595	0.457214
RGPD5	1.18359	0.456817
ZNF510	3.27553	0.457301
CENPK	3.18241	0.458017
EXOC1	2.51779	0.458131
DNTTIP2	0.870821	0.457214
IFFO1	1.90155	0.457954
VPS29	1.47338	0.458968
MBNL1	0.730242	0.458256
AIM1	0.932775	0.458494
MED21	1.36449	0.458848
MT2A	0.789938	0.458113
SMC2	3.29965	0.460423
EIF2D	3.14124	0.460525
CYB5D1	2.54254	0.460525
INSIG2	3.1128	0.460525
SLC15A4	1.72231	0.460423
ZBTB2	2.26221	0.460769
PABPC1	0.648989	0.460008
PDIA6	1.17113	0.460525
PIAS3	3.27005	0.462572
N4BP2L2	1.35725	0.464169
ATR	1.88366	0.464479
CCT3	0.97497	0.464479
ARIH1	1.52797	0.465368
C10orf2	3.13079	0.465712
MRPL49	1.19234	0.465266
HMGCR	1.42354	0.465231
MTMR6	1.69137	0.465712
BLOC1S3	1.65051	0.46573
GIMAP5	1.65333	0.465712
ZDHHC6	1.1883	0.46613
UVRAG	2.57709	0.468448
TGFB1	2.96487	0.468735
MAP4K2	3.33358	0.468709
SNURF	0.929281	0.468085
OSTF1	1.22008	0.468709
LARP4	2.06194	0.469189
PSMG2	1.54889	0.468963
KLRG1	1.09727	0.468709
BIRC6	1.67601	0.469351
METTL17	1.35953	0.468735
SRA1	1.10572	0.468963
SPG21	2.94398	0.471325
DTX3	2.79488	0.47143
ENDOD1	2.97686	0.472198
CCDC167	1.81316	0.471763
FAM223B	3.79384	0.472511
FAM223A	3.79384	0.472511
LAG3	1.73805	0.47217
SERAC1	2.80363	0.472552
PPP1CB	0.676777	0.470793
SECISBP2L	1.47469	0.472511
CBLB	0.857411	0.472511
PRR3	3.11911	0.474134
IFI44	1.45896	0.47368
KCNAB2	1.195	0.473509
ZNF655	0.716389	0.47368
ATP1B3	0.906292	0.47368
ELOVL5	0.877126	0.473816
ARL4A	1.06512	0.474057
RNF20	3.31482	0.475576
PYHIN1	1.07479	0.474976
MTMR1	4.21685	0.475868
PHLDB2	2.96729	0.475868
JAK2	1.73124	0.4756
ZNF335	1.31032	0.475868
REXO2	1.81437	0.475874
COX6B1	0.991588	0.47568
NLRP2	3.71452	0.476606
CCDC43	1.85137	0.476081
LOC339505	2.18433	0.476145
TMBIM6	0.749239	0.47583
TAB2	1.31247	0.475974
PDZD8	2.84392	0.476686
ZNF10	2.68262	0.476701
FLYWCH2	2.82777	0.477238
UPRT	1.88134	0.477295
SEC22B	0.998456	0.476606
NDUFA13	0.674557	0.476606
SMPD2	3.03163	0.477961
CADM2-AS2	1.34413	0.477237
PRDM2	0.77379	0.476686
PEPD	2.92129	0.478314
TMSB4X	0.54608	0.476664
MDM4	0.512613	0.477238
CSRNP1	0.901964	0.477649
AGA	2.33682	0.478314
TMEM243	1.09612	0.478314
AGO3	1.77188	0.478314
PPP2CA	0.746914	0.477649
SNX3	1.36862	0.478314
IST1	0.895389	0.478314
SLC9A8	3.05361	0.479433
SETD2	1.22436	0.478714
TOR3A	1.5881	0.478746
RBM7	1.20078	0.478714
RER1	1.41567	0.478714
SRI	1.36937	0.478746
PATL2	1.14837	0.479106
FMR1	2.69694	0.480007
BLOC1S6	1.43925	0.480479
KLRC2	1.65341	0.480421
ZNF839	1.95932	0.481309
RABL2B	1.88557	0.481309
HYPK	0.754419	0.480336
CTAGE5	1.8247	0.481854
PGS1	2.76516	0.482447
MPV17	3.15379	0.482447
HOPX	1.74291	0.482255
SNRNP35	3.49785	0.48405
ENTPD6	2.88731	0.484124
RBM48	1.33887	0.48448
GRINA	1.6852	0.48448
C8orf33	1.38742	0.484911
KLRK1	0.631868	0.483283
ZNF836	3.19086	0.485922
GPR107	2.47412	0.485939
ZMYND11	1.02647	0.485178
MTRR	2.23197	0.486012
GNG5	0.930625	0.485536
RNF25	1.7615	0.486012
SPATA13	1.05127	0.485939
CCDC91	1.94887	0.486282
LOC374443	1.83057	0.486292
ELL2	1.13682	0.486292
TMEM14A	2.92385	0.48717
GUSB	1.89775	0.486703
CCND3	1.21499	0.486292
C7orf73	1.83503	0.487246
LSP1	0.868765	0.486282
C9orf72	2.53254	0.487796
PPP1R12A	0.932014	0.486716
C5orf22	1.60509	0.486882
MAP1B	25.1618	0.489314
ZSCAN32	2.65962	0.489819
ZEB1	2.65552	0.490361
EEF1G	0.68509	0.48826
NCK1	1.30985	0.489866
SLC25A40	7.45789	0.491054
SERPINH1	1.8005	0.490984
FRMD4A	2.58796	0.491073
CCDC53	2.64726	0.4916
TMEM39A	1.34226	0.491054
FAM177A1	0.696532	0.491054
TC2N	1.81879	0.492479
UBR5	1.69471	0.492366
MAP1LC3B2	0.666212	0.491403
ARMCX4	5.17486	0.493203
QRICH1	1.09893	0.492645
SNRPD3	1.12407	0.492539
PDAP1	1.46925	0.493322
CASP3	1.1729	0.4933
LINC00115	2.83242	0.494708
TMEM87A	1.03894	0.494186
CANX	1.43981	0.494563
MRFAP1L1	1.13179	0.494563
KIAA1429	1.72333	0.495037
RGL2	2.76255	0.495748
MAF	2.21432	0.495748
CASP8	0.694835	0.494563
ID2	0.684405	0.494708
ABL1	2.64999	0.496478
USPL1	1.80563	0.49666
NDUFAF1	1.83232	0.49739
WDR47	1.39918	0.49739
CD3D	0.666466	0.496479
PNN	0.905904	0.497948
GAPDH	0.58047	0.49666
UBE2D4	1.43517	0.499082
EED	1.42711	0.498587
TIMM21	2.55274	0.499385
ZNF791	1.28109	0.499082
SRSF6	0.661792	0.499082
VBP1	1.58639	0.500015
UBE2D3	0.671146	0.499143
ICAM2	2.62413	0.500656
TNFSF8	2.01273	0.50097
BRMS1	1.04292	0.500556
GABARAPL2	1.1273	0.50097
GNL3	0.842018	0.50091
KIAA1430	1.97782	0.503275
SEC31A	1.15992	0.502971
ABR	2.97603	0.503768
ZFP106	0.828655	0.503275
MOB4	0.757515	0.502893
MGAT4A	0.996687	0.503768
TNFSF10	1.52911	0.503803
FAM105A	1.44477	0.503768
ACAD8	2.61406	0.50414
SLBP	0.868961	0.503739
MTCH2	1.78746	0.504847
WDR73	2.04847	0.505522
ZFAND6	1.20205	0.505206
SHOC2	1.4182	0.505522
UHRF1BP1	2.02357	0.505883
TMX2	1.40511	0.505729
ODF2	1.65855	0.506435
MPHOSPH10	1.11681	0.506842
KDM5B	1.03659	0.50752
PPP1R15A	0.550803	0.505522
BAX	1.83707	0.508486
RPL5	0.601566	0.507628
CLDND1	0.997899	0.508486
SUCO	1.07765	0.508486
MCOLN1	2.91953	0.509468
ANP32E	0.834782	0.508486
PINX1	2.41304	0.509468
AHCYL1	2.60425	0.509539
MARS	1.08967	0.509341
EXOG	2.18489	0.509594
XRCC1	2.43057	0.509594
SLC31A2	3.12723	0.509594
MED1	1.56213	0.509594
VEZT	1.23921	0.509594
AP5M1	1.80939	0.509594
MAPK1	1.343	0.509594
EIF3L	1.20723	0.509594
VWA9	2.25615	0.509594
SLC3A2	0.793777	0.509594
EPHA3	2.25421	0.509594
FASTKD2	1.06824	0.509594
SLC18A2	2.4702	0.509594
RBL2	1.58029	0.509594
C6orf106	1.66715	0.509594
CD53	0.721154	0.509594
ZCCHC6	1.03152	0.509594
FLVCR1-AS1	2.84815	0.509594
RBM25	0.879496	0.509594
PGLS	2.64868	0.509594
RGL4	2.37234	0.509594
PDE12	1.20129	0.509594
CSNK1D	0.744222	0.509594
TRA2B	0.990198	0.509594
TCAIM	3.04479	0.509594
NME1	2.3186	0.509594
ACSL5	1.58558	0.509594
MACF1	0.948734	0.509594
VAV1	1.74783	0.509594
IFT80	4.45703	0.509594
LAT	0.839593	0.509594
LOC100130231	1.24239	0.509594
LOC440704	2.06672	0.509594
SPG11	1.36228	0.509594
EMB	0.991163	0.509594
FXYD5	0.891097	0.509594
SDC4	1.40139	0.509594
HECTD4	1.79358	0.509594
MOCS2	2.14324	0.509594
GALNT6	1.14041	0.509594
ORC3	2.48621	0.509594
LOC388796	0.910268	0.509594
FARSB	2.31661	0.509594
IGFLR1	1.11651	0.509594
RANBP6	2.80529	0.509594
CAT	2.46582	0.509594
PRDM1	1.08401	0.509594
CWC15	0.889281	0.509594
E2F3	2.04062	0.509594
UPF2	1.25271	0.509594
NFKBIA	0.625591	0.509594
ABHD3	0.980112	0.509594
ZNF544	2.33133	0.509594
LOC440354	0.679931	0.509594
NDUFB3	1.2307	0.509594
COMMD7	2.14737	0.509594
DHRS3	2.32934	0.509594
FUT11	1.58928	0.509594
PRPF40A	0.763933	0.509594
RAB9A	1.07327	0.509594
CCSER2	0.914417	0.509594
MED10	0.78462	0.509594
RAB11FIP4	1.34945	0.509594
GRAMD3	2.63296	0.509594
ANXA11	1.3437	0.509594
DTNBP1	2.21229	0.509594
GPR114	2.49905	0.509594
POLR3F	2.0833	0.509594
SEPT7P2	1.60396	0.509594
AHI1	1.1303	0.509594
MYO19	1.99137	0.509594
TCP1	0.634343	0.509594
DDX21	0.853766	0.509594
TBC1D14	2.05291	0.509594
ANKRD10	1.1917	0.509594
DYRK2	2.81691	0.509594
POLR2A	0.705948	0.509594
FAM157B	2.38398	0.509594
GOLGA6C	4.10551	0.509594
COX7C	0.617674	0.509594
UBE2Q2	2.10993	0.509594
EIF3M	1.19416	0.509594
SNX9	1.8649	0.509594
CRELD1	2.2961	0.509594
S100A6	0.629255	0.509594
AZI2	1.50854	0.509594
MRS2	3.3256	0.509594
MRPS34	2.33112	0.509594
CHD9	2.21285	0.509594
SPEN	1.28982	0.509594
ZBED6	2.17022	0.509594
POLR2L	0.79904	0.509594
SDHAF1	2.55735	0.509594
AGAP9	2.66036	0.509594
POMP	0.821171	0.509594
PHLDA1	0.944671	0.509594
LRIG1	1.97675	0.509594
MRPS27	1.04131	0.509594
FOXO1	1.24964	0.509594
PPCS	1.30284	0.509594
GTF3C5	1.52692	0.509594
MYO6	1.73269	0.509594
2009-09-01	1.75886	0.509594
LPIN1	0.813562	0.509594
RPL8	0.454854	0.509594
PBX4	1.16072	0.509594
BPGM	1.0638	0.509594
RASA1	0.942303	0.509594
MTMR3	2.16202	0.509594
LMAN2	0.914213	0.509594
TARS	1.04557	0.509594
TUG1	1.44331	0.509594
PDXDC1	1.01146	0.509594
OAZ2	1.47425	0.509594
PAN3	0.934422	0.509594
HAT1	1.60268	0.509594
CDKN2B-AS1	0.700304	0.509594
STAT4	0.719355	0.509594
SAR1A	0.676451	0.509594
RNF31	2.37331	0.509594
ARHGAP11A	1.44062	0.509594
DYNLT1	1.24371	0.509594
MYSM1	1.69159	0.509594
FEZ2	2.58966	0.509594
C21orf119	2.50531	0.509594
RRNAD1	2.22279	0.509594
FYN	0.611582	0.509594
ZMYM5	1.11373	0.509594
YIPF1	2.14782	0.509594
LAPTM5	0.65593	0.509594
ZDHHC17	1.57363	0.509594
RAPGEF2	1.60283	0.509594
AMD1	0.801533	0.509594
RECQL	1.24425	0.509594
CNOT1	1.27727	0.509594
TVP23B	2.15104	0.509594
LOC646329	1.53693	0.509594
MOB3C	2.15809	0.509594
SRP54	1.25129	0.509594
WHSC1L1	0.878459	0.509594
LINC00102	1.30618	0.509594
AGAP7	2.50266	0.509594
RAB5A	1.02165	0.509594
UBP1	2.01622	0.509594
MUT	2.13459	0.509594
CCT7	0.975129	0.509594
HNRNPU	0.654524	0.509594
GPR89B	2.0598	0.509594
SETD1B	1.65421	0.509594
WRAP53	2.21626	0.509594
GTF3C6	0.962376	0.509594
RAB33B	0.882168	0.509594
RAB1B	1.07509	0.509594
ZFP36L2	0.671197	0.509594
MYL6B	2.11657	0.509594
MORC3	1.5012	0.509594
TRAFD1	1.23748	0.509594
PTPN12	3.55502	0.509594
LINC00426	3.80773	0.509594
IER5	1.2204	0.509594
CBR1	1.51495	0.509594
RGS2	0.898259	0.509594
FTSJ1	1.41853	0.509594
WDR85	1.88404	0.509594
ZNF600	1.80993	0.509594
USP15	0.908164	0.509594
WAPAL	1.55404	0.509594
PIN1	1.25054	0.509594
LOC100652999	3.21606	0.509594
C11orf80	3.03501	0.509594
KATNB1	1.80697	0.509594
SRP68	1.52401	0.509594
ZNF140	1.8414	0.509594
DDX1	1.625	0.509594
SEC11A	1.4059	0.509594
LOC100289511	0.970919	0.509594
PIK3R3	3.0715	0.509594
CYTH1	1.1598	0.509594
RBM23	1.41874	0.509594
TMEM53	1.58598	0.509594
MAGEH1	1.57978	0.509594
CORO1A	0.725063	0.509594
KIAA0368	1.79721	0.509594
ADH5	2.13824	0.509594
GOLGA8G	5.21303	0.509594
RSL24D1	0.763566	0.509594
COG1	2.04962	0.509594
LMO7	2.02966	0.509594
MUC17	4.57786	0.509594
GPRIN3	1.6545	0.509594
MDN1	1.62786	0.509594
RPN2	0.915513	0.509594
PUS10	1.93922	0.509594
PLGLA	7.17957	0.509594
PHF6	1.00856	0.509594
RP9P	6.58458	0.509594
ZNF860	4.05355	0.509594
ZBTB6	2.11227	0.509594
IL23A	2.29412	0.509594
RRAGD	3.44149	0.509594
DGKD	1.24564	0.509594
MPDU1	1.90062	0.509594
DRAP1	0.751962	0.509594
NKRF	1.45016	0.509594
ACSL3	1.49758	0.509594
KLHL15	2.01113	0.509594
GABPB1-AS1	0.90818	0.509594
SNX4	1.84707	0.509594
ID3	1.59878	0.509594
LAMTOR3	0.904661	0.509594
C12orf57	0.858859	0.509594
LSMD1	2.13791	0.509594
SNX27	1.04128	0.509594
NDEL1	0.998037	0.509594
GALK2	2.90131	0.509594
FAM78A	2.98931	0.509594
ACTR3	1.02708	0.509594
TIMMDC1	1.82886	0.509594
ARID3B	1.87278	0.509594
PPIAL4A	3.85491	0.509594
MRPL40	2.29826	0.509594
GFOD1	1.43774	0.509594
RAD17	1.90867	0.509594
BTBD10	1.42462	0.509594
SHQ1	1.96562	0.509594
SPPL2B	1.9123	0.509594
EAPP	0.944897	0.509594
ZNF155	2.60339	0.509594
SCD	1.98523	0.509594
SP140L	1.29438	0.509594
CHPF2	1.91961	0.509594
PSENEN	1.08492	0.509594
PLA2G16	1.41358	0.509594
ZCCHC7	2.01281	0.509594
C17orf62	1.44843	0.509594
MTRF1	1.96654	0.509594
C1QTNF7	5.13303	0.509594
QTRT1	1.92907	0.509594
MRPS36	1.04801	0.509594
CDK2AP2	0.786588	0.509594
IPO7	1.77712	0.509594
ANKRD17	1.84977	0.509925
SLC25A26	1.31108	0.509852
FAM172A	1.89264	0.510106
NOD1	2.78087	0.510288
ATF3	0.928249	0.509934
HENMT1	1.91181	0.510288
TFRC	0.82721	0.509925
MLF2	0.900654	0.510073
LOC100507577	2.43931	0.512125
INO80	2.36592	0.512407
CASP7	1.32018	0.511796
CDKN2AIPNL	1.41418	0.512904
GMPPB	1.89886	0.512706
CRIM1	2.1428	0.513224
MED4	0.912721	0.51358
YARS2	1.10954	0.514138
IGF2R	1.81668	0.514672
SCARNA21	3.1724	0.51512
CTSL1P2	1.05269	0.514074
NHLRC2	1.92166	0.515474
EPC2	2.16973	0.515384
TRIM14	1.03855	0.515262
SLC35B1	1.46894	0.516234
TARBP1	2.13051	0.51675
OXLD1	1.88605	0.516425
ULBP1	3.17928	0.517501
SNORA84	4.785	0.517803
ACSM1	11.6371	0.517824
TCTEX1D2	2.63324	0.517617
SULT1A2	1.58021	0.51726
PAPD5	1.10532	0.518407
CD63	1.12619	0.518358
ATF6B	1.2977	0.518208
PPIG	0.905652	0.51829
MAP3K11	1.83436	0.519035
MAFF	0.787966	0.51886
SETD5-AS1	1.37856	0.519304
BNIP3	1.89386	0.519879
EMC8	1.29452	0.519343
HLA-DQA2	0.995714	0.520539
PAIP2	0.620715	0.520286
ENO1	0.731451	0.520539
NMRK1	1.43578	0.520539
SNHG5	0.649137	0.520539
FLI1-AS1	26.1621	0.520539
GUSBP10	23.5798	0.520539
MRC2	25.0348	0.520539
MYL4	26.2059	0.520539
GRM7	24.7912	0.520539
GTF2H4	26.4543	0.520539
CREB3L4	26.235	0.520539
TNFAIP6	24.8739	0.520539
GAS2	27.0962	0.520539
KCNQ1DN	24.493	0.520539
KLHL35	23.79	0.520539
LINC00242	25.7202	0.520539
NGFR	26.7362	0.520539
FNDC7	23.1599	0.520539
GRIN2D	26.2599	0.520539
FITM1	25.8396	0.520539
GPC5	23.7426	0.520539
ADAMTS10	23.4603	0.520539
NHSL2	25.0045	0.520539
RFXAP	26.567	0.520539
SORBS3	23.3124	0.520539
SOCS2-AS1	25.1491	0.520539
DLX2	25.0612	0.520539
CCDC121	27.0119	0.520539
ATP6V0CP3	22.6468	0.520539
CDS1	25.365	0.520539
GRAMD1B	26.645	0.520539
PPFIA3	26.519	0.520539
ACAP3	26.5022	0.520539
GAS6	26.9042	0.520539
RTN2	24.7055	0.520539
CTXN2	24.6902	0.520539
SH3GLB2	24.6848	0.520539
DISP1	24.4174	0.520539
ESRP1	25.3918	0.520539
TRIM46	24.8443	0.520539
WDR87	25.5227	0.520539
EFNA3	25.2101	0.520539
IL4I1	24.057	0.520539
ZNF768	24.057	0.520539
MAMSTR	25.3904	0.520539
GPR34	26.1404	0.520539
MBLAC2	25.6652	0.520539
PSEN2	26.6651	0.520539
NUDT16L1	1.10832	0.520539
CACNB3	2.71851	0.520539
GPR153	10.6093	0.52098
RPA1	1.83857	0.520539
TCEA2	9.78573	0.521243
PRRT3-AS1	9.45093	0.521348
AMPD2	1.95516	0.521159
C3orf35	9.15924	0.521383
CACNA1I	9.11013	0.521383
FAM131A	9.15807	0.521383
CKAP4	8.89292	0.521499
KCTD16	8.42529	0.52175
UBE2R2	1.5372	0.521383
GPBP1L1	1.46797	0.521738
KLRC4-KLRK1	1.41502	0.52166
GLS2	8.0397	0.522154
TUBB	1.07934	0.521511
CCDC61	8.03595	0.522206
C20orf194	8.03371	0.522206
HIGD2A	0.846184	0.521806
C2orf43	7.63401	0.5229
SNORD17	7.38247	0.523343
RNF6	1.00187	0.522652
IPO4	1.7292	0.523126
RPL14	0.471713	0.522154
ADAMTS13	7.00858	0.524396
RAB38	7.05536	0.524396
VRK2	2.63735	0.524396
ELAVL2	6.93527	0.524496
LOC100507140	6.91526	0.524496
DNMT3B	6.79985	0.524496
OSBP2	6.8928	0.524496
GIMAP1-GIMAP5	6.81825	0.524496
LATS1	1.03589	0.524398
AGAP11	6.78748	0.524496
FLJ46446	6.75885	0.524496
LOC100132741	6.75885	0.524496
KRT86	6.80212	0.524496
SPDYE7P	0.881947	0.524496
ZNF586	1.41571	0.524471
GOLGA6L1	6.71711	0.524577
PDCD2	2.3817	0.524496
ZNF169	6.73889	0.524802
FAM209A	6.69129	0.524856
C1orf52	0.939386	0.524496
LOC100506023	0.829167	0.524496
2015-09-01	0.931555	0.524802
LSM1	1.06809	0.524923
THAP8	6.46439	0.525917
HIST1H4B	3.47894	0.525917
CKLF-CMTM1	6.3511	0.526174
MAGEA8	6.31051	0.526267
SUPT4H1	0.84181	0.524905
SCRN3	6.4076	0.526282
ORM2	6.23443	0.52637
DIP2B	1.92693	0.52637
SNRNP25	1.43164	0.52637
KBTBD7	1.81696	0.52637
RPS2P32	1.74685	0.52637
FSD1	6.12239	0.527352
EOMES	1.65192	0.527646
AFAP1L2	5.96577	0.528048
RHOT2	0.984103	0.527352
EIF1B-AS1	5.87962	0.528216
ARMCX6	1.48299	0.52814
INCENP	5.86987	0.528414
CHP1	0.434646	0.527417
PYGB	1.75423	0.52814
LINC00515	5.88074	0.52846
ARL2	2.51675	0.528414
SCN8A	5.86841	0.52851
TRIM59	0.691959	0.527754
NKG7	0.477792	0.527013
C10orf68	5.7581	0.528687
NASP	0.861822	0.52814
PDIA3	0.569125	0.527646
DMAP1	1.81327	0.528687
DNAJA2	0.853829	0.528446
ZSCAN25	1.76973	0.528687
COMMD8	1.4025	0.528653
LOC285740	1.74506	0.52875
STOML2	1.76398	0.529013
ZNF512B	5.68182	0.529688
ZNF132	5.68093	0.52971
HMCN1	5.66959	0.52971
FAM209B	2.16637	0.528682
GMCL1P1	5.57734	0.529964
TRAPPC6A	1.86525	0.52971
NCF4	5.5346	0.530319
PRKAR2A	0.931056	0.529013
NABP1	0.925032	0.530042
ERCC6L	5.51849	0.530906
IL32	0.524973	0.52974
SVIL	5.42552	0.531265
RPS27L	1.124	0.530561
SLC16A1	1.16906	0.531013
RPL17	0.431773	0.529964
SLC38A10	1.48671	0.531138
CENPP	5.3511	0.531754
ACVR2B	5.35106	0.531754
RPL19P12	4.95991	0.531754
ANAPC10	2.05567	0.53143
SCARNA10	5.29056	0.531754
LSM10	0.99097	0.53143
SART3	1.00774	0.531754
INSRR	5.2274	0.532219
FCRL3	1.06517	0.5318
GPRASP1	1.8388	0.531972
CSNK1G3	0.983229	0.531824
PRDM5	5.24177	0.53238
GNB2L1	0.604174	0.531754
RAD21	0.872007	0.53206
NOP56	0.768722	0.53206
CCDC65	5.23129	0.533097
ZDHHC11	5.17272	0.533097
UBE2C	5.18506	0.5334
POLR3G	5.20016	0.533405
FN3KRP	3.05911	0.533405
DDR1	5.08989	0.533617
DDX58	1.22279	0.533328
NDUFA7	1.63468	0.533468
EMC4	1.09321	0.533405
PHB2	1.36763	0.533405
LOC399744	1.68348	0.533913
RPL31	0.309907	0.531972
SMG1P1	0.627941	0.533544
LOC100506100	5.00208	0.534582
CBWD3	1.68942	0.534326
FOXP1	0.799779	0.534063
DDX42	1.72591	0.534492
WBP2	0.935273	0.534263
KAT2A	4.77586	0.535066
NCAPG2	5.01031	0.535092
TMEM183B	0.999288	0.534281
NPPA	4.90058	0.535588
MTO1	1.17061	0.535095
MRPL33	0.81913	0.534933
SPATA20	2.63839	0.535673
RNF4	0.898934	0.535293
DDB1	1.0472	0.535441
BTAF1	0.812477	0.535095
BRD9	1.31336	0.535632
RBM26-AS1	1.15903	0.535727
GZMK	0.911943	0.535727
ZNF766	1.23211	0.536536
ANKAR	4.78504	0.536849
NSG1	4.83069	0.537024
TUBG1	1.71854	0.536242
TBPL1	1.17197	0.536625
ZNF718	4.77828	0.537167
AMY2B	4.79769	0.537237
FAM32A	0.967724	0.537073
ARHGAP15	0.848477	0.537073
SUMO1	0.796339	0.537073
ZNF821	1.35849	0.537147
LOC100506844	3.02537	0.537983
NEXN	4.65278	0.53814
NAP1L2	4.68764	0.538651
BCL6	1.05327	0.538053
LOC100506713	2.92054	0.538736
SMARCA5	0.710846	0.538053
STX12	2.28673	0.538736
ATG4A	1.74775	0.538651
LOC285847	4.62754	0.538863
CRHR2	4.58998	0.538863
NDC80	4.621	0.538863
ZRANB1	1.60189	0.538859
IKZF3	0.477569	0.538651
GSTZ1	4.604	0.539276
KCTD20	0.715252	0.538967
TIPRL	0.976209	0.538925
RABGEF1	1.02393	0.539053
TCAP	4.5562	0.539496
SUPT3H	2.03386	0.539496
RPUSD2	1.93941	0.539359
SNUPN	2.57871	0.539496
WDR48	1.12327	0.539276
TRAP1	1.69047	0.539429
EIF3H	0.766949	0.539276
CTSH	4.52389	0.54033
SCG3	1.012	0.539429
PDE8A	3.04135	0.54033
PGAP3	4.49966	0.540622
DTNB	1.81152	0.540362
KDELR2	1.04819	0.54012
KIF16B	4.49878	0.540828
VPS37C	4.44677	0.540893
BIN2	1.24297	0.540622
TTC9C	1.68134	0.540739
LINC00612	4.42648	0.541068
MMP9	4.4072	0.541194
SENP3	4.40028	0.541314
NEUROD1	4.39228	0.541314
TMPRSS13	4.39203	0.541354
SPDYE3	1.99296	0.541314
IL18	2.57541	0.541592
RFC1	0.891647	0.541068
DDX60	1.8159	0.541405
BBS10	4.38658	0.541592
GTF2H2D	3.21891	0.541592
ZNF532	4.41565	0.541804
RABGAP1L	0.705404	0.541315
LYRM1	4.37422	0.541984
SPAG5	1.65732	0.541771
CRKL	0.816371	0.541592
IMPACT	3.69002	0.542471
PRKDC	0.819704	0.541592
TFB1M	2.13877	0.542471
PIK3R4	1.56308	0.542471
RBM41	0.914308	0.542471
TBRG1	0.678855	0.542471
CHD1	0.678644	0.542748
ZC4H2	4.31794	0.543255
CRTAP	1.65464	0.543211
TYMS	4.22327	0.543328
SF3B14	0.878141	0.542969
ROMO1	0.629738	0.542748
ZNF283	3.48752	0.543653
SESN3	1.90607	0.543211
CDC5L	0.789147	0.542969
ATP6AP1	1.20778	0.543475
KLHDC10	4.27749	0.54449
SLC29A1	4.24572	0.54449
TNFRSF6B	4.25466	0.544564
C11orf44	0.974281	0.543427
CLN6	4.22048	0.544836
SNAPIN	1.65328	0.544712
ADK	1.95339	0.544742
GPD1L	4.21362	0.544836
ARHGEF12	4.2424	0.544836
USP1	1.06958	0.544564
C1RL-AS1	2.09309	0.544948
HIST4H4	4.13709	0.544966
COASY	1.65086	0.544836
MRPL39	1.4472	0.544836
ABHD5	3.07326	0.545022
THBS2	4.15603	0.545357
OSGEPL1	4.15792	0.545412
SIL1	2.05038	0.545022
RASSF5	0.734535	0.544836
OCIAD2	0.939451	0.544967
KEAP1	1.5579	0.545306
AGAP6	1.76069	0.545459
ACADM	2.40713	0.5457
COG4	2.10541	0.545694
FLNA	0.867758	0.545459
SULT1A4	1.26187	0.545694
SULT1A3	1.26187	0.545694
NUDT15	1.0861	0.545924
ZBTB38	0.933356	0.5457
LSM14B	4.04853	0.547043
REEP6	4.11249	0.547043
DNAJC28	4.03622	0.547472
NRSN2	4.06539	0.547472
XAF1	0.458693	0.545777
RMI2	4.07011	0.547718
COA3	1.59209	0.547375
TRAPPC2	0.499141	0.547472
PPIAP30	2.30635	0.548068
MRPS18A	1.15054	0.547794
HBA1	4.0038	0.548378
LOC731275	0.910227	0.547936
RNF103	2.07954	0.548267
IFT81	2.25983	0.548402
CPNE2	2.74244	0.548402
SNORA24	3.95233	0.548701
LOC100507463	0.966875	0.548072
DDT	0.991976	0.548237
NME4	3.97836	0.549671
ARF5	1.0236	0.549363
CMTM3	1.86582	0.549671
ZNHIT2	1.81063	0.549941
PYGM	3.91246	0.550239
PTMS	1.54901	0.549842
CCDC144C	1.24104	0.549941
SLC43A1	3.96784	0.550277
TM9SF3	0.935009	0.549671
MRPL1	1.08874	0.550186
DDX50	0.985129	0.549842
ENDOV	3.90034	0.550904
PCNA	1.1761	0.550239
SMIM3	3.93353	0.550948
LOC100131626	2.89514	0.550948
HNRNPC	0.429612	0.549671
DDX6	0.784054	0.550398
LOC100132832	1.26352	0.550186
NARS2	3.90624	0.551491
PHF1	1.18259	0.551221
ZNF778	2.04801	0.55129
TBC1D10B	3.88492	0.551637
FAF2	1.54903	0.55129
BEND4	3.88938	0.552166
PIK3C3	1.69452	0.551902
SNRPB2	1.01692	0.551853
CLPB	3.83876	0.55305
FAM111A	1.09658	0.552635
ZNF487P	3.7967	0.553106
SLC2A14	3.77558	0.553127
OVCA2	1.00581	0.552626
SLC26A5	3.75373	0.553173
LFNG	3.79503	0.553173
SPDYE8P	1.68839	0.553127
EVI2B	0.787868	0.553106
MAP3K14-AS1	3.75395	0.554054
CEACAM21	3.79128	0.554054
PPAP2C	3.78852	0.554054
B4GALT1	0.443072	0.552635
C7orf49	3.79109	0.554054
GALNT3	3.75966	0.554054
DYNC1H1	0.758702	0.553436
MAATS1	3.76215	0.554054
LIMD2	0.641514	0.553436
FSTL3	3.74772	0.554054
STARD9	3.82354	0.554117
COPA	0.760686	0.554054
CASP4	0.839792	0.554054
XIRP2	3.72161	0.554314
NBEAL1	1.53704	0.554117
LOC339529	3.71763	0.554314
DNAH6	3.69407	0.55445
LOC100216546	1.36586	0.554314
ADPGK	1.18016	0.554314
LYSMD1	3.73751	0.554549
VPS54	1.98545	0.554314
APLP2	0.930106	0.554314
FLJ38109	3.739	0.554628
RBM5	0.830588	0.554314
NR3C1	0.728997	0.554314
LDOC1L	1.55652	0.554314
ZSCAN12P1	3.3612	0.554895
LRRC59	1.29084	0.554858
CD52	0.51313	0.554314
C21orf67	3.70748	0.555099
PCMT1	0.974812	0.555004
CCDC176	3.70916	0.555639
PFDN4	1.13164	0.555138
CCNT2	0.894993	0.555408
KIAA1147	3.69533	0.556019
AHCTF1	1.12288	0.555408
PLAGL2	1.85543	0.556005
HADHA	1.1423	0.555725
RHOB	1.04305	0.55564
CST7	0.475025	0.555138
ALG5	1.16792	0.555725
C9orf174	3.60936	0.556809
PSMD10	2.27681	0.556899
PNRC2	0.733142	0.556295
GNA15	3.66825	0.557059
ADD3	1.18599	0.556809
INTS5	3.66674	0.557192
UBA1	0.785736	0.55665
CCL20	3.64103	0.557517
FAM21B	1.43348	0.557192
ACOT4	1.99555	0.557679
APOA1BP	1.55618	0.557679
AGAP5	2.4137	0.557941
FAM43A	3.60417	0.558113
FAM213B	3.63017	0.558299
BHLHE40	0.973304	0.557929
KCTD21	3.08745	0.558798
LOC100500773	3.51834	0.558826
ALG8	3.55975	0.559706
ETF1	0.663765	0.558874
LOC100506710	1.31326	0.559792
SEL1L3	1.97557	0.5602
TXK	3.34424	0.560633
CLRN1	3.46288	0.560646
HADHB	1.36403	0.560387
NEK1	1.21449	0.560576
TRIP12	0.84754	0.5602
ZHX1	1.56913	0.560927
ITGB3BP	3.49494	0.561535
IL18R1	3.13996	0.561661
NDNL2	1.56363	0.561535
FAM98A	1.11113	0.560745
NUF2	3.52957	0.562016
C12orf36	3.40627	0.562256
ITFG2	0.964734	0.561535
SLC38A1	0.575631	0.561535
VAC14	3.36692	0.562431
TBX19	3.54301	0.562584
TRIM69	3.14221	0.562584
TRABD2A	3.45919	0.562589
AIMP2	2.33127	0.562889
EMP3	0.620754	0.562584
SNORA81	3.36527	0.563678
GOLGA8EP	3.39172	0.564057
RBM14-RBM4	0.944914	0.563359
LPXN	0.951163	0.563877
RSAD1	3.42055	0.564279
ARID5A	0.667213	0.563514
FOXN2	0.964984	0.564057
TWISTNB	0.896171	0.564057
USP39	1.54051	0.564279
PDXP	3.40883	0.564555
ZNF326	1.23594	0.564279
BCL2L13	1.60581	0.564423
GNAS	0.453014	0.563678
RABEP2	1.50908	0.564279
RCOR3	1.90826	0.564555
DOLK	3.43721	0.56483
RSRC2	0.521211	0.564279
PTGER2	3.41589	0.565049
KLF12	1.14297	0.564555
NCOA1	1.21356	0.564987
PSMD1	1.06717	0.565049
CYSTM1	0.999463	0.565251
LOC115110	2.88934	0.566268
UHRF1BP1L	0.937011	0.566034
RPS10P7	2.9093	0.567109
RTEL1-TNFRSF6B	3.36413	0.567333
PARP11	0.900994	0.5669
RAP2A	3.27422	0.567915
ERCC5	0.980944	0.567389
LOC100507299	3.26578	0.568226
TEX261	3.15425	0.568241
C3orf17	1.08791	0.567816
NUP98	0.748792	0.568177
HEATR2	3.29869	0.568481
SLC10A1	2.31741	0.568421
TMEM72-AS1	2.00783	0.568421
CYTIP	0.711133	0.568421
CHAF1A	3.3389	0.568725
CASD1	2.1152	0.568545
TPRA1	3.27021	0.568889
GCDH	1.46986	0.568545
EIF3CL	3.27467	0.568889
URM1	1.2247	0.568545
ALG11	1.4941	0.568889
SAMD7	0.766231	0.565049
ANKIB1	0.980734	0.567649
SFXN3	1.41338	0.569452
KIAA1279	1.66491	0.569138
ROCK1	0.792049	0.569323
GBP1P1	2.94766	0.570085
ZNF322	3.23769	0.570159
CREBL2	3.24768	0.570934
L3MBTL1	1.50878	0.569377
ZNF507	3.0393	0.571367
PLEKHG6	0.821155	0.569452
KIAA0947	1.64368	0.571409
BMS1P6	0.86312	0.571185
SETD6	2.41641	0.571708
DCTN4	1.48246	0.571708
UNG	1.79042	0.571708
LOC729737	2.05353	0.57159
PHKA2	3.23276	0.572454
RPS6KA4	3.15131	0.572454
TARDBP	0.786103	0.57174
MRPS24	1.05911	0.572143
FAM168A	3.17598	0.572982
MRPS23	3.23337	0.572991
GPR15	2.25624	0.572991
MIB2	1.56746	0.573106
GADL1	3.08774	0.573687
BUD13	1.83361	0.573442
PRKRIR	1.46534	0.573106
RBCK1	1.08476	0.573446
JMJD1C	0.545007	0.573106
RRAD	3.17605	0.574059
COX5A	0.721609	0.573442
PAG1	0.692681	0.574039
MED13	0.914482	0.574059
SLC37A1	3.1074	0.574714
GLT25D2	3.15364	0.574714
TAOK3	0.983645	0.574653
PDGFD	3.14126	0.575055
FLT3LG	1.44761	0.574769
MAEA	0.994341	0.574714
HNRNPA1P10	0.495853	0.574653
GOT2	1.49032	0.575055
MTRNR2L1	0.274362	0.574039
ZNF664	1.57714	0.574978
CNTRL	0.805824	0.575055
LYPD3	3.09186	0.575592
RPL7A	0.391907	0.574191
SETD4	1.44991	0.575394
POGK	1.4421	0.575055
AGAP4	2.10685	0.575695
PTS	0.995657	0.575394
EID1	0.704595	0.575394
CHCHD4	3.09861	0.575968
TMEM126B	2.25557	0.576007
ATXN2	1.5458	0.575968
GIPR	2.74951	0.576391
ENPP4	1.53732	0.575968
NUP160	1.03497	0.576007
GUCD1	1.3681	0.576407
SIRPG	1.03881	0.576407
ALG10B	0.918951	0.576557
CS	0.999189	0.576557
EIF2B3	2.2603	0.577102
CHURC1-FNTB	3.02401	0.577283
TMEM244	3.04204	0.577305
TALDO1	1.50569	0.577422
EZH2	1.02375	0.577489
USP35	3.06978	0.578115
IL22RA2	3.04811	0.578132
AATF	1.10074	0.578083
BMS1P2	0.848276	0.578132
USE1	1.19869	0.578563
CPD	0.921479	0.57836
FAM221A	3.00867	0.579272
ZNF746	3.01619	0.579313
SP140	1.03671	0.57901
NAA38	0.812348	0.57874
CD59	1.38237	0.579151
CTSO	3.0206	0.579399
PTCD2	3.0097	0.579399
HIST1H2AI	1.79268	0.579612
SNHG6	0.700657	0.579504
MTRNR2L10	0.266382	0.579112
FAM103A1	0.825285	0.580683
WDR45B	1.06785	0.581124
ARSG	2.94407	0.581616
LOC100288069	0.758953	0.580551
TRAK2	1.44949	0.581505
LOC728613	1.27824	0.581741
ANXA2P2	1.67293	0.582091
ADRB1	2.94931	0.582091
C9orf40	2.9339	0.582091
ZNF468	1.56269	0.582091
DHDDS	2.93087	0.58221
HPCAL1	1.39362	0.582091
TMEM222	1.03834	0.582091
SURF1	2.9511	0.582956
BDP1	0.643506	0.582166
PFKFB2	2.92295	0.58326
KPNA2	0.711398	0.58249
ZNF559	2.90732	0.583355
ZEB2	0.488795	0.58326
CDS2	0.850244	0.584011
PLAUR	2.67041	0.58501
BCAP31	0.861229	0.584925
SSRP1	1.4173	0.585354
IARS	1.0717	0.585421
DSN1	1.8053	0.585716
TTLL5	0.918764	0.585196
WDR27	2.45867	0.585792
TBC1D25	1.39344	0.585792
OSGIN2	2.8648	0.586158
STMN3	2.53051	0.586158
RRP12	1.21001	0.586042
TYW1	1.40175	0.586042
GNAT1	1.48957	0.586042
MRPL37	1.10948	0.586158
MED12	1.38856	0.587545
COX15	1.71177	0.587821
LRRC41	1.53815	0.587821
PPIE	0.956823	0.588971
RCC1	2.89495	0.589457
THBS3	2.84388	0.589457
TESK1	2.14324	0.589457
FNTA	2.79705	0.589505
MAP3K14	1.46803	0.589457
PSME4	1.38728	0.589495
SH3KBP1	0.696325	0.589457
ADAM10	1.94886	0.589803
WDR75	1.08412	0.589457
LSM4	1.37265	0.589505
ARL17A	1.17594	0.589803
VPS8	2.76967	0.589997
GCSAML-AS1	2.74846	0.589997
FAM195A	2.7831	0.590147
MAN1B1	1.57512	0.59002
STPG1	2.81267	0.590287
RAD54L	2.77688	0.590287
OSTM1	1.14061	0.590287
GOLGB1	0.655522	0.5901
EIF2AK4	1.18743	0.590578
LYRM5	1.45846	0.591069
USP32	2.77687	0.59192
BRI3	2.73735	0.592
TTI2	1.50168	0.591954
CCDC117	0.750335	0.59192
MRPS10	0.708415	0.592
TSTA3	1.36996	0.591954
LARP4B	0.880759	0.591954
PARP8	0.685917	0.592035
MBTPS2	1.54042	0.590726
CUL7	2.74264	0.593313
EEF1B2	0.491874	0.59231
FAM193B	1.58825	0.593313
CYB5A	1.47153	0.593467
RIC8A	0.843471	0.593313
CYTH3	2.72304	0.593696
SRSF7	0.415645	0.593313
TIGIT	0.771298	0.593696
IFT88	2.7199	0.594488
SNORA33	2.65554	0.594835
TMEM216	2.09884	0.59475
GMCL1	2.68218	0.594873
CHN1	2.74715	0.594835
KPNA1	0.756416	0.594216
IRS2	2.66553	0.595436
RAB28	2.68938	0.595651
FLJ30679	1.73788	0.595123
ITK	0.640757	0.59519
CLU	2.72662	0.595651
LOC100130298	2.68273	0.595667
ANO9	1.29517	0.595651
VPS26B	1.76504	0.595667
SLC7A7	2.66099	0.595873
PLEKHB1	2.73063	0.596027
MRPS11	1.32168	0.595791
THOC3	1.36863	0.595791
DHRSX	2.68553	0.596541
TTC7A	2.69271	0.596541
NAPEPLD	2.37378	0.596721
ALOX5AP	1.01235	0.596446
LOC399715	1.37886	0.596806
BCAP29	1.49161	0.596806
C20orf27	1.32722	0.596744
ATAD2B	1.14865	0.596804
HIST1H4I	2.62429	0.597551
TRMT112	0.514314	0.596804
SKAP2	2.04629	0.597861
NDUFS7	0.718936	0.596804
ADPRHL2	1.03863	0.597566
ZNF470	2.11325	0.597956
GATSL3	2.65739	0.597956
MYO15B	2.65127	0.597956
FAM118B	2.64816	0.59805
SPATA2L	1.30612	0.597864
L3MBTL2	1.74231	0.597956
ELF2	1.00225	0.597861
PPDPF	1.52894	0.598158
SHISA5	0.843724	0.597861
SPNS3	2.638	0.598408
THRA	2.64711	0.598463
TDRD3	2.5919	0.598581
NOP16	0.786658	0.598008
PP12613	2.60145	0.59883
ABHD12	2.64101	0.598979
B4GALT3	1.02781	0.598822
PLA2G6	1.45751	0.598822
ALAS1	1.19886	0.598822
LCP1	0.545073	0.598581
STAP1	2.5962	0.599587
HNRNPK	0.553448	0.598979
DDX54	1.52038	0.599587
PES1	1.47446	0.599587
AMIGO3	2.61513	0.599983
HPS3	2.60736	0.600046
SPRY1	2.0465	0.599983
TMEM191C	2.56976	0.600192
SAMD9	0.74108	0.599603
IFI30	2.6215	0.600606
XYLT2	2.6122	0.600646
XKR8	2.56988	0.601539
AKAP9	0.526946	0.600713
NCAPH	2.21937	0.601973
ZFAND1	1.72278	0.601969
KIAA0513	1.10352	0.602146
KIF4A	2.59048	0.602723
C17orf59	2.60048	0.602856
BBS12	2.58477	0.602994
ETNK1	0.724274	0.602723
C11orf49	2.57329	0.603062
NDFIP2	1.36946	0.603062
ATP5G2	0.712746	0.602994
IMPDH1	1.06021	0.603127
FBXO22	2.55751	0.603602
ATP13A3	1.30232	0.60349
GORASP1	2.48275	0.603716
OGFOD1	0.747943	0.603675
STAU2	1.33421	0.603675
CHTOP	0.881899	0.603774
IL16	1.03716	0.603922
TPRN	2.54854	0.604139
DEF6	0.742664	0.603851
ABTB2	2.55823	0.604595
USP48	0.999092	0.604497
CIR1	0.868639	0.604748
FAM194A	2.47165	0.605334
SDCBP	0.513578	0.604497
FIG4	2.53678	0.605525
RNASEH2B	1.2938	0.605525
HPCAL4	2.51284	0.605614
CDC34	2.49916	0.605614
JUND	0.341931	0.605185
AGAP1	2.5333	0.605614
AHCYL2	2.30481	0.606402
ZNF84	1.02784	0.605614
ZNF589	2.50197	0.60641
WIPI1	2.53631	0.606461
CLASP1	0.865239	0.605614
DAPK2	2.38581	0.606979
RC3H1	0.660355	0.606461
POLB	1.12831	0.606583
RPF2	2.38807	0.606979
NPAP1	0.408246	0.605614
PRSS53	2.51642	0.606979
ZNRF2	2.48038	0.607068
LOC100499489	2.41611	0.606998
BCAT2	2.51321	0.607068
CENPJ	2.49362	0.607068
PDCD2L	2.46686	0.607068
LAT2	2.25412	0.607068
SNRPC	0.759723	0.606979
GPR63	0.833576	0.607068
TUBB2A	0.664647	0.606979
MRPL45P2	2.01605	0.607202
CASC1	2.44061	0.60718
BSCL2	1.51694	0.607068
SNAPC1	0.843704	0.607104
NECAB3	2.50154	0.607307
ZNF398	2.39091	0.607448
TMEM8A	2.52007	0.607448
NDUFA3	0.487301	0.606998
PSME1	0.562508	0.607326
IQCK	2.50464	0.607448
PDCD6	0.820643	0.607414
IPPK	1.30064	0.607597
RNF168	0.798842	0.607699
FBXO22-AS1	2.43242	0.608106
S100A4	0.684946	0.607699
EIF5B	0.532318	0.607474
LINC00339	2.47144	0.608198
A2M-AS1	2.44325	0.608198
ATAD5	2.13935	0.608198
XRCC6BP1	2.44285	0.608324
RAB4B	1.32348	0.608264
GTF3C4	2.44161	0.608324
COPZ1	1.27258	0.608303
UCK1	2.51197	0.6084
SNHG1	1.12747	0.6084
NUDT1	2.44654	0.608645
DCUN1D1	1.72549	0.608667
ABHD2	1.04311	0.609145
METTL10	1.22687	0.6084
ELK3	1.26597	0.609001
DHX57	2.42212	0.609333
CYB561	2.43055	0.609471
U2AF2	1.60778	0.609471
TOMM40L	2.4504	0.609333
ZNF518B	1.43507	0.609333
RPS6KB1	0.787397	0.609333
ING3	1.06163	0.609471
LRRC61	2.40464	0.609564
AAR2	0.994684	0.609333
LOC440434	1.13158	0.609767
GOLGA4	0.669491	0.609622
CEP350	0.867561	0.609637
ATG4D	2.41307	0.610444
MAP7D3	0.700586	0.610444
DYRK1B	1.51009	0.610444
PLEKHM2	1.32403	0.610515
GLUD1	0.719068	0.610444
YTHDF1	2.41137	0.610716
HNRNPF	0.69451	0.611002
ACO1	2.39367	0.611953
TMCC1	2.40302	0.612023
TBC1D7	2.37775	0.612254
DCAF13	0.923006	0.612023
AURKA	2.07544	0.612784
SENP7	0.965978	0.612302
ERGIC2	1.27988	0.612733
DCLRE1B	2.37093	0.612822
CRAMP1L	2.02268	0.613035
TDP1	1.23585	0.612784
NCOA6	2.3924	0.613035
DPY19L1	2.29848	0.613035
FTSJ2	1.78807	0.612908
NUDCD1	2.37525	0.613089
C1orf122	2.35678	0.613089
TNFSF13	2.4012	0.613035
PHLDA2	2.3983	0.613089
NDUFAF2	1.47077	0.612908
TMEM30A	1.45995	0.613442
AGBL2	2.35108	0.61401
TRPM1	1.4911	0.614728
NAA20	1.07855	0.614342
NT5C3B	2.36804	0.614728
BCL2L1	2.34841	0.614728
PGAP1	0.690185	0.614428
SKA2	0.803246	0.614966
LPAL2	0.702302	0.615134
LOC729739	1.59299	0.61579
LOC100507651	1.37304	0.616262
TRMT12	2.34875	0.616636
TRIM37	1.33599	0.616252
RFC3	2.34568	0.617403
PARP2	2.31927	0.617316
DCTN5	0.849786	0.617096
ZNF431	1.05025	0.617316
ORMDL3	2.32461	0.617727
EIF5AL1	0.599627	0.617443
HRAS	2.31182	0.618021
FOXK2	1.369	0.617972
PRDX3	1.48549	0.618828
DNAJA4	0.622486	0.618688
DNAJB11	0.820458	0.618941
SAMHD1	1.25472	0.619207
GLTSCR2	1.33109	0.619508
MTMR4	2.30075	0.619743
LOC728407	2.29791	0.619743
MGMT	2.27019	0.619903
UNC50	1.92453	0.620061
JAM3	2.282	0.620165
AP3M1	0.882903	0.620371
ITPA	0.809116	0.619903
JRKL	2.2734	0.620889
PLIN2	0.72509	0.620497
SIPA1L1	1.2611	0.620889
HELQ	1.24054	0.620889
C11orf57	2.25956	0.621232
PCBP4	2.27718	0.621221
ABCB1	1.10696	0.620901
MTRNR2L8	0.264754	0.620195
MKI67IP	0.758345	0.620889
ZNF471	0.377579	0.620889
EEFSEC	2.25372	0.62166
TRPT1	2.24604	0.62187
PARL	1.00572	0.622031
TFEB	2.23909	0.622454
POLG	0.977206	0.622227
GPATCH3	1.16338	0.622227
HMOX1	2.23221	0.622656
PHF20L1	0.737449	0.622253
VASP	1.18132	0.622656
UQCC	2.24787	0.623123
PIP5KL1	2.22476	0.62301
GIMAP7	0.964443	0.623123
SNHG10	2.24338	0.624229
DHX37	2.24374	0.624229
CPNE1	0.583909	0.624229
HCLS1	0.55546	0.624229
MGC57346	1.8166	0.625159
2003-03-01	2.19524	0.625239
SMN2	0.653754	0.625159
RNF122	1.8374	0.625239
TPP1	0.903103	0.625229
TPM4	0.688218	0.625217
GTF2IP1	1.18613	0.625239
NEIL2	2.2326	0.625376
WDR60	2.24653	0.625857
RIOK3	0.652446	0.62584
BICD2	1.8174	0.626035
GYG1	1.21811	0.625934
ARL17B	2.17069	0.626068
NFATC2	0.679707	0.62584
C21orf2	2.22445	0.62607
ARHGEF7	0.932326	0.626068
RGPD2	1.68527	0.626386
SBF1	0.931788	0.626157
NR2C1	1.08317	0.626386
ZNF207	0.611165	0.626386
CRYBB2	0.97539	0.626386
GALNS	2.19161	0.627134
CERS2	0.90393	0.626665
TXNDC11	0.953419	0.626621
HMGN5	2.16781	0.627134
EIF4E2	0.88487	0.626981
CALCOCO1	1.12528	0.627431
BSG	0.564275	0.627134
EOGT	0.680321	0.627661
AIP	0.74405	0.627847
HHLA3	1.47643	0.628797
LOC729444	0.785208	0.625893
PAN2	2.02696	0.628993
MYBBP1A	1.26159	0.628864
OGT	0.470082	0.628412
ABCC4	2.15654	0.628993
BFAR	1.07192	0.628993
BANF1	0.557755	0.628797
C12orf66	2.14917	0.62952
CITED2	1.00304	0.628993
NLGN1	2.12749	0.629524
RAC1	1.00706	0.629777
ISY1	0.815461	0.629841
CTSD	0.977822	0.629842
CFD	2.00862	0.630291
TMEM186	2.15284	0.630291
TMED4	0.715641	0.630291
STARD3	0.902995	0.630434
CHD3	0.959144	0.630654
LOC100133985	2.1075	0.631274
ZNF695	0.697706	0.628864
PRR13	0.533562	0.631029
THAP4	2.13501	0.632069
CCDC101	1.1979	0.631873
MITD1	1.13642	0.631953
INTS9	1.21852	0.63205
TGIF2-C20orf24	2.13663	0.632336
CSF1	0.93854	0.632192
TMEM129	2.12635	0.63243
PSMB10	0.676337	0.632205
COL6A2	2.12818	0.63243
AGPAT4	1.51563	0.632505
PRPSAP1	1.76987	0.632505
PPFIA1	1.80805	0.632726
CDC37	0.502297	0.632445
LAMTOR2	1.2436	0.632763
ARRDC1	0.971948	0.632669
POLR2F	0.633935	0.632742
ARPC5L	0.538496	0.632678
MAST2	2.10991	0.633349
CCDC157	2.10506	0.63349
ERICH1	0.629329	0.632742
CASP9	1.44752	0.633501
DNAJC11	1.90787	0.633844
TTC22	1.66097	0.633072
BMPR2	0.846984	0.633501
SYTL1	1.22717	0.63406
CD99L2	2.15004	0.633869
SEPSECS	2.06239	0.634425
CXorf57	1.25547	0.634057
CUL3	0.751613	0.634169
RASD1	2.0974	0.635365
FAM21C	0.875691	0.634839
PLCD1	2.09846	0.63537
TFR2	2.10367	0.635365
THUMPD1	0.629722	0.635188
RAF1	0.709813	0.635365
ERCC8	2.08687	0.636373
SMAGP	2.09127	0.636557
LOC284578	0.690508	0.636347
LZIC	2.06026	0.636762
PIGH	1.15628	0.636949
APC	2.01894	0.637274
ZNF776	1.78947	0.637274
PTCH1	2.06377	0.637274
GIMAP4	1.11513	0.637408
COPG1	1.15616	0.637468
LXN	2.06639	0.637682
RRM2B	1.6604	0.637682
SUPT20H	2.09396	0.638041
LUST	0.648538	0.637468
MED28	0.740892	0.637682
XCL2	0.573186	0.637682
FAU	0.260349	0.637169
DDTL	2.05783	0.638208
PET117	2.05199	0.638321
C19orf43	1.10269	0.638294
PELI1	0.712496	0.638294
THAP3	1.41155	0.638299
TRIM36	2.06937	0.638367
HCN1	1.13945	0.638367
EXOSC3	1.1517	0.638321
LOC100507206	2.05037	0.63837
STYK1	2.05653	0.63837
RALGAPA1	0.898317	0.63837
TMED9	0.811653	0.63837
RNF167	0.616641	0.63837
FCHSD1	0.876387	0.63837
PGBD4	2.05808	0.639208
ELP5	0.879512	0.638838
ASUN	2.03045	0.639262
KSR1	2.01917	0.639213
SNX30	2.08646	0.638924
FERMT3	0.900546	0.639262
LARP1B	2.01774	0.639585
CCDC74A	2.03831	0.6396
NEK9	1.18775	0.6396
UBL3	0.627134	0.639554
FRS2	1.56279	0.6396
CAPN12	2.04248	0.6396
FLJ33581	1.46031	0.639585
GBA	2.03191	0.640138
SUGP1	1.21774	0.640071
AGBL3	2.06016	0.639735
EVA1C	2.03549	0.640256
CXorf21	1.6464	0.640868
PEMT	2.02525	0.640845
SYNJ2-IT1	1.95626	0.640931
PTMA	0.282029	0.640138
ATRX	0.597422	0.640845
RNPEP	2.01478	0.641015
GLIS1	2.00999	0.641074
LACTB	1.99808	0.641172
NGDN	0.639145	0.64099
LIX1L	2.05142	0.641074
CEP89	1.98677	0.641661
DDX39B	0.619602	0.641399
TIMP1	2.01559	0.642339
NUP133	1.13139	0.642058
RPAP1	2.02392	0.642592
G6PD	2.00325	0.642592
SNTB1	1.98212	0.643355
KAT6B	0.855331	0.643355
ITGA1	1.74529	0.643539
DIRC2	1.97433	0.643651
CCDC132	1.99968	0.643651
PCNXL4	1.4441	0.644115
RNF114	0.502453	0.643539
BATF	0.727192	0.644069
ZMPSTE24	1.11031	0.644828
C15orf57	1.28085	0.645026
RNF216P1	0.911286	0.644903
SNRK	0.873717	0.645296
MMRN2	0.758092	0.645112
ZNF688	1.97707	0.645656
SLC25A17	1.97714	0.645729
[truncated: 12,446 more rows]

## Sheet: Beta Clonotype_Expanded
Supplemental Table 12A
Related to Figure S5
Statistics for Genes Upregulated in Expanded- vs Unexpanded (t- test implemented in R using Seurat package and function FindAllMarkers)
Expanded	logfoldchanges	pvals_adj
HLA-DRB1	1.45998	0.00501497
GZMH	1.91387	0.0259568
NKG7	1.16189	0.0786424
HLA-DRB5	1.07468	0.0896789
FLII	3.83725	0.0896789
POLR3C	2.72984	0.0896789
HLA-DRB6	1.02698	0.0896789
OCIAD2	2.00419	0.134859
HLA-A	0.926617	0.134859
FAM53B	4.74282	0.153478
ARPC1B	1.55872	0.153478
HSPA1A	1.47799	0.179696
CCL4L1	1.22939	0.179696
CCL4L2	1.22939	0.179696
NFATC3	2.19216	0.205868
PTPRCAP	1.27796	0.240224
NEDD9	1.51703	0.240224
ITGB7	4.67124	0.243954
BTG3	1.41609	0.242872
IGFLR1	1.87029	0.242872
SLC27A2	3.32416	0.25042
DUSP2	1.14981	0.254556
FAM110A	3.23569	0.293878
DEDD2	1.19475	0.293878
MB21D1	2.28732	0.293878
ZC3H18	2.57239	0.293878
WWP2	5.18549	0.302357
RNASEH2C	2.00861	0.327618
CD27	1.27986	0.327618
C9orf16	1.72794	0.327618
YY1AP1	1.61904	0.340924
DDIT4	1.24537	0.358196
SH2D1A	1.11678	0.368573
OCIAD1	2.14442	0.372012
MAP4K1	1.41569	0.372012
RABEP1	1.53032	0.372012
TMPO	1.33518	0.372012
PSMG2	2.35987	0.372012
GALM	1.00899	0.372012
RBM28	2.27117	0.376218
PLEK	1.56437	0.376218
STAT5B	1.44383	0.376218
MAP2K3	1.37865	0.376218
GYS1	4.90972	0.376218
DNAJC7	1.80108	0.376218
GABARAPL2	1.42399	0.376218
PPDPF	1.95511	0.376218
TERF2IP	1.39186	0.376218
LOC728190	1.41851	0.407169
TPX2	6.68201	0.413632
ITPA	2.25921	0.413632
HLA-C	0.736655	0.413632
LINC00657	1.28927	0.413632
EXOC7	2.09401	0.413632
MIAT	1.61651	0.413632
LINC00152	1.16107	0.424032
RALB	11.6851	0.426031
CCL4	1.01879	0.426031
DDX59	3.41518	0.426031
CCL3	1.47222	0.426031
RBM15	1.62968	0.426031
TNFRSF9	0.857809	0.426031
ZDHHC6	1.59398	0.426031
GLUD1	1.20761	0.42667
ZFAND2B	2.23441	0.42667
PATL2	1.4704	0.42667
PPM1G	1.58268	0.42667
SMC4	1.30569	0.42667
TSPAN17	4.73366	0.426712
SYNGR2	1.48121	0.426712
IFNG	1.04172	0.426712
FAM179B	2.18687	0.426712
SLC7A6OS	2.51898	0.426712
ANXA5	1.31011	0.426712
KIAA1468	2.11521	0.442225
MSC	2.14035	0.463127
PHPT1	2.27265	0.493872
CNPY3	1.85335	0.499506
PRDM1	1.49161	0.499815
RANBP10	4.74276	0.514795
TIA1	1.88334	0.509121
CAPN1	3.35517	0.514795
KCNK5	4.02377	0.514849
PMAIP1	0.946236	0.53037
UBC	0.860693	0.544704
C10orf54	1.16296	0.544704
CHD3	1.67298	0.544704
C19orf66	1.63268	0.544704
IDH2	1.30568	0.544704
ALKBH6	2.19493	0.548573
LSP1	1.00134	0.551628
PITPNC1	2.26939	0.56254
TMEM259	2.41173	0.56254
LRP5L	3.09702	0.56254
AP1G2	1.43352	0.56254
DALRD3	2.79458	0.573443
PDHX	2.97706	0.605338
INPP5D	1.15529	0.601984
ZSCAN32	26.0769	0.633794
C14orf119	1.41801	0.633794
NHP2L1	0.9378	0.633794
FAM104A	1.50579	0.633794
CYBA	1.56843	0.633859
ANKRD27	4.18406	0.669845
HLA-H	0.501779	0.669845
PFN1	0.688826	0.669845
DHX15	1.22477	0.669845
C17orf80	5.84835	0.674289
UCHL5	2.27123	0.674289
ITGAL	0.96405	0.679944
ATXN1L	3.19811	0.68451
CDK2AP2	1.03791	0.679944
MAN2C1	2.20048	0.682164
LY6E	1.06826	0.682164
TKT	2.71965	0.68733
FTSJD2	3.63563	0.693585
PRKAG1	3.96511	0.693585
DNAJB1	0.922336	0.693585
DDB2	2.20531	0.693585
PIK3R5	2.07387	0.693585
HSPA7	1.04962	0.693585
CASP4	1.26716	0.693585
ADORA2A	2.7225	0.693585
ANAPC5	1.34728	0.693585
NOMO2	4.62483	0.693585
COTL1	0.868948	0.693585
CHST12	1.55125	0.693585
KAT7	1.28312	0.693585
ZNF729	5.09884	0.693585
SENP6	1.78424	0.693585
BRAT1	3.18951	0.693585
PDIA3	0.842723	0.693585
ZNF79	2.73021	0.693585
XCL2	1.00042	0.693585
ZMIZ2	3.72363	0.693585
ZZEF1	1.92968	0.693585
CD244	1.91208	0.693585
RHOT2	1.24193	0.693585
BSCL2	4.15084	0.693585
METTL15	2.83089	0.693585
HLA-DPA1	0.879792	0.693585
KXD1	1.57649	0.693585
SEC63	1.3186	0.693585
LOC100130093	4.86684	0.693585
FTH1P3	1.16825	0.693585
TEN1	4.97154	0.693585
RAF1	1.15893	0.693585
FASLG	2.35014	0.693585
CACYBP	0.708173	0.693585
MRE11A	2.21761	0.693585
MLL5	0.678533	0.693585
PTPN22	0.87852	0.693585
CASP3	1.1803	0.693585
HCP5	1.51182	0.693585
TINF2	1.41273	0.693585
ZNF142	1.9398	0.693585
USF1	3.25439	0.693585
SLC25A46	1.81287	0.693585
TRIM4	1.22301	0.693585
TAP1	0.949668	0.693585
ARRDC3	0.84626	0.693585
RPTOR	3.29605	0.693585
LZTR1	26.2726	0.693585
PPIB	0.827609	0.693585
GPR15	6.01042	0.693585
PSMF1	1.26866	0.693585
KLRK1	0.735552	0.693585
MAPKAPK5	4.2905	0.693585
RPP21	1.1614	0.693585
SIT1	1.47417	0.693585
LAMTOR5	0.847567	0.693585
ABCA7	2.08817	0.693585
TBC1D22A	2.31785	0.693585
POC1B	10.1345	0.693585
BRF2	3.64456	0.693585
CLOCK	3.80914	0.693585
KIAA0195	3.51152	0.693585
CRNKL1	1.22964	0.693585
CTNNA1	3.4258	0.693585
SCRN2	3.16668	0.693585
AGK	3.4294	0.693585
UBE2V1	0.94783	0.693585
DHX57	8.88663	0.693585
PIKFYVE	1.37606	0.693585
STRA13	2.2848	0.693585
ATXN10	4.36965	0.693585
HLA-DQB1	0.892535	0.693585
MYL12A	1.15195	0.693585
CCL5	0.494137	0.693585
EGLN2	1.12592	0.693585
CORO1A	0.831528	0.693585
C20orf27	3.0397	0.693585
STX11	0.829427	0.693585
GEMIN2	2.46104	0.693585
CD8A	0.756909	0.693585
FASN	5.14481	0.693585
IRF9	1.00495	0.693585
CD74	0.712232	0.693585
SLC25A37	25.465	0.693585
FBXW5	1.6187	0.693585
ZNF107	2.27824	0.693585
OASL	0.870247	0.693585
FCGR3A	2.49207	0.693585
C5orf22	2.38127	0.693585
EHD4	1.05108	0.693585
LOC728743	26.008	0.693585
TRNAU1AP	2.20342	0.693585
HSPA6	1.12561	0.693585
STMN3	5.94632	0.693585
TBCK	7.03888	0.693585
UFSP2	2.04123	0.693585
PYHIN1	0.958465	0.693585
TRAPPC2L	1.61391	0.693585
PPP6C	1.25149	0.693585
H3F3B	0.576677	0.693585
USP24	1.24684	0.693585
LOC100271836	0.889813	0.693585
AUH	4.38868	0.693585
PKM	0.804861	0.693585
PTPRM	8.20488	0.693585
AKAP17A	2.58714	0.693585
HARS	1.52071	0.693585
SUCO	1.23502	0.693585
CDYL2	4.80158	0.693585
MGMT	8.25065	0.693585
ACTR8	2.27805	0.693585
MLST8	4.63402	0.693585
TMEM199	2.03186	0.693585
MAN1B1	2.35612	0.693585
CLSTN1	2.38548	0.693585
LOC728024	4.07596	0.693585
GTPBP1	0.883956	0.693585
SLC35A4	2.01241	0.693585
RPL13	0.573217	0.693585
NPIPL3	0.703451	0.693585
MT2A	0.964452	0.693585
RNF10	0.956479	0.693585
RNASET2	1.42672	0.693585
TTI1	2.69805	0.693585
RPS6KA1	2.93288	0.693585
CCL3L1	1.15551	0.693585
RUNX1-IT1	3.17448	0.693585
GLIPR2	1.63316	0.693585
FRA10AC1	1.4254	0.693585
FAS	1.06393	0.693585
CYFIP2	1.0498	0.693585
GAPDH	0.671206	0.693585
SCYL3	25.0121	0.693585
PA2G4	0.915539	0.693585
TOR1A	1.28526	0.693585
TRMT11	6.26888	0.693585
CCDC14	3.56594	0.693585
SMARCE1	0.955257	0.693585
ACTR1A	1.22031	0.693585
CD164	0.834701	0.693585
SHKBP1	1.38442	0.693585
CAB39	2.00055	0.693585
ELL	1.63857	0.693585
SHMT2	4.47392	0.693585
ZADH2	4.74179	0.693585
SLC52A2	6.20106	0.693585
SIRT2	0.947685	0.693585
TGFBR3	1.49707	0.693585
EHBP1	8.80042	0.693585
WDR18	1.74806	0.693585
PLCD1	6.5047	0.693585
TSTA3	2.70216	0.693585
MOB3A	0.722022	0.693585
DUSP22	7.01087	0.693585
ZKSCAN5	1.85738	0.693585
CACTIN	8.64643	0.693585
CASZ1	1.19219	0.693585
SH3GLB1	0.793703	0.693585
MBNL2	1.21916	0.693585
NCAPD2	2.05281	0.693585
USP40	3.73866	0.693585
LOC391322	4.77874	0.693585
HERPUD1	0.769271	0.693585
CCL3L3	0.770474	0.693585
ZBED2	2.53524	0.693585
NDUFS7	1.20094	0.693585
DHX8	1.12971	0.693585
SLC25A33	11.1148	0.693585
TMEM115	3.56759	0.693585
XRCC1	2.60471	0.693585
CINP	24.6799	0.693585
LRP4-AS1	1.49726	0.693585
DGKZ	1.5705	0.693585
BTG2	0.817695	0.693585
EIF3G	0.979284	0.693585
STAG3L1	1.4083	0.693585
LRIF1	1.46324	0.693585
WDR61	4.42156	0.693585
UNC13D	1.99045	0.693585
DYNC1H1	0.886379	0.693585
LINC00667	1.72256	0.693585
NRD1	1.23788	0.693585
TSC22D1	1.1612	0.693585
CHD1L	2.24894	0.693585
VPS16	2.30881	0.693585
SYTL3	0.906792	0.693585
HDAC1	1.40737	0.693585
FBXO34	1.1376	0.693585
MCM7	1.11389	0.693585
MAF1	1.49285	0.693585
BICD1	2.98556	0.693585
PDZD11	2.11063	0.693585
SLA2	0.779369	0.693585
VCAM1	1.41886	0.693585
TPTE2P6	2.94951	0.693585
NBPF3	2.35168	0.693585
CA5BP1	2.00383	0.693585
ERO1LB	1.06911	0.693585
GIT2	1.36379	0.693585
E2F3	2.19568	0.693585
RAC2	0.792563	0.693585
BTN3A1	0.927227	0.693585
DHPS	1.80038	0.693585
ASCC2	1.30199	0.693585
HSD17B1	6.37727	0.693585
ZBTB17	1.52813	0.693585
CUTC	3.60554	0.693585
CHCHD3	1.59962	0.693585
ACTB	0.599164	0.693585
ABI3	0.96502	0.693585
ELK3	1.91511	0.693585
DPP3	2.0778	0.693585
SEC61A2	6.76694	0.693585
ZNF726	2.15987	0.693585
PPP1R16B	0.952531	0.693585
CAPN2	1.00565	0.693585
CD37	0.865035	0.693585
SMG6	1.6725	0.693585
MVB12A	4.20542	0.693585
ACADM	2.73603	0.693585
BHLHE40	1.1757	0.693585
MAP4	1.11578	0.693585
CD320	3.05672	0.693585
LOC100505761	1.81421	0.693585
CCNG1	1.50511	0.693585
ST13	0.721076	0.693585
CHCHD10	6.3087	0.693585
NBPF9	1.51905	0.693585
CTDNEP1	7.71382	0.693585
RRN3P2	0.957711	0.693585
PIN1	1.22355	0.693585
TM2D1	3.64046	0.693585
MANBA	2.43819	0.693585
PRMT6	2.37076	0.693585
LRRC59	1.18653	0.693585
USP32	3.88402	0.693585
EDF1	0.720854	0.693585
TSC22D4	2.31563	0.693585
NFRKB	3.21667	0.693585
LEMD2	2.35956	0.693585
RPL18	0.572322	0.693585
UBE3C	2.96257	0.693585
R3HDM2	0.848517	0.693585
LANCL2	3.04137	0.693585
CDC14A	1.3086	0.693585
C1orf21	1.4862	0.693585
RRP7B	0.961957	0.693585
DYRK4	7.73892	0.693585
SEL1L3	3.54266	0.693585
HSPB1	0.606002	0.693585
MAPKAPK2	2.64716	0.693585
KLHL12	2.34007	0.693585
ZNF687	2.51928	0.693585
HOXC4	23.2595	0.693585
ACTG1P4	2.93304	0.693585
C14orf182	0.819939	0.693585
ZNF335	1.02432	0.693585
SLC25A1	9.96103	0.693585
SASH3	1.17027	0.693585
RHNO1	1.41454	0.693585
PTGER4	0.794055	0.693585
PCYT1A	2.61907	0.693585
XPA	1.69188	0.693585
CORO7	1.16933	0.693585
ATP1A3	5.67841	0.693585
ZNF137P	1.78483	0.693585
MBD1	1.31419	0.693585
ITSN2	0.729725	0.693585
ACSL4	1.56361	0.693585
PMM1	2.24845	0.693585
RCBTB2	25.629	0.693585
DIABLO	0.943955	0.693585
MGME1	2.53627	0.693585
HLA-DPB1	0.642946	0.693585
INO80C	1.62019	0.693585
NCF1C	24.39	0.693585
BTBD18	25.587	0.693585
HLA-B	0.459283	0.693585
GBP3	1.24181	0.693585
MTMR4	4.01043	0.693585
MCM2	5.92186	0.693585
WDSUB1	24.8791	0.693585
CNNM4	2.54483	0.693585
PIGS	10.707	0.693585
CDK6	1.44624	0.693585
ATP10D	25.118	0.693585
MINA	5.884	0.693585
ZNF790-AS1	22.7755	0.693585
HDHD2	5.82945	0.693585
MEF2D	1.31866	0.693585
ACIN1	0.960487	0.693585
DUSP4	0.726427	0.693585
CBX7	24.5989	0.693585
ZNF354A	4.32831	0.693585
RPS19	0.450372	0.693585
NOTCH2NL	1.23756	0.693585
TRAM1	0.85375	0.693585
ADCK3	2.48083	0.693585
PDXK	1.23703	0.693585
GANC	23.7144	0.693585
MRPS9	1.89683	0.693585
MDK	24.5632	0.693585
ZNF683	25.4757	0.693585
SLC7A5	0.807796	0.693585
MSRB1	2.54135	0.693585
ITCH	1.23105	0.693585
GMPPA	2.86521	0.693585
ZDHHC9	25.279	0.693585
DLGAP4	3.36659	0.693585
CIDEC	2.85448	0.693585
ABHD4	5.48182	0.693585
C21orf2	5.43712	0.693585
CST7	0.602839	0.693585
SIGIRR	0.930292	0.693585
SETD1B	1.30743	0.693585
HMGB2	0.615513	0.693585
TMEM14E	2.68217	0.693585
CTBP1	0.940399	0.693585
IDH1	25.2006	0.693585
UBN1	1.84606	0.693585
KCTD7	3.06441	0.693585
ZFP62	4.80046	0.693585
FAM117A	2.23988	0.693585
GZMA	0.911816	0.693585
CRKL	0.854619	0.693585
PREP	1.83002	0.693585
NFIL3	3.20467	0.693585
EGR2	0.967132	0.693585
ZNF641	23.9496	0.693585
SLC39A13	2.75692	0.693585
KHDC1	25.1005	0.693585
PQLC3	1.53923	0.693585
KLHL17	25.7701	0.693585
SLC20A2	25.4338	0.693585
SEPSECS	4.03369	0.693585
DNAJB2	2.91329	0.693585
RHOC	1.65268	0.693585
COX20	0.760953	0.693585
TMEM101	25.2304	0.693585
C9orf142	0.867916	0.693585
KRTCAP2	0.930504	0.693585
CARD11	1.35855	0.693585
PRMT3	5.28785	0.693585
MRPL37	1.31891	0.693585
ABTB2	25.5144	0.693585
IL11RA	24.9489	0.693585
TAB1	25.2626	0.693585
NCOR1	0.671633	0.693585
GBA	2.86009	0.693585
LONP2	0.992224	0.693585
MFNG	1.40089	0.693585
RELB	0.972605	0.693585
COMT	3.58277	0.693585
FBXO25	4.43586	0.693585
HLA-DMA	0.886536	0.693585
SDHA	1.02836	0.693585
PHLPP1	4.36482	0.693585
HIST1H2BH	3.26335	0.693585
MAGED1	2.53461	0.693585
SFI1	0.945716	0.693585
DCPS	5.21025	0.693585
PAPD7	3.45992	0.693585
ACPL2	7.58658	0.693585
SETD3	2.66756	0.693585
TIAF1	3.57445	0.693585
HECTD3	2.04964	0.693585
CD38	1.69123	0.693585
LRRC41	1.68395	0.693585
PAK1IP1	2.20653	0.693585
ZZZ3	1.98679	0.693585
CRADD	24.7461	0.693585
SERTAD1	0.831582	0.693585
HNRNPH2	1.31327	0.693585
LOC100132247	0.598249	0.693585
GBP1P1	3.1345	0.693585
PYCARD	1.74029	0.693585
SLC26A6	25.6759	0.693585
TIGIT	0.83392	0.693585
GNPTG	1.41193	0.693585
CHMP1A	1.07313	0.693585
RUNX1	2.5974	0.693585
PPP1CC	1.19143	0.693585
MLPH	1.01605	0.693585
AP1M1	1.34181	0.693585
C12orf52	25.3697	0.693585
ARRDC5	5.62743	0.693585
ITGB2	0.834713	0.693585
HCFC1	1.12689	0.693585
SF3B14	0.756336	0.693585
RASGEF1A	24.6631	0.693585
ZNF324	2.15209	0.693585
MS4A1	7.29977	0.693585
BIN2	1.15152	0.693585
POP7	1.84065	0.693585
HERC3	2.89232	0.693585
ARF5	0.92104	0.693585
CIDECP	2.37472	0.693585
TFIP11	0.892761	0.693585
USP25	1.90557	0.693585
ZFAND4	3.30868	0.693585
BBS7	2.42112	0.693585
RPL19	0.513287	0.693585
AASDH	22.883	0.693585
VRK2	3.12915	0.693585
CCNA2	4.34207	0.693585
STIP1	0.589629	0.693585
SQSTM1	0.730211	0.693585
ATXN1	1.16889	0.693585
STYXL1	4.9301	0.693585
ZNF670	4.35421	0.693585
DDX11	2.84044	0.693585
KCTD13	5.6972	0.693585
PKD1	1.64419	0.693585
USP30-AS1	5.22515	0.693585
SLC26A11	1.83099	0.693585
EFR3A	1.36558	0.693585
C10orf111	1.17011	0.693585
INPP5E	7.00216	0.693585
TAOK1	1.24089	0.693585
CDK5RAP1	1.34078	0.693585
SPSB3	0.960104	0.693585
ELMOD3	2.14294	0.693585
HAGHL	24.8221	0.693585
DNMT1	1.05373	0.693585
SLCO4C1	1.64521	0.693585
SMG1P1	0.631919	0.693585
PIK3R3	3.34988	0.693585
CWC27	1.54026	0.693585
FBXW11	1.08003	0.693585
C19orf43	1.39039	0.693585
IFIH1	1.41755	0.693585
PSMD13	0.762377	0.693585
GPR174	1.4776	0.693585
ARL17A	1.06544	0.693585
ZNF134	1.57376	0.693585
TARP	0.671202	0.693585
ARAF	1.25173	0.693585
GPR137	9.13054	0.693585
SGMS1	1.23471	0.693585
MIS18BP1	1.09744	0.693585
NOC2L	1.32424	0.693585
P2RX7	1.08743	0.693585
LOC100129917	1.75854	0.693585
LAX1	0.740545	0.693585
H3F3C	1.02792	0.693585
OAS3	2.25681	0.693585
EMILIN2	24.734	0.693585
TBCE	3.29718	0.693585
ZNF362	6.23349	0.693585
HSPA1B	0.831175	0.693585
LOC100506801	4.84194	0.693585
SRA1	0.889409	0.693585
DPP7	0.931431	0.693585
USP30	1.63698	0.693585
LAGE3	2.37441	0.693585
MKL1	1.27771	0.693585
USP46	0.965852	0.693585
CDC42EP3	0.741715	0.693585
PPP1R7	1.46423	0.693585
RELL2	3.2719	0.693585
HIST1H2AD	6.1293	0.693585
BTAF1	0.851809	0.693585
ZNF282	24.2875	0.693585
PSMD4	1.08504	0.693585
MAPKAPK3	3.98723	0.693585
ALKBH2	25.3536	0.693585
ST6GAL1	1.96558	0.693585
C7orf31	22.5597	0.693585
LIMK2	2.23364	0.693585
A1BG-AS1	2.06526	0.693585
SLC25A45	0.781775	0.693585
FAM195B	1.11599	0.693585
CCDC22	1.61079	0.693585
TRNT1	1.95281	0.693585
KLHL9	1.80368	0.693585
WDR70	1.44386	0.693585
U2AF1L4	1.1184	0.693585
PLAUR	4.29713	0.693585
TCF25	0.684128	0.693585
SYVN1	1.41441	0.693585
VPS11	1.35109	0.693585
TRIM36	9.05126	0.693585
FKBP5	0.533537	0.693585
EIF4B	0.809685	0.693585
ERI1	1.00954	0.693585
WDR3	2.76487	0.693585
NBR1	1.42824	0.693585
DHCR24	11.1113	0.693585
YBEY	3.29692	0.693585
SDCCAG8	1.40095	0.693585
SRGAP2D	24.2119	0.693585
SRRM2	0.719772	0.693585
SNORD22	18.9913	0.693585
MTA1	2.75994	0.693585
TDP2	1.74467	0.693585
ZNF816-ZNF321P	21.7649	0.693585
ZNF266	0.952549	0.693585
ANP32E	0.690521	0.693585
HECTD4	2.39861	0.693585
POLR3K	6.02799	0.693585
RAB10	0.795155	0.693585
BET1L	1.29564	0.693585
GSG2	4.28589	0.693585
NCOR2	2.11462	0.693585
ZC3H12A	0.722724	0.693585
HLA-DQA2	0.887139	0.693585
HERC6	3.47568	0.693585
RAPGEF1	1.28098	0.693585
UBE4B	1.98665	0.693585
HPS4	1.89269	0.693585
ALG8	6.98979	0.693585
SCAND1	0.689489	0.693585
KANSL1	0.963349	0.693585
STAG3L2	0.780463	0.693585
RALGDS	0.739227	0.693585
FUK	5.86085	0.693585
CAAP1	1.34961	0.693585
NLGN1	20.8068	0.693585
COMMD3	1.49584	0.693585
ZAP70	0.67143	0.693585
OSBPL11	1.72438	0.693585
IFI30	25.2295	0.693585
AMPD2	1.67363	0.693585
TMEM175	1.33932	0.693585
ATP8B4	4.86308	0.693585
PPOX	1.88089	0.693585
AHSA1	0.535428	0.693585
PUM2	1.03072	0.693585
TACO1	2.47897	0.693585
VARS2	3.73216	0.693585
PLEKHG2	0.480216	0.693585
POLDIP2	1.39159	0.693585
DCTN1	1.39841	0.693585
MPRIP	0.933464	0.693585
MFSD12	23.978	0.693585
HSPA1L	2.34355	0.693585
SLC7A2	1.31905	0.693585
SPRTN	1.37364	0.693585
MLL4	2.05915	0.693585
RNF5P1	1.18718	0.693585
EOMES	1.41179	0.693585
RRN3	0.923272	0.693585
SLC38A6	6.14198	0.693585
ATP5D	0.962072	0.693585
VPS18	1.76584	0.693585
PTPRE	0.795473	0.693585
RNF40	1.40026	0.693585
GLG1	0.633073	0.693585
SPRYD3	1.81035	0.693585
LOC100130872	0.953165	0.693585
MRPL4	1.09931	0.693585
SRGAP2B	6.15026	0.693585
RC3H1	0.650019	0.693585
HSPA9	0.588198	0.693585
FNBP1	0.541865	0.693585
PARK7	0.624113	0.693585
LRRC37A3	3.00281	0.693585
VPS51	1.28505	0.693585
ZNF746	4.7898	0.693585
CCDC97	1.16746	0.693585
TANK	0.667041	0.693585
NDUFAF6	1.79622	0.693585
SLC25A22	8.76887	0.693585
BLK	25.0678	0.693585
ETS2	1.63368	0.693585
TRIM17	22.1815	0.693585
TRPC4AP	0.847988	0.693585
HDAC7	1.87188	0.693585
TFCP2L1	2.64267	0.693585
MTDH	0.522506	0.693585
CCDC24	24.5251	0.693585
UBE2Q2	1.77413	0.693585
APRT	0.836949	0.693585
MED1	1.29005	0.693585
TAPBP	0.415609	0.693585
GRN	2.27724	0.693585
KLHDC3	1.5636	0.693585
STK10	0.845439	0.693585
HLA-G	0.348273	0.693585
GPR56	1.08591	0.693585
CDK1	24.451	0.693585
GGT7	4.59371	0.693585
SPPL2A	0.853848	0.693585
PSTPIP1	0.897522	0.693585
PSEN1	1.28539	0.693585
MFF	1.26049	0.693585
NCSTN	1.20099	0.693585
TP53I11	1.55709	0.693585
SAMD3	1.13564	0.693585
FRAT2	25.2915	0.693585
CDC42SE1	0.637398	0.693585
COG7	1.51195	0.693585
MYBBP1A	1.64334	0.693585
CHFR	1.0926	0.693585
UBA5	1.41124	0.693585
STAG3	1.8526	0.693585
POP4	1.11884	0.693585
NMI	1.39456	0.693585
SNX13	1.82036	0.693585
FMNL1	1.61373	0.693585
C1orf159	6.50706	0.693585
PARP10	2.27729	0.693585
TAPT1	2.67474	0.693585
KIAA0040	1.12073	0.693585
TMEM5	25.2843	0.693585
TNK2	2.19048	0.693585
PARL	1.22348	0.693585
ELOF1	0.845961	0.693585
HTRA2	1.18987	0.693585
MTCH1	0.891812	0.693585
LOC606724	1.69871	0.693585
LOC643201	1.42936	0.693585
GRAP	2.6606	0.693585
KCNK6	1.80382	0.693585
FAM215A	1.4641	0.693585
ING1	1.61827	0.693585
AKAP11	2.2614	0.693585
ZBTB6	2.22527	0.693585
NKIRAS2	1.07268	0.693585
CSNK1A1L	2.65278	0.693585
C17orf61-PLSCR3	25.0933	0.693585
EPT1	0.935102	0.693585
STAT5A	0.69661	0.693585
RASSF1	0.947068	0.693585
UFD1L	1.00745	0.693585
TLN1	1.12882	0.693585
MSH2	5.86695	0.693585
HMHA1	0.644771	0.693585
RAD54L2	4.95163	0.693585
LMBR1L	0.999368	0.693585
CMAS	2.27087	0.693585
CCDC102A	9.29617	0.693585
CLNS1A	1.36822	0.693585
ZNF507	2.51392	0.693585
RPS6KA4	23.1189	0.693585
FAM27C	3.33585	0.693585
CAMSAP1	4.49624	0.693585
CENPI	1.46938	0.693585
SNX29P1	21.8826	0.693585
TMEM72-AS1	2.16544	0.693585
GBF1	0.872034	0.693585
AGER	7.80806	0.693585
OMD	6.2826	0.693585
SLC9A1	1.92713	0.693585
FOXJ2	1.6915	0.693585
SREK1	0.694235	0.693585
SLC35A2	1.40258	0.693585
IRF7	0.869985	0.693585
ABHD16A	1.03379	0.693585
GPR137B	1.32229	0.693585
LYSMD1	24.3704	0.693585
LPCAT1	1.63522	0.693585
KLF16	2.50019	0.693585
CACNB3	25.2588	0.693585
ASF1A	1.42778	0.693585
PDRG1	1.24211	0.693585
FOS	0.581225	0.693585
DUSP12	1.24041	0.693585
BAP1	1.06342	0.693585
ZNF23	4.90373	0.693585
SOCS5	24.4666	0.693585
MGA	1.22025	0.693585
HSF1	1.04268	0.693585
CENPW	23.5327	0.693585
SLMAP	1.27924	0.693585
FLOT1	1.29486	0.693585
TMED4	0.842977	0.693585
KIF22	1.05958	0.693585
FLOT2	1.72083	0.693585
GSDMD	1.54117	0.693585
ST6GALNAC4	2.13146	0.693585
RAD51D	5.43322	0.693585
ATG13	0.834673	0.693585
SARS	0.544641	0.693585
ATP6V0C	0.504051	0.693585
DDX17	0.65732	0.693585
RILPL2	0.634686	0.693585
ZSWIM3	5.08823	0.693585
LITAF	0.551001	0.693585
NOTCH1	1.03743	0.693585
NAA10	1.111	0.693585
KSR1	4.00393	0.693585
LAT	0.652872	0.693585
CCDC12	0.671956	0.693585
NLRC5	0.695781	0.693585
ABHD10	1.5359	0.693585
IKZF3	0.384495	0.693585
AP2B1	1.16074	0.693585
GPR89C	2.49916	0.693585
SSH2	0.997133	0.693585
STK38	1.41103	0.693585
TOM1	1.07632	0.693585
HINT2	2.11472	0.693585
DNAJC4	1.63006	0.693585
BCOR	1.12159	0.693585
HSPD1	0.434743	0.693585
MLF2	0.775686	0.693585
GOLPH3L	1.46775	0.693585
YWHAQ	0.545705	0.693585
DGCR6	2.55747	0.693585
ALDOA	0.557991	0.693585
ZFAND5	0.603534	0.693585
FANCL	3.35227	0.693585
SNX12	7.40355	0.693585
BAK1	1.09337	0.693585
HLA-L	0.544237	0.693585
AHNAK	0.620447	0.693585
B3GNT2	0.687499	0.693585
GABPB2	7.88786	0.693585
CTBS	1.23065	0.693585
MYO18A	3.24584	0.693585
TAP2	1.50503	0.693585
FOXJ3	0.668347	0.693585
TMEM194A	2.19495	0.693585
ARFGEF1	1.12131	0.693585
SH3BP1	23.4768	0.693585
ATXN7L1	1.63937	0.693585
LACC1	24.089	0.693585
PRADC1	25.1639	0.693585
FUS	0.4339	0.693585
ALDH16A1	1.47598	0.693585
TEX264	1.48696	0.693585
STK11IP	1.75138	0.693585
DCAF17	2.22068	0.693585
PTGES3	0.514771	0.693585
C9orf37	4.24186	0.693585
ANXA11	1.06273	0.693585
HDAC6	2.5791	0.693585
KDM8	24.9997	0.693585
RAB3A	23.4605	0.693585
AFAP1	7.08138	0.693585
IRF2BP1	24.8842	0.693585
DDX10	1.25557	0.693585
MSANTD4	2.10715	0.693585
SAFB2	0.633911	0.693585
SLC7A5P2	0.526813	0.693585
LYSMD3	1.21856	0.693585
HIST2H4B	3.83142	0.693585
HIST2H4A	3.83142	0.693585
LOC154761	1.39702	0.693585
LOC728323	1.68009	0.693585
LOC152217	0.85812	0.693585
C14orf169	2.80412	0.693585
MC1R	4.00815	0.693585
C16orf52	3.05045	0.693585
LOC150776	0.949169	0.693585
UQCC	2.45487	0.693585
MAP10	25.1873	0.693585
DEF6	0.811751	0.693585
HBA1	23.8245	0.693585
GZMB	0.732258	0.693585
ZNF845	2.20492	0.693585
BRIX1	0.975063	0.693585
MAD1L1	1.55572	0.693585
INTS12	1.66013	0.693585
TCEA1	0.726364	0.693585
NPHP3-ACAD11	2.5189	0.693585
ZNF136	1.2914	0.693585
ANKMY2	2.47689	0.693585
OTUD7B	6.61662	0.693585
MIR600HG	22.526	0.693585
KIAA1683	2.15495	0.693585
SCO1	1.21327	0.693585
OPA1	1.03891	0.693585
ZNF449	22.0588	0.693585
SNRNP27	0.711547	0.693585
PNRC1	0.759812	0.693585
CERS2	0.96376	0.693585
RQCD1	0.61205	0.693585
TARBP2	2.20631	0.693585
NARS2	5.19202	0.693585
PARVG	0.835558	0.693585
SLFN11	0.862974	0.693585
VPS28	0.881216	0.693585
ZNF45	1.96898	0.693585
GLCCI1	1.16047	0.693585
SLC6A6	0.925361	0.693585
ING4	25.0699	0.693585
PGF	24.8058	0.693585
GPR35	2.53489	0.693585
CHMP7	1.19769	0.693585
CHCHD4	24.6307	0.693585
PIDD	2.27182	0.693585
ACAP1	0.601937	0.693585
MYO7A	3.3225	0.693585
USP7	0.865366	0.693585
TTC13	1.44548	0.693585
CAPNS1	1.96941	0.693585
DMWD	1.86137	0.693585
RALA	0.900251	0.693585
TMEM104	3.54584	0.693585
METTL10	1.85048	0.693585
VAMP1	0.842446	0.693585
MAP7D1	1.52205	0.693585
FAM138E	1.45766	0.693585
VAC14	3.54711	0.693585
OGG1	24.4663	0.693585
DCLRE1A	24.5853	0.693585
IFI27	1.88851	0.693585
LMLN	1.31266	0.693585
DMXL1	1.09292	0.693585
TNRC18P1	4.06104	0.693585
TNIP3	0.834955	0.693585
HNRNPA1	0.45946	0.693585
AP2M1	0.82883	0.693585
TAGAP	0.545978	0.693585
PEX7	24.271	0.693585
DOK2	0.556506	0.693585
ASPSCR1	25.0933	0.693585
SEC61A1	0.713066	0.693585
CAPN3	1.16823	0.693585
PDLIM2	0.978747	0.693585
OXA1L	1.12927	0.693585
OTUD1	23.8946	0.693585
STXBP5-AS1	2.50315	0.693585
TCF3	1.82545	0.693585
DIP2B	1.70966	0.693585
C19orf44	22.6201	0.693585
NDUFC1	0.730726	0.693585
DDOST	0.556634	0.693585
HLA-DMB	1.52706	0.693585
RRAGA	0.739373	0.693585
UNC50	1.82433	0.693585
TMEM222	1.08332	0.693585
SMG8	2.39939	0.693585
GPR89A	1.00155	0.693585
ATF3	0.662677	0.693585
C12orf10	1.81155	0.693585
DNAJA1	0.453122	0.693585
USP31	3.24931	0.693585
MRPL28	1.30616	0.693585
AHCYL2	1.47598	0.693585
VRK3	0.971454	0.693585
NUP210L	21.0416	0.693585
PPP1R16A	25.3632	0.693585
BRD1	0.881185	0.693585
ATF1	1.32948	0.693585
REC8	1.29192	0.693585
COPE	0.535095	0.693585
SUPT5H	0.57857	0.693585
GXYLT1	0.906219	0.693585
FAM3A	1.42209	0.693585
MAP3K12	23.1125	0.693585
RAB11B-AS1	5.60168	0.693585
DNAH10	7.43419	0.693585
MRPL45	3.48117	0.693585
EVA1C	24.662	0.693585
MTSS1	1.72126	0.693585
2006-09-01	0.708667	0.693585
RAB4B	1.22474	0.693585
DHX35	2.3088	0.693585
TUBB2B	2.14896	0.693585
M6PR	0.970561	0.693585
AP1B1	1.20873	0.693585
SLAMF7	0.537697	0.693585
PPP1R13L	21.3396	0.693585
MDP1	2.20579	0.693585
CDKN2D	1.16951	0.693585
NDUFS2	0.898844	0.693585
JAKMIP2-AS1	19.9002	0.693585
FAHD2CP	8.43369	0.693585
MRS2P2	1.01351	0.693585
OAZ1	0.440399	0.693585
FAM108A1	3.83848	0.693585
GHRLOS	5.81307	0.693585
HAUS6	1.55481	0.693585
RBMY2FP	1.87818	0.693585
TRIT1	2.29219	0.693585
SCP2	1.2875	0.693585
CARM1	2.87244	0.693585
RASGRF2	2.20332	0.693585
SEC24B	0.836751	0.693585
LMF1	3.18366	0.693585
U2AF2	1.6648	0.693585
KIAA0196	1.92277	0.693585
ASB2	24.7534	0.693585
C9orf69	5.40307	0.693585
ARHGEF9	3.02247	0.693585
SYS1-DBNDD2	23.5252	0.693585
BATF	0.688043	0.693585
ZCCHC6	0.691975	0.693585
DEPDC5	2.99574	0.693585
IL17RA	0.551323	0.693585
NCF2	22.6281	0.693585
YEATS4	1.52963	0.693585
CCDC146	2.59364	0.693585
LRRC37A2	1.53384	0.693585
HSD17B10	1.0457	0.693585
SHISA5	0.908324	0.693585
TRIM14	0.742751	0.693585
FUOM	3.00663	0.693585
CLK1	0.417355	0.693585
MT1L	3.32587	0.693585
EEF1D	0.474685	0.693585
B3GAT1	24.9797	0.693585
GLUD1P3	2.53396	0.693585
GTF2F1	0.80646	0.693585
HLA-E	0.464809	0.693585
USP22	0.638061	0.693585
PACRGL	1.31902	0.693585
PKP4	20.4439	0.693585
TUBA4A	0.520932	0.693585
MTUS2	24.5324	0.693585
MAP9	2.80385	0.693585
COX7A2L	1.29035	0.693585
PTOV1	1.24499	0.693585
HLA-DQA1	0.780621	0.693585
RBM6	0.587646	0.693585
CEP76	2.49465	0.693585
TTC24	2.91161	0.693585
SLC25A4	1.41817	0.693585
LOC100289361	24.2894	0.693585
CSNK2A3	4.96036	0.693585
MAP6	23.6558	0.693585
VILL	1.71464	0.693585
KIAA0895	5.96998	0.693585
ZBTB39	24.9633	0.693585
KIAA1328	7.01678	0.693585
PSMD3	1.3009	0.693585
MRPS18B	1.03636	0.693585
MIF	0.502817	0.693585
TLR1	24.8879	0.693585
WDR63	24.7566	0.693585
SRSF5	0.402288	0.693585
PTPN6	1.05953	0.693585
TMEM88	24.1454	0.693585
MAP3K6	24.9791	0.693585
DYRK1A	1.4307	0.693585
PSMD5	0.907322	0.693585
WRNIP1	2.33396	0.693585
RNPEP	2.23659	0.693585
NMRAL1	1.29479	0.693585
CLPB	24.3269	0.693585
C15orf37	3.81294	0.693585
DAP	1.34164	0.693585
KLHL25	1.57971	0.693585
MIF4GD	1.82509	0.693585
HTR2B	5.25429	0.693585
DNAL4	2.51608	0.693585
RPL18A	0.360704	0.693585
ST7	4.43257	0.693585
LMBR1	2.15385	0.693585
CHD8	0.830864	0.693585
ST7L	2.71111	0.693585
EXTL3	23.2399	0.693585
PSME3	0.725807	0.693585
NFIC	1.88354	0.693585
GBAP1	23.9496	0.693585
GLYCTK	2.30714	0.693585
MRPS30	0.800782	0.693585
LOC100507206	3.78093	0.693585
SUCLG1	0.980087	0.693585
CHMP3	0.84955	0.693585
SEC24C	0.842062	0.693585
CYB561D2	1.27816	0.693585
SKIV2L	1.05623	0.693585
DICER1	1.20525	0.693585
ZNF627	5.76147	0.693585
KDM2A	0.487968	0.693585
LAIR2	23.7953	0.693585
TMEM11	0.704245	0.693585
DCDC2B	5.49833	0.693585
SP4	0.71293	0.693585
C5orf30	2.56375	0.693585
TMEM208	1.13639	0.693585
LRSAM1	1.9258	0.693585
TMEM117	5.80752	0.693585
SLC35D2	24.1225	0.693585
PDCD1	0.71248	0.693585
KIAA0753	2.9602	0.693585
METTL22	24.4506	0.693585
ARHGAP17	0.943987	0.693585
SAMD10	24.7827	0.693585
XIST	0.469084	0.693585
PSKH1	2.95255	0.693585
FAM27A	2.10185	0.693585
WDR24	2.17718	0.693585
IL10RA	0.656528	0.693585
PYGO2	1.32021	0.693585
C15orf61	1.48042	0.693585
ANKIB1	1.79417	0.693585
PDZK1P1	22.0807	0.693585
MYH7B	6.15442	0.693585
AGAP1	8.18185	0.693585
DUSP7	3.13954	0.693585
RAB11B	1.03448	0.693585
IRAK1	0.973065	0.693585
BAG3	0.660426	0.693585
MGC39372	24.9522	0.693585
WIBG	24.0534	0.693585
PPIF	1.43543	0.693585
ACY1	21.413	0.693585
LINC00612	5.96045	0.693585
ZNF232	4.42156	0.693585
MORC2-AS1	25.0114	0.693585
ORAI3	5.17948	0.693585
FAM45A	2.98329	0.693585
NAGA	2.3675	0.693585
CHPF	6.21643	0.693585
ATF6B	1.21638	0.693585
ATP6V1C1	0.996217	0.693585
SNRNP25	1.22479	0.693585
GDPD2	2.34317	0.693585
GLS	0.615765	0.693585
FBLN1	2.22426	0.693585
GMPR2	1.32379	0.693585
GNAS	0.424664	0.693585
EIF4ENIF1	1.56812	0.693585
PSMC3IP	2.21574	0.693585
DDX42	1.41723	0.693585
GSE1	1.03225	0.693585
ENKD1	2.36889	0.693585
PPM1F	8.4536	0.693585
ARL15	2.76052	0.693585
IL2RB	0.794796	0.693585
MCOLN1	2.06567	0.693585
PLA2G7	5.70401	0.693585
LFNG	5.9885	0.693585
TAF7	0.489479	0.693585
E2F5	23.686	0.693585
RPPH1	3.81022	0.693585
FGFR1OP2	0.768815	0.693585
NUDT13	3.23393	0.693585
ALOX5AP	0.906192	0.693585
TIGD6	3.87823	0.693585
ADCY7	1.08714	0.693585
RPRD1B	0.979335	0.693585
IER2	0.501881	0.693585
ZNF675	1.43971	0.693585
HUWE1	0.633074	0.693585
LIN37	1.05361	0.693585
HLA-DPB2	0.697427	0.693585
FTSJD1	1.60635	0.693585
MLEC	1.55324	0.693585
BRE	1.23248	0.693585
FBXL12	0.963954	0.693585
BLOC1S4	1.95768	0.693585
ITM2C	0.738646	0.693585
CLEC4C	1.36337	0.693585
PLEKHA3	1.57883	0.693585
ASB3	1.66717	0.693585
ZNF267	0.689908	0.693585
VPS13A	1.0425	0.693585
LENG8	1.02989	0.693585
ELF4	1.63111	0.693585
MCEE	22.3192	0.693585
WEE1	0.944644	0.693585
MGAT1	0.789187	0.693585
EFCAB7	4.37789	0.693585
UBE2S	2.0563	0.693585
SLC34A2	5.88831	0.693585
IL1RN	8.16493	0.693585
SLC25A35	2.77109	0.693585
RNF219	1.67046	0.693585
LOC613037	0.445092	0.693585
RAD23A	0.600739	0.693585
GPD1L	24.3563	0.693585
ZNF14	1.41023	0.693585
PELP1	1.9252	0.693585
MYO1G	0.866763	0.693585
SAP30BP	0.538862	0.693585
WDR46	1.00679	0.693585
NONO	0.4462	0.693585
SRRD	1.37039	0.693585
KANSL3	1.68494	0.693585
ELL3	22.0274	0.693585
FAM173A	2.11579	0.693585
FAM162B	23.0059	0.693585
HNRNPC	0.406129	0.693585
IMPDH2	0.735991	0.693585
RNF214	24.1785	0.693585
STAU2	1.51164	0.693585
MZT1	1.31536	0.693585
KRBA1	3.06337	0.693585
ETNK1	0.644262	0.693585
PDS5B	0.950959	0.693585
RAC1	0.884782	0.693585
PWWP2B	24.5974	0.693585
PEX12	4.48364	0.693585
PDE5A	8.99009	0.693585
FRS2	2.29723	0.693585
FNBP4	0.497059	0.693585
DVL2	1.60428	0.693585
PDCD5	0.90034	0.693585
TRAF7	1.38022	0.693585
SLC39A3	1.39877	0.693585
GPKOW	0.945596	0.693585
CENPK	1.55365	0.693585
AACS	2.02268	0.693585
HIST4H4	21.662	0.693585
NUDT22	1.22837	0.693585
NPL	9.00981	0.693585
ZNF222	24.7252	0.693585
TAF10	2.17978	0.693585
TCP1	0.421969	0.693585
DTX2	1.75427	0.693585
PDHB	0.888268	0.693585
APOBR	5.84566	0.693585
SOX5	23.3042	0.693585
TOB1-AS1	23.5928	0.693585
CCDC117	0.64692	0.693585
RSBN1L-AS1	0.888035	0.693585
ACER3	4.12915	0.693585
TYMP	1.20908	0.693585
RBM45	3.91666	0.693585
TMEM160	1.65126	0.693585
NDFIP2	1.07922	0.693585
ZNF816	3.39416	0.693585
CTSH	24.0862	0.693585
FAM27B	2.32924	0.693585
BZRAP1-AS1	1.56257	0.693585
FCER2	24.5342	0.693585
RAB27A	0.400202	0.693585
NDRG1	0.768949	0.693585
FAM103A1	0.665819	0.693585
SAMM50	1.66685	0.693585
P2RX5	1.18702	0.693585
ARNT	1.04798	0.693585
NEXN	22.116	0.693585
SH3GL1	1.60458	0.693585
ZNF862	8.60135	0.693585
EP400NL	2.46192	0.693585
HIST1H1B	24.5376	0.693585
PPP1R14B	1.62382	0.693585
ZNF441	2.02597	0.693585
ZNF583	6.88101	0.693585
YTHDC1	0.410447	0.693585
ITGA4	0.592855	0.693585
PARP15	0.887115	0.693585
PPP1CA	0.706463	0.693585
RNF19A	0.419477	0.693585
TRMT13	1.54776	0.693585
KDM2B	0.852926	0.693585
ARFGAP1	1.3862	0.693585
CEP85L	0.778555	0.693585
SLX1B	0.833521	0.693585
SLX1A	0.833521	0.693585
RRP1	1.22124	0.693585
ZNF571	8.40315	0.693585
RASD1	2.26684	0.693585
DCAF15	1.71042	0.693585
PLK1	24.4182	0.693585
PPP1R2	0.451289	0.693585
ZNF91	0.731781	0.693585
LOC100862671	23.8192	0.693585
BCL2L13	1.18915	0.693585
ZC4H2	24.4842	0.693585
PRC1	1.70897	0.693585
FAM228B	23.3414	0.693585
XYLT2	3.77595	0.693585
C17orf96	3.97663	0.693585
RIC8B	2.62525	0.693585
GAS7	0.974455	0.693585
SRR	4.65125	0.693585
HOXB2	4.42121	0.693585
PDCL3	0.707581	0.693585
C1QTNF1	2.75561	0.693585
RTTN	1.59107	0.693585
HTATIP2	1.30858	0.693585
KIAA1109	1.09436	0.693585
MKL2	3.56161	0.693585
NCOA3	0.713624	0.693585
LINC00668	1.19974	0.693585
STAMBP	1.52081	0.693585
BACH1	0.772454	0.693585
GSK3A	5.452	0.693585
TNFSF9	0.960633	0.693585
MYO5B	8.54038	0.693585
ATP2C1	0.832823	0.693585
MKKS	3.93883	0.693585
CEP97	3.25298	0.693585
E4F1	1.06315	0.693585
GTPBP3	0.590329	0.693585
SIRPG	0.814286	0.693585
FLYWCH1	4.08314	0.693585
PUS3	1.92545	0.693585
FERMT3	0.938729	0.693585
LYRM1	4.19864	0.693585
HIVEP3	1.05163	0.693585
JAKMIP1	1.22621	0.693585
TRPV2	1.02225	0.693585
CLN3	1.46236	0.693585
LOC387895	1.98875	0.693585
SLC44A2	0.872984	0.693585
RAB12	1.40699	0.693585
PSMG1	7.63325	0.693585
BIN1	0.81598	0.693585
KRTAP4-8	19.3072	0.693585
CKS2	0.653788	0.693585
WASF2	0.662602	0.693585
LRP5	1.71019	0.693585
PNPLA6	1.46531	0.693585
ATP11B	1.07011	0.693585
ARAP1	1.14238	0.693585
C7orf49	3.55803	0.693585
MAP7D2	23.8405	0.693585
CCDC88C	0.946152	0.693585
WDHD1	23.0666	0.693585
CBX6	1.6498	0.693585
GID4	2.37393	0.693585
GALNT3	3.01855	0.693585
KRTAP4-6	19.9862	0.693585
ZDHHC24	1.88456	0.693585
EBF1	21.9376	0.693585
CEP128	2.18092	0.693585
MTOR-AS1	21.4814	0.693585
FKBP1B	4.20944	0.693585
PCGF3	1.31242	0.693585
FAM108B1	0.962034	0.693585
HNRNPL	0.388968	0.693585
TTC16	24.6581	0.693585
SLC25A20	3.81485	0.693585
DENND3	1.93863	0.693585
GRAP2	1.17114	0.693585
DCAF4L1	3.14026	0.693585
POLR3B	4.24068	0.693585
ZNF428	1.88588	0.693585
PSMD7	0.547337	0.693585
ENDOV	2.70471	0.693585
JUNB	0.511639	0.693585
TAF1B	1.41131	0.693585
LIPA	1.90086	0.693585
NDNL2	1.40076	0.693585
STXBP5	7.9424	0.693585
ATAD3B	1.08044	0.693585
ZNF296	1.86328	0.693585
ZNF93	2.48725	0.693585
TNRC18	3.37761	0.693585
MPP5	2.11776	0.693585
DPP8	0.898352	0.693585
STAM	1.02353	0.693585
UBXN2B	0.590919	0.693585
HLA-DRA	0.569432	0.693585
MLL2	0.875843	0.693585
BAD	1.12681	0.693585
HNRNPU-AS1	1.03636	0.693585
TMC6	0.75572	0.693585
ICT1	1.39934	0.693585
LOC641367	2.10771	0.693585
GAGE1	1.49544	0.693585
ZNF394	0.480221	0.693585
PAG1	0.497002	0.693585
AGO2	0.721235	0.693585
REXO1	1.89362	0.693585
B4GALT2	23.956	0.693585
PRDM7	1.60513	0.693585
AURKC	22.2517	0.693585
GIPC2	23.5924	0.693585
NEIL1	22.463	0.693585
SH3BP2	0.536424	0.693585
C16orf80	0.634355	0.693585
TTLL5	0.910196	0.693585
MEF2C	3.00719	0.693585
IDUA	2.89262	0.693585
ATL1	1.51511	0.693585
TRIM11	1.39713	0.693585
HMGN2	0.440964	0.693585
FAM156A	1.71065	0.693585
BAZ1B	0.955171	0.693585
E2F6	1.95945	0.693585
TMEM184B	1.83919	0.693585
CARKD	1.49578	0.693585
TSN	0.769904	0.693585
ASH1L-AS1	0.934775	0.693585
ZNF322	2.35122	0.693585
TLR4	3.25975	0.693585
MZT2A	6.94195	0.693585
NUDCD2	1.60544	0.693585
NEURL4	4.21482	0.693585
SH3BP5	1.36848	0.693585
OSBPL5	24.646	0.693585
NDUFAF1	0.723858	0.693585
RPL14	0.421503	0.693585
TMX2	0.817392	0.693585
SRGAP2	7.53995	0.693585
PIK3C2A	0.575008	0.693585
PMPCA	0.85516	0.693585
GPX7	2.87115	0.693585
FCRL3	0.720957	0.693585
ZNF821	1.09613	0.693585
TEX14	6.69181	0.693585
MSH6	0.897545	0.693585
LGALS3	0.886095	0.693585
OGDH	0.501308	0.693585
PPIAL4F	2.67697	0.693585
PPIAL4D	2.67697	0.693585
LCP2	0.727195	0.693585
CC2D1A	1.80052	0.693585
UCP2	0.546721	0.693585
AOC2	23.8094	0.693585
ZNF415	1.37242	0.693585
MOB3C	1.5173	0.693585
PPP1R1C	23.9173	0.693585
MYL12B	0.432148	0.693585
PRICKLE1	23.9984	0.693585
PPIG	0.587826	0.693585
TRIM41	23.1852	0.693585
PLCG2	0.83428	0.693585
ZBTB14	23.8286	0.693585
LOC284454	0.394174	0.693585
PLEKHG1	1.1501	0.693585
TLE2	24.4169	0.693585
RAP2C	0.756454	0.693585
P4HTM	1.55268	0.693585
EXD2	4.44056	0.693585
FAM105B	0.671522	0.693585
SUMO1P1	2.46079	0.693585
DUSP1	0.496641	0.693585
TMEM120A	1.42017	0.693585
C18orf25	0.84433	0.693585
FZD5	22.4232	0.693585
PIGG	1.16637	0.693585
DMAP1	1.28917	0.693585
IL9R	23.7867	0.693585
MPDU1	1.20603	0.693585
CNN2	0.555623	0.693585
ALG14	23.3245	0.693585
DPH1	1.11211	0.693585
SAFB	0.607776	0.693585
ZNF503-AS1	2.05832	0.693585
KIAA1429	0.903351	0.693585
PIGK	4.08618	0.693585
HPS3	1.69272	0.693585
RAD21	0.593224	0.693585
LOC401010	1.62221	0.693585
N4BP2L2-IT2	7.27647	0.693585
SH3YL1	24.4032	0.693585
UBXN4	0.536464	0.693585
RHOBTB2	2.78941	0.693585
SPDYE6	4.6742	0.693585
CYTH3	20.8664	0.693585
TRIM26	0.603771	0.693585
LYG1	23.6732	0.693585
HEXIM2	24.3436	0.693585
LRRC10	0.633327	0.693585
SNORA77	1.88389	0.693585
CELF6	24.0849	0.693585
COPS7B	1.33632	0.693585
IER5L	22.1211	0.693585
C15orf62	24.3801	0.693585
DDHD2	0.920318	0.693585
FRMD4A	2.18934	0.693585
TESPA1	0.692465	0.693585
TMTC2	22.8842	0.693585
CMC2	0.538205	0.693585
PTMS	1.35961	0.693585
LOC653653	2.27698	0.693585
PPAT	1.46728	0.693585
PLCXD2	0.949376	0.693585
MAP3K4	1.38865	0.693585
RHPN2	0.585586	0.693585
PIAS4	1.18764	0.693585
FARP2	3.1484	0.693585
DNA2	23.8733	0.693585
BOLA1	23.9378	0.693585
TAOK2	1.75024	0.693585
PVRIG	0.89527	0.693585
NXT2	1.64144	0.693585
MARS2	2.53913	0.693585
ZCWPW1	22.269	0.693585
CCDC167	1.07994	0.693585
NUMB	1.27011	0.693585
RUSC1	2.0309	0.693585
LOC100288198	2.86556	0.693585
PRR5L	1.77461	0.693585
CBLL1	0.678482	0.693585
ALDH2	23.7648	0.693585
SOX4	20.6401	0.693585
MAD2L1	23.7342	0.693585
KRTAP4-7	21.706	0.693585
CBX8	23.9067	0.693585
OIP5	22.6178	0.693585
LINC00659	23.7491	0.693585
SIGMAR1	1.28126	0.693585
LRIG2	1.57893	0.693585
NRSN2	23.6022	0.693585
MED19	0.745647	0.693585
SEMA6A	23.6288	0.693585
GAS5-AS1	21.3632	0.693585
CHTF18	2.31592	0.693585
PRELID1	0.642936	0.693585
LOC255654	23.7492	0.693585
ACPT	21.3734	0.693585
FLJ12334	22.4435	0.693585
GSPT2	23.483	0.693585
MRPL38	0.885845	0.693585
ID1	1.28227	0.693585
PPAP2C	23.6695	0.693585
OS9	0.611382	0.693585
LOC100132352	0.714359	0.693585
ZFP106	0.4519	0.693585
CXorf23	0.820156	0.693585
DLG3	24.17	0.693585
CNKSR1	24.3241	0.693585
ELOVL4	1.63427	0.693585
MAP3K2	0.526907	0.693585
LOC338799	2.16645	0.693585
TACR2	5.07148	0.693585
LOC100133286	3.43553	0.693585
ELTD1	24.6197	0.693585
ZNF71	24.5745	0.693585
NLRP9	8.20247	0.693585
CCRN4L	0.577383	0.693585
ZNF439	3.30392	0.693585
KRTAP4-9	21.3024	0.693585
BTBD6	3.89857	0.693585
NAGLU	23.703	0.693585
CCSER1	1.60421	0.693585
TMEM70	0.68684	0.693585
OSCAR	1.12048	0.693585
N6AMT1	22.5356	0.693585
OVOL3	20.247	0.693585
EIF1	0.331095	0.693585
TMPRSS2	23.3041	0.693585
ADCK5	2.36997	0.693585
RUVBL1	1.29452	0.693585
TRIM8	1.38138	0.693585
RANBP9	1.14666	0.693585
SULF2	22.5874	0.693585
ARHGAP11B	3.35041	0.693585
PDAP1	0.681346	0.693585
WWC1	0.485966	0.693585
RPLP1	0.326249	0.693585
GIMAP6	1.90089	0.693585
DIEXF	0.880145	0.693585
PABPC5	24.2107	0.693585
WDR47	0.688957	0.693585
HSD17B4	5.18714	0.693585
ATL2	1.19155	0.693585
FLYWCH2	1.8226	0.693585
ATF5	1.6049	0.693585
DDIT4L	22.6497	0.693585
LIME1	0.731629	0.693585
PTGDS	23.6799	0.693585
MTVR2	23.2792	0.693585
CSNK1G2	0.900349	0.693585
APOBEC3C	0.486844	0.693585
PDCD11	1.88779	0.693585
NCR1	2.76414	0.693585
PAIP1	0.841039	0.693585
MT1E	1.14301	0.693585
TMEM244	21.1413	0.693585
SENP1	1.18064	0.693585
STARD7	0.527877	0.693585
F8A1	6.75675	0.693585
PDK2	24.5908	0.693585
RAD51C	2.35514	0.693585
SSU72	0.823039	0.693585
NR2E1	6.22021	0.693585
TMEM215	23.2038	0.693585
DDX41	1.00658	0.693585
CXCR6	1.08772	0.693585
CCBL1	6.51968	0.693585
FLJ31662	0.417045	0.693585
ANXA6	0.66333	0.693585
RNASEH2B-AS1	19.3527	0.693585
ZBTB22	24.3816	0.693585
THOC6	1.87628	0.693585
HNRNPUL1	0.477238	0.693585
SYNE3	1.95517	0.693585
DENND6B	4.58073	0.693585
DKFZP586I1420	1.62293	0.693585
ROCK1	0.554246	0.693585
CPSF4	23.7813	0.693585
ALDH6A1	7.62456	0.693585
AGTRAP	1.36301	0.693585
MAPT	21.7365	0.693585
ARL6	23.1388	0.693585
TYRO3	7.72237	0.693585
C16orf55	1.27548	0.693585
MPZL2	1.55434	0.693585
ATHL1	0.63685	0.693585
DIAPH2	3.50163	0.693585
TGFBI	2.6608	0.693585
RNASEH2B	1.03196	0.693585
LLGL2	1.68927	0.693585
CCL23	21.9133	0.693585
DNAJA4	0.497004	0.693585
PREB	1.63736	0.693585
NBPF10	0.590229	0.693585
DGKQ	1.56194	0.693585
RBMX	0.465684	0.693585
FTH1	0.394486	0.693585
TCAP	23.328	0.693585
B4GALNT1	23.9739	0.693585
NUDT18	3.46971	0.693585
KRTAP4-5	18.6387	0.693585
C19orf71	22.5097	0.693585
FAM83G	23.6719	0.693585
C1orf112	7.88544	0.693585
CCL19	4.28912	0.693585
PHF7	22.6644	0.693585
C12orf76	24.9453	0.693585
CXCR3	0.58252	0.693585
GSTZ1	23.8564	0.693585
WASH1	0.879802	0.693585
GORASP2	0.652802	0.693585
FANCE	3.08546	0.693585
MAP2K7	1.21944	0.693585
LOC541471	0.713422	0.693585
MYD88	0.809341	0.693585
GLTPD1	5.56782	0.693585
ACTN4	0.701308	0.693585
WDR67	1.97576	0.693585
SPPL2B	1.5536	0.693585
POLR1B	1.04804	0.693585
ANKRD23	2.14101	0.693585
LOC100128822	24.0158	0.693585
GHITM	0.539845	0.693585
LOC653786	3.38802	0.693585
TMEM81	6.65075	0.693585
LOC100506668	24.2209	0.693585
RPS15AP10	1.80136	0.693585
EZH2	0.705311	0.693585
AP1G1	0.54796	0.693585
ANK2	21.2572	0.693585
CRHR2	20.5848	0.693585
WAPAL	0.885437	0.693585
CCDC77	6.93852	0.693585
CDCA7	1.90632	0.693585
ESPL1	5.95366	0.693585
KCNQ5	23.2336	0.693585
LOC643529	6.01523	0.693585
ZNF208	0.596555	0.693585
SEC14L3	2.133	0.693585
FAM184A	2.67685	0.693585
GFI1	9.15726	0.693585
AAMDC	6.64274	0.693585
ZMYND19	19.4003	0.693585
POMT2	22.9718	0.693585
SERP2	23.2862	0.693585
NRP1	24.1584	0.693585
TNFSF13	5.37542	0.693585
CD2BP2	0.735645	0.693585
EIF3CL	8.5613	0.693585
THOP1	2.13482	0.693585
THAP7-AS1	1.80332	0.693585
POLQ	23.0824	0.693585
GGA2	0.495811	0.693585
RLF	0.548869	0.693585
WDR91	0.711259	0.693585
KLRC4-KLRK1	0.902606	0.693585
SLC38A3	19.8994	0.693585
LNX1	1.79535	0.693585
HSPB9	23.0443	0.693585
SRD5A3-AS1	2.13096	0.693585
MIPEPP3	20.6697	0.693585
SALL2	22.6342	0.693585
MSL2	0.882378	0.693585
NBL1	2.10454	0.693585
PTTG1	0.655059	0.693585
DENND5A	2.11542	0.693585
ADAM20	20.2788	0.693585
RELA	0.540473	0.693585
C19orf59	22.7995	0.693585
MDN1	1.23711	0.693585
COPS7A	1.50215	0.693585
POLD1	5.57526	0.693585
SLX4	0.842991	0.693585
CYFIP1	23.4152	0.693585
LOC100507564	23.9403	0.693585
KAT2B	1.94252	0.693585
UBE2T	24.8068	0.693585
PLCD4	20.8665	0.693585
ASAP1-IT1	24.1221	0.693585
SYNM	22.3653	0.693585
LOC440311	6.11497	0.693585
C16orf72	0.930882	0.693585
TMEM251	23.8106	0.693585
ZNF800	0.6774	0.693585
DERL3	23.1016	0.693585
NSF	1.0674	0.693585
ST6GALNAC6	0.793725	0.693585
SF3B2	0.481037	0.693585
RRAD	24.4656	0.693585
ESAM	24.533	0.693585
AHR	0.416911	0.693585
SLC30A9	0.916338	0.693585
ATP11C	1.54595	0.693585
STK11	2.8298	0.693585
ZNF418	3.69296	0.693585
SGSH	1.37281	0.693585
CYB5RL	1.74486	0.693585
HIST2H2AB	3.10774	0.693585
DNAJB4	0.630186	0.693585
LRFN4	4.7936	0.693585
LOC100130075	3.67043	0.693585
SNORA63	1.22172	0.693585
EMC9	1.57825	0.693585
RAB1B	0.63724	0.693585
IL3RA	3.94794	0.693585
LINC00691	1.71433	0.693585
AARS	1.67225	0.693585
GOLGA8EP	5.28315	0.693585
VWA5A	23.6376	0.693585
AURKA	1.31696	0.693585
MRPS17	1.84213	0.693585
FAM179A	1.29623	0.693585
GNL1	0.728079	0.693585
PRR12	22.3879	0.693585
ZMYND10	21.9814	0.693585
ANKRD10	0.803674	0.693585
ATG16L1	0.839511	0.693585
PIGY	0.790195	0.693585
PYURF	0.790195	0.693585
MAST4	2.78524	0.693585
SNAP23	0.527949	0.693585
SLC35E4	1.0068	0.693585
MCM9	2.0256	0.693585
DNM1	21.982	0.693585
MORF4L2-AS1	2.26233	0.693585
VAMP2	0.459913	0.693585
ADC	21.9851	0.693585
ZNF25	7.59424	0.693585
LOC255167	1.92052	0.693585
PTER	2.16161	0.693585
EHMT1	0.854505	0.693585
MSTO2P	1.36053	0.693585
THBS1	2.5341	0.693585
MST1	6.96786	0.693585
MLYCD	22.6915	0.693585
FAM72B	21.436	0.693585
IL10RB	1.05092	0.693585
MED28	0.626511	0.693585
TMEM161A	1.51464	0.693585
GOLGA6L10	1.95691	0.693585
DDX28	1.7665	0.693585
C2orf27A	21.1617	0.693585
PPP2R5A	1.10738	0.693585
SP2	0.848093	0.693585
CYP2D6	2.64553	0.693585
WIPF3	0.691465	0.693585
RPL13AP6	0.974513	0.693585
ZNF276	0.559592	0.693585
WDR83OS	0.578858	0.693585
GNB2L1	0.435113	0.693585
ZDHHC20	0.459181	0.693585
NT5C	0.964213	0.693585
LOC100630918	23.5504	0.693585
RECQL5	2.59256	0.693585
ENPP4	1.47991	0.693585
SLC1A5	0.537081	0.693585
TET2	0.619781	0.693585
WDR13	1.10578	0.693585
HINT3	0.403558	0.693585
C14orf93	6.0233	0.693585
CDC6	0.857995	0.693585
FAM193A	1.41288	0.693585
NFATC1	1.05783	0.693585
GMEB2	1.49253	0.693585
TIRAP	1.83437	0.693585
TTC9C	1.19946	0.693585
FAM120AOS	1.16417	0.693585
SELPLG	0.538774	0.693585
KIAA1430	1.11922	0.693585
ELAVL3	23.025	0.693585
LOC100506100	22.6363	0.693585
ANKRD52	1.44026	0.693585
GADD45B	0.465787	0.693585
ZNF500	2.42324	0.693585
MUL1	1.01708	0.693585
DNAJC30	1.17203	0.693585
HSD17B8	2.07384	0.693585
ZFP36	0.378656	0.693585
XCL1	0.708152	0.693585
ARHGAP25	0.786697	0.693585
EIF4EBP3	2.43911	0.693585
ITGAM	4.74438	0.693585
NACA	0.39434	0.693585
ZER1	1.35308	0.693585
WASH2P	0.730401	0.693585
UBE2Z	0.810941	0.693585
NSFP1	1.30579	0.693585
F2R	0.49865	0.693585
HP07349	3.88121	0.693585
RNF8	0.715285	0.693585
SNX25	1.72137	0.693585
THOC1	0.940011	0.693585
HIST1H2AJ	4.18543	0.693585
MYO19	1.17264	0.693585
PRICKLE3	23.4103	0.693585
OTOF	24.3334	0.693585
SNX30	24.5467	0.693585
POLE3	0.595215	0.693585
RIPK3	2.32361	0.693585
TTN-AS1	1.27737	0.693585
SNX24	22.5354	0.693585
KAT2A	4.13862	0.693585
DLEU1	23.4969	0.693585
METRN	22.1228	0.693585
ING3	0.73798	0.693585
LDB1	1.30802	0.693585
STXBP2	0.813161	0.693585
KISS1R	23.8431	0.693585
TWF2	0.874623	0.693585
VPS37A	1.03614	0.693585
NAB1	0.573776	0.693585
SLC25A5-AS1	3.39434	0.693585
MICAL2	23.4565	0.693585
EFCAB4B	1.53328	0.693585
SNORA75	19.4776	0.693585
NQO2	1.80033	0.693585
RARG	23.843	0.693585
FKBP1AP1	0.822601	0.693585
C17orf62	0.880937	0.693585
HAR1B	4.11845	0.693585
SPATA17	3.49691	0.693585
UCKL1	0.776516	0.693585
LEKR1	21.7229	0.693585
CXorf65	1.38075	0.693585
PYGB	1.22441	0.693585
CCND2	0.524017	0.693585
CCDC148	0.956093	0.693585
ARL8A	1.76659	0.693585
VOPP1	0.974849	0.693585
FAM21C	0.851381	0.693585
TMX2-CTNND1	5.19067	0.693585
KHNYN	1.00554	0.693585
RBCK1	0.791686	0.693585
RAD51L3-RFFL	0.605512	0.693585
FSCN2	22.2477	0.693585
ZNF384	0.7105	0.693585
TXNRD2	24.4006	0.693585
CDK16	0.699025	0.693585
RPL21P44	0.729805	0.693585
NFE2L3	2.56471	0.693585
PDZK1	1.70986	0.693585
BRICD5	23.684	0.693585
FAM53C	0.790458	0.693585
ZP3	4.01041	0.693585
POT1	3.45682	0.693585
METTL13	1.941	0.693585
DDX43	22.0388	0.693585
TMEM9B-AS1	5.57161	0.693585
SH2B1	1.46654	0.693585
MVK	1.52753	0.693585
RAB11A	0.475485	0.693585
YTHDF3	0.612437	0.693585
HSBP1	0.606623	0.693585
RNF149	0.428303	0.693585
C11orf48	0.661876	0.693585
ZFP64	0.678623	0.693585
RMND1	0.78433	0.693585
EWSR1	0.411725	0.693585
SP140	0.678465	0.693585
ARSF	1.39074	0.693585
TBC1D2B	0.925689	0.693585
TMBIM1	0.550074	0.693585
KEAP1	1.09021	0.693585
MRPS5	0.785001	0.693585
TSSC1	1.55123	0.693585
IARS2	1.64625	0.693585
RNF213	0.374746	0.693585
SNX17	0.820389	0.693585
LINC00615	2.62995	0.693585
TMEM154	1.13894	0.693585
PRPF19	2.37408	0.693585
RAB6B	21.7264	0.693585
ZNF558	9.08352	0.693585
TAF4	1.76074	0.693585
RAB11FIP3	3.98126	0.693585
METTL23	0.787538	0.693585
KCTD11	7.66592	0.693585
BEND3P3	0.962828	0.693585
HSPA5	0.416383	0.693585
POLR2C	1.1027	0.693585
CCDC82	1.04145	0.693585
MORN3	3.77334	0.693585
GRAPL	2.50939	0.693585
LCN10	21.5957	0.693585
SCAMP2	0.723856	0.693585
STX4	1.05392	0.693585
RBM44	23.5497	0.693585
LAMA5	20.8135	0.693585
ARMC1	0.871452	0.693585
NDUFB6	0.58287	0.693585
ZFC3H1	0.407853	0.693585
NDUFB9	0.596187	0.693585
PGC	23.0483	0.693585
LRRC16B	3.94132	0.693585
ACTR1B	1.76955	0.693585
CENPP	5.09563	0.693585
SMARCC2	0.611605	0.693585
AKIRIN2	0.605708	0.693585
CTNNBL1	0.899272	0.693585
ITPRIPL1	1.50831	0.693585
KAT8	21.4641	0.693585
GLB1	1.56424	0.693585
ZNF767	1.43639	0.693585
SIRT7	0.915455	0.693585
HEBP2	4.01905	0.693585
NCF4	8.57108	0.693585
RNF167	0.577956	0.693585
AGAP6	1.12562	0.693585
MED26	1.23868	0.693585
CLPP	0.718074	0.693585
SRC	22.5602	0.693585
SARS2	1.50472	0.693585
RAD18	1.00873	0.693585
FAM214A	0.896433	0.693585
NME2	0.694537	0.693585
ELMSAN1	0.454383	0.693585
FGFBP3	3.62935	0.693585
ZNF702P	0.721939	0.693585
HCG17	21.6662	0.693585
PAPD5	0.572205	0.693585
SSH3	24.0026	0.693585
LRCH3	0.903074	0.693585
SLC26A1	23.7129	0.693585
DNAJC15	0.791756	0.693585
DLEU7	21.5753	0.693585
HDDC3	6.29407	0.693585
UBXN6	1.52808	0.693585
PIGL	1.43582	0.693585
RHBDD2	0.473513	0.693585
ARHGAP11A	0.69259	0.693585
LOC158696	0.525707	0.693585
CDC42BPA	20.8933	0.693585
ZNF570	1.15527	0.693585
TCF7L1	22.8259	0.693585
SERP1	0.424747	0.693585
ZNF132	23.9983	0.693585
EXTL1	23.2622	0.693585
ZNF330	0.989842	0.693585
APOO	24.014	0.693585
GOLT1B	0.569467	0.693585
RRP8	1.00516	0.693585
NR2F6	24.5192	0.693585
MFAP3	1.04246	0.693585
CCDC132	3.59763	0.693585
TRMT61B	0.939881	0.693585
DTX1	20.8917	0.693585
SMAD6	23.0194	0.693585
HIST1H2BK	0.632597	0.693585
IFT80	2.26752	0.693585
IL20RB	23.6447	0.693585
PSD4	0.957083	0.693585
LPGAT1	0.782229	0.693585
ANKRD18DP	5.11868	0.693585
SRRT	0.503518	0.693585
BLOC1S1	0.659475	0.693585
FNTA	2.00177	0.693585
C2orf88	7.75938	0.693585
MAPK8IP1	3.13285	0.693585
VEGFB	5.00924	0.693585
RPL28	0.322431	0.693585
PSIMCT-1	11.2213	0.693585
TRIP10	24.0668	0.693585
LINS	0.793232	0.693585
CCHCR1	1.4972	0.693585
ATG16L2	1.44623	0.693585
QTRT1	1.13617	0.693585
ZNF304	1.36969	0.693585
RHBDF2	1.02298	0.693585
LOC100288637	0.767697	0.693585
LOC154092	0.977239	0.693585
ANGPTL6	23.8982	0.693585
ZFP69B	8.43327	0.693585
FAM47C	24.7885	0.693585
ANKAR	4.08328	0.693585
TVP23C-CDRT4	1.6231	0.693585
TSEN54	0.700241	0.693585
ZMYND12	6.79825	0.693585
AARSD1	1.07391	0.693585
DENND1B	1.30812	0.693585
RAP1GDS1	1.56168	0.693585
ACSS3	0.845562	0.693585
MAPK14	1.7022	0.693585
SCARNA16	21.1852	0.693585
NCOA4	0.584097	0.693585
TNKS1BP1	2.3631	0.693585
C1orf200	4.55005	0.693585
PROSC	0.832841	0.693585
FLJ36000	1.46834	0.693585
PRR13	0.38597	0.693585
SLC43A2	22.6957	0.693585
ZNF280D	4.81064	0.693585
UGT2A1	1.79674	0.693585
ZNF225	3.10999	0.693585
CRCP	0.370259	0.693585
TGFBRAP1	23.3133	0.693585
[truncated: 12,446 more rows]

## Sheet: Beta Clonotype_Unexpanded
Supplemental Table 12B
Related to Figure S
Statistics for Genes Upregulated in Expanded- vs Unexpanded (t- test implemented in R using Seurat package and function FindAllMarkers)
Unexpanded	logfoldchanges	pvals_adj
PIP4K2A	2.15627	0.016412
B2M	1.53719	0.0153247
TMSB4X	1.04887	0.016753
MALAT1	0.788236	0.018922
RPS10	1.43513	0.0211524
EIF5	1.22707	0.0233712
ANXA1	1.72583	0.0285905
TSC22D3	1.37416	0.0270084
PAIP2	1.67455	0.0304824
UBB	0.948592	0.0282057
GNLY	2.70426	0.0338298
EEF1A1	0.996922	0.0306946
CDV3	1.93464	0.0356557
SF3B1	1.61297	0.0354226
RPL17	1.26565	0.0355564
TMBIM6	1.6811	0.0363776
RPL9	1.11982	0.040494
B4GALT1	1.51528	0.042777
HSPD1	1.09243	0.0437761
SIK2	3.00002	0.0484979
UQCRH	1.893	0.0508876
ARPC2	1.12278	0.0482452
WHSC1L1	1.74719	0.0556917
IFITM1	1.4303	0.0575853
RPL6	1.13479	0.0596995
RPS6	1.00856	0.0595894
RPL7	1.04895	0.0594863
UBE2B	1.29056	0.0617574
SLU7	1.78706	0.0685046
RPL4	1.18041	0.0720036
CALM1	0.999498	0.0721681
RPS29	0.746172	0.0714996
EBP	1.97302	0.0779648
SERINC1	1.48721	0.0783231
CCNH	1.42212	0.0779912
FAU	0.902477	0.0755143
RPL36AL	1.0213	0.0767679
RPL31	0.812621	0.076989
RPL21P28	1.16949	0.0790963
PTPRC	1.0823	0.083698
DDIT3	1.95315	0.0896301
CREM	1.38174	0.089643
SRGN	1.02477	0.0883686
FTL	1.20719	0.0897039
ATP1A1	2.07372	0.0922081
SNX1	2.29653	0.0931259
IST1	1.55609	0.0916461
PPIA	1.12422	0.0910287
PITPNB	2.35824	0.0952812
LRRFIP1	1.22479	0.0957404
ZFAND6	2.07996	0.103565
FAM129A	1.62786	0.105567
EIF4A3	1.37471	0.105232
RPL7A	1.38464	0.106433
RPL5	1.15588	0.106888
RPL30	0.900432	0.107303
CRIP1	0.964587	0.107226
EZR	1.11942	0.108524
RPL23A	0.879025	0.112781
SKP1	1.13576	0.116055
CXCR4	0.986052	0.118422
RPS26	0.676763	0.119142
C16orf54	1.23035	0.122623
TMEM2	1.71931	0.126992
SRP72	2.34851	0.129562
FAM177A1	1.03949	0.128221
HMGB1	1.07008	0.128428
NKG7	0.961324	0.131742
HSPH1	1.10138	0.135798
ARPC3	1.52288	0.137257
XRCC5	1.77437	0.138436
MIER1	1.54145	0.138756
DYNLL1	0.999352	0.135946
LEMD3	2.54942	0.139514
DDX5	1.07234	0.142533
DNAJB6	0.881053	0.142533
CCSER2	1.63292	0.147604
HLA-B	0.598094	0.141909
MACF1	1.58916	0.150036
RPS25	0.814305	0.148106
COX6C	1.63795	0.152043
CSNK1D	1.16994	0.152151
PCNP	1.80846	0.154847
CCT3	1.51498	0.155011
TLE3	1.51992	0.155641
PGK1	1.38118	0.155327
CDADC1	3.03222	0.158054
TRMU	3.04997	0.158054
CLIC1	1.25848	0.15557
MORF4L1	1.35444	0.157263
ANXA2	1.6661	0.157686
DDX6	1.63928	0.158604
SKIL	1.14345	0.157576
HSPE1	1.01628	0.159256
MYL6	0.970007	0.160285
CDC42	1.0447	0.16278
HLA-C	0.595669	0.158009
UBA6	1.82327	0.166594
CD58	1.92977	0.16663
ELP2	2.58045	0.171168
MAGOH	1.96692	0.171466
BMS1	1.81395	0.172172
C6orf62	1.23214	0.173938
CD48	1.62056	0.174872
DRG1	2.94105	0.176947
PSENEN	2.22251	0.176275
SEC62	0.889501	0.175139
CTSW	1.55952	0.176976
CNOT2	1.66203	0.178788
SAMSN1	1.35291	0.178667
MGAT2	2.06894	0.179616
UBE2A	1.22185	0.180063
EMP3	1.1627	0.181375
PRPF40A	1.32589	0.181938
HSPA5	1.21371	0.182317
GINM1	3.19727	0.188715
ZCRB1	1.8047	0.189169
PAPOLA	1.04604	0.189496
OAZ1	0.763966	0.185849
SUPT6H	2.10812	0.192007
HNRNPK	1.25209	0.194155
SESN2	1.97266	0.196766
FAM102B	2.3792	0.197207
PRRC2C	1.03363	0.197853
CIR1	1.60071	0.200381
GPR183	1.55092	0.200097
MTF2	2.11048	0.20159
TPT1	0.898717	0.200152
CPD	2.09285	0.202437
GPBP1	1.1029	0.201755
PDCD4	1.18695	0.201968
LITAF	1.12455	0.201555
PABPC1	0.885765	0.205419
FAM32A	1.64309	0.207306
EIF3M	1.64232	0.209835
TIGIT	1.64403	0.211458
SEC31A	1.57322	0.213109
DUSP10	1.32562	0.214992
EIF3L	1.64013	0.215939
PAN3	1.38601	0.216672
IFNGR1	1.86337	0.217467
RASA1	2.71178	0.219841
CCL5	0.603754	0.216446
SPTAN1	1.62013	0.219841
CRBN	1.76883	0.222434
GPCPD1	1.42842	0.222434
MORF4L2	1.13173	0.222177
DLAT	3.55247	0.225384
MCL1	1.05846	0.224116
CAP1	1.12708	0.224869
CTSS	1.32792	0.22693
ZNF207	1.3332	0.22615
STT3B	3.34886	0.229614
SEPW1	1.14759	0.227746
PFN1	0.629007	0.22615
2007-03-01	1.52795	0.231424
APOBEC3G	1.18196	0.231583
SRSF6	0.941292	0.230797
SNRPF	1.48736	0.232535
SRI	2.0785	0.234062
EMB	1.50023	0.233839
COX7B	0.950041	0.231759
RPS27	0.523728	0.230044
PFDN4	1.93339	0.236915
ETF1	1.28901	0.236915
KLRG1	1.61099	0.2375
DBI	1.26804	0.236915
CTNNB1	1.15489	0.238038
SRSF5	0.880984	0.23916
WBSCR22	1.44228	0.241068
RPL21	0.826964	0.24023
TTC3	1.86618	0.243756
CHD2	0.98268	0.242972
S100A6	0.952616	0.244067
GSTP1	1.41898	0.247127
NDUFA1	0.93554	0.245591
SLC38A1	1.01378	0.247968
ATP6V1G1	1.09822	0.249287
VIM	0.929401	0.246692
RER1	1.99022	0.253252
CNOT1	1.92852	0.254276
NPM1	0.987239	0.253331
RNF24	3.81611	0.255683
SDHAP2	1.42969	0.253995
RPS3	0.756595	0.252401
CNOT6L	0.924058	0.252804
EEF1G	1.00337	0.25412
ELL2	1.41686	0.256868
TRAT1	1.17653	0.256327
SYPL1	2.55658	0.25929
C1orf43	1.48058	0.257867
IGF2R	2.87596	0.260629
AMICA1	1.32249	0.259495
ECH1	1.67356	0.259739
TSPYL1	0.992524	0.259643
WBP11	1.26685	0.260037
CCNC	2.58637	0.26145
SRP14	0.827465	0.259554
SUB1	0.921912	0.260161
CHMP2A	1.71192	0.26145
HSPA4	1.15244	0.260977
BLOC1S6	1.79346	0.262198
GPATCH8	1.80075	0.262149
CFL1	0.677419	0.259814
ASB7	3.42268	0.263305
YPEL5	0.927117	0.260977
CASP7	2.27807	0.263039
DDX3X	0.75769	0.260635
MFAP1	2.08239	0.2633
CD3D	0.935941	0.261741
PLEKHB2	1.32628	0.2633
EIF3E	1.37203	0.26408
OSBPL8	1.2677	0.26408
ACTR3	1.44173	0.265348
DNAJB11	1.59085	0.265699
TRA2A	0.658389	0.26335
DCP1A	1.14178	0.2667
TRMT112	1.05998	0.266483
CEBPG	2.00461	0.269196
PPIL4	1.49693	0.269052
TUBA1B	0.978253	0.267314
TXN	1.4892	0.270219
PRDX1	1.49356	0.271453
PRKCSH	2.56325	0.273528
GAPDH	0.838226	0.270529
HSP90AA1	0.55495	0.269835
RNPS1	1.17062	0.273637
CYB5D1	3.09103	0.276103
POMP	1.07812	0.27499
GDI2	1.37249	0.278952
PSMC3	1.46934	0.279818
TMEM30A	2.95346	0.28213
KLHL7	2.18653	0.282095
OST4	0.887584	0.280923
MED10	1.15281	0.281597
LAT2	5.1529	0.285115
EIF5AL1	1.15377	0.284551
SRSF7	0.6029	0.282394
DAD1	1.25801	0.285686
SNRPN	1.37914	0.285989
LOC440354	0.965578	0.28632
BTBD7	2.60951	0.289133
TCP1	0.857105	0.286894
TMED3	3.09669	0.289718
PTGES3	0.864713	0.286846
S100A10	0.841063	0.287449
GABPB1	1.33224	0.289491
PPP1CB	0.916121	0.288844
RABIF	1.55604	0.290977
OAT	1.54843	0.290943
DDX52	2.20286	0.291825
RPL39	0.644888	0.288588
NUDC	1.00165	0.291601
FAM105A	1.97184	0.293981
CD53	0.990721	0.292926
NHLRC3	5.13848	0.296092
SELK	0.763751	0.29298
MAP1LC3B2	0.957561	0.296092
PER1	1.30634	0.297074
NAA38	1.47589	0.297705
SET	0.79056	0.297813
P4HB	1.55591	0.300594
TECR	1.24305	0.300402
BIRC3	1.00128	0.300402
TNFSF8	2.63124	0.302466
GOLGB1	1.04805	0.300496
FAM96A	2.24952	0.302379
LDLRAD4	2.11546	0.302466
SPAG5	2.57181	0.303512
TMEM66	0.758274	0.300234
DIS3	1.24652	0.303271
FDFT1	1.76929	0.303271
PTMA	0.531021	0.300211
DNAJC8	1.26282	0.303271
CD81	2.30771	0.305592
KLRC3	2.19545	0.305527
RAP2B	1.72299	0.306162
CRIPT	1.81687	0.306162
FOXN2	1.38015	0.305855
CDC73	1.96481	0.307214
LOC100507577	3.3569	0.308349
CUL5	1.51145	0.30778
ATP5C1	1.70147	0.309335
TNIP2	1.822	0.309308
TSNAX	1.56815	0.310543
IARS	1.6168	0.309878
BNIP3	2.75449	0.31092
MRPS36	1.53964	0.310543
COX7C	0.880639	0.309612
NKIRAS1	3.80994	0.313178
BZW1	0.90073	0.31082
SLC33A1	2.70162	0.314241
SOD1	0.612525	0.309878
UFC1	1.34267	0.313238
TAX1BP1	0.919819	0.312699
ABHD3	1.32658	0.314089
SNURF	1.20733	0.313958
ITK	1.10044	0.316873
KIAA1432	3.90381	0.318454
VWA9	2.79375	0.31886
CREB3	1.87839	0.319186
GTF2A2	1.36669	0.318634
CCDC59	1.30038	0.319468
CSDE1	1.00344	0.319316
MAP1LC3B	0.919292	0.319958
ATP6V0E1	1.20042	0.321485
ZNF791	1.69291	0.322768
HADHA	2.04489	0.322923
PDXDC2P	1.2254	0.322768
ACSL3	2.08268	0.32375
CD46	1.58377	0.323414
SRP68	2.09023	0.324063
APMAP	1.15253	0.32387
VAV1	2.15451	0.324955
NDUFA5	1.48059	0.324534
CNTRL	1.21221	0.324122
CCT4	1.04695	0.324063
SP3	2.05529	0.326014
ZBED4	2.45663	0.326294
RBX1	1.45496	0.326365
SNX2	1.53737	0.326487
TMEM59	1.04105	0.325901
ZNF281	1.73887	0.327866
CD63	1.50543	0.328275
NPC2	4.34551	0.331155
FEZ2	4.92033	0.332144
CRLS1	3.52262	0.332043
NEDD8	1.52855	0.331614
DIAPH1	1.37915	0.331496
MKI67IP	1.4976	0.33205
HSP90AB1	0.561801	0.330357
EIF4G2	0.839589	0.332145
B3GNT7	3.01803	0.334581
RAB7A	1.31192	0.333471
DDB1	1.47125	0.334264
RPL34	0.625564	0.332161
UQCR10	0.874821	0.332145
ANKRD40	1.11407	0.334581
GGNBP2	1.12336	0.334581
MAN2A1	1.73063	0.335259
KPNB1	1.63601	0.336089
ALKBH5	1.71886	0.335961
NSUN5	2.10116	0.339199
RPL24	0.733158	0.337285
DUSP18	1.77272	0.339634
SERINC3	1.55384	0.340842
ELF1	0.84826	0.339237
RAB5C	1.02045	0.340914
FAM206A	3.38285	0.342664
UBE2I	1.34542	0.342218
MPP1	5.21765	0.343372
SAR1A	0.912855	0.341515
PATL1	2.4739	0.343367
ARHGEF3	1.18453	0.343372
NR3C1	1.09108	0.343231
RPS24	0.730911	0.342852
RPS14	0.667006	0.342916
PDS5A	2.00005	0.344676
TRIM33	1.60372	0.344649
CHP1	0.648719	0.343874
POLR2B	1.3605	0.344846
LSM12	1.36951	0.345267
EGR1	0.788668	0.344028
ETFB	2.57147	0.347249
C18orf32	1.41997	0.346641
SLK	1.43775	0.346565
TMEM14A	3.19933	0.348435
HNRPDL	0.859998	0.346575
CCNL1	0.746748	0.34791
PRDX3	2.35366	0.350574
HCST	0.660827	0.347299
SLC38A2	0.859943	0.350149
NDUFV2	1.06012	0.350513
RANBP2	1.01642	0.350913
TMEM230	1.69848	0.351888
FBXW7	1.29833	0.352641
TBK1	1.80883	0.353766
HNRNPH1	0.569071	0.351052
ATP2B1	1.25149	0.353574
PXN	2.38822	0.354892
OFD1	1.00163	0.354483
GALNT2	2.22399	0.356237
MARS	1.29771	0.355371
RPS27A	0.65625	0.354345
RPLP0	0.858048	0.355371
TMEM167A	2.11734	0.357484
HLA-DPB2	1.52663	0.35775
ISOC1	1.6948	0.357393
TMX4	1.69082	0.357484
SPDYE8P	2.9844	0.359275
UQCRFS1	1.03793	0.35775
SH3BGRL3	0.676134	0.357393
PTPRA	3.04071	0.360507
USP9X	1.09048	0.361112
SSFA2	2.94837	0.364605
TAPBPL	2.15379	0.363909
BECN1	1.35272	0.363561
AFG3L2	2.41473	0.365263
RFWD3	1.65931	0.365421
NDUFA4	1.06181	0.365772
ACRC	2.94237	0.366994
NXF1	0.915413	0.365298
IDS	0.71244	0.365434
LDHB	1.29479	0.368905
MTHFS	2.88879	0.371097
NFYC	1.75891	0.37055
SETD2	1.41107	0.371521
ADPRHL2	1.71757	0.371521
HMGCS1	0.922109	0.370187
SUPT4H1	1.28224	0.371521
IFRD1	0.825452	0.371293
TPM3P9	1.29595	0.372214
CNOT8	1.34124	0.373238
KTN1	1.12429	0.373301
RPS18	0.574335	0.371543
GMFG	1.16291	0.37457
NAPG	1.62425	0.375313
GABARAPL1	0.984569	0.374783
MED4	1.18251	0.37548
AKAP13	0.792559	0.374599
PPP1R12A	1.08218	0.37548
SHOC2	1.66499	0.377822
ABLIM1	1.44896	0.377387
C16orf72	1.72692	0.378056
FXYD5	1.06788	0.377822
BBX	1.32243	0.378839
TLE4	1.7843	0.379482
NUP54	1.97108	0.380691
KIAA0247	1.45043	0.380006
THAP3	2.76486	0.381174
BIK	2.85892	0.381174
ATXN7	1.17524	0.380078
ZNF345	2.66654	0.381945
FAM210A	1.44762	0.381766
DFNB31	2.68271	0.38242
TBP	1.94608	0.381883
CAPG	1.5232	0.381813
CCDC91	2.29035	0.382334
PTPRE	1.0225	0.381174
FOXK2	2.21552	0.38306
PAPD4	1.39115	0.382544
GYG1	1.99013	0.383502
EIF4EBP2	1.71458	0.383502
TRIM22	1.15348	0.383136
STAU1	1.43573	0.384015
LUZP1	1.3521	0.383796
CAMTA1	1.21585	0.383136
RBM39	0.461706	0.381883
H2AFV	1.2742	0.384819
NT5C3	1.18721	0.384888
METRNL	1.18471	0.38497
WDR48	1.76947	0.387575
SEC13	1.44628	0.388257
SLC5A3	1.29302	0.388184
ARL4A	1.28501	0.388184
BDP1	1.09495	0.389004
RALGAPB	1.65018	0.38957
SLC12A2	1.30528	0.390551
DCAF7	1.28717	0.391522
SNX4	2.26142	0.392475
LCP1	0.817018	0.391075
AACSP1	1.82409	0.39224
ANKRD28	1.88482	0.39269
C10orf118	1.04931	0.392475
DAP3	1.27585	0.39269
SLC4A1AP	1.80915	0.39269
MED7	2.77795	0.392691
TOB1	0.793765	0.392654
RFTN1	1.94332	0.392691
HCLS1	1.01739	0.392691
MBD4	1.33542	0.392691
UBE2NL	2.73494	0.392781
TNFSF10	1.84366	0.392866
LDHA	0.917523	0.392781
EPB41	1.31992	0.39311
PHB2	1.90774	0.393157
ATP2B4	1.18426	0.393157
MIR4461	1.20318	0.393157
RPS4X	0.726675	0.393157
CMAHP	2.86109	0.395424
PGAP2	3.06966	0.39545
IKZF1	1.90324	0.39589
PMM2	1.99625	0.396292
EPC2	3.36017	0.396523
PSMD6-AS2	2.49041	0.396523
C6orf48	0.775463	0.396292
KDM6B	0.71068	0.396392
SERP1	0.82814	0.397037
GCNT1	2.47245	0.398952
C14orf2	1.14519	0.398716
MRPL47	1.1865	0.3987
CLK3	1.03238	0.398952
LOC100271836	0.930142	0.3987
AHNAK	0.889096	0.399579
ATG4A	2.44379	0.401378
MRPL14	1.79607	0.401067
SP100	0.650433	0.399726
SIKE1	1.50311	0.401686
SLBP	0.971358	0.400661
MMADHC	1.24211	0.401724
HYPK	0.793965	0.400956
PTGER2	6.41805	0.402884
WDR33	1.12356	0.402118
METTL5	2.08279	0.403085
LMNA	0.9278	0.402118
PIM3	1.17324	0.402955
LATS1	1.28864	0.403472
RWDD1	1.2235	0.403472
CHCHD6	7.34225	0.404486
NUP98	0.957149	0.403616
CCT5	1.09525	0.403759
BEND4	6.2514	0.404723
LCLAT1	3.252	0.404723
RAP1A	1.59873	0.404133
PLEKHB1	3.77874	0.404723
RAN	0.736443	0.403953
GNG2	0.771263	0.404486
THAP9-AS1	1.8801	0.405838
ZMYND11	1.15466	0.405096
AK2	1.83909	0.406237
PSMD8	1.08825	0.405838
TUBA4A	0.743941	0.404723
RBM4	0.944702	0.406249
RAD52	2.66278	0.406724
GET4	1.83547	0.406709
SRPRB	1.70371	0.406709
HLA-L	0.997917	0.406724
LOC100506710	1.8287	0.406846
LYPLA2	1.7477	0.406866
CDC123	1.34064	0.406866
IVNS1ABP	0.934447	0.406724
GNG5	1.03119	0.406866
PITRM1-AS1	2.4872	0.407229
WAPAL	1.59092	0.407692
IMMT	1.49887	0.408015
COX17	1.02074	0.408094
NOL7	0.999104	0.408426
C4orf3	0.913563	0.408556
C22orf39	2.03001	0.409838
KLRC2	1.87453	0.409997
BNIP2	1.38266	0.409503
TPRA1	5.02896	0.410668
SPAG1	1.89963	0.410571
TTC37	1.89618	0.410668
SERPINH1	1.86394	0.410876
RAPGEF6	1.11862	0.410668
ZNF559	5.0397	0.412265
TESPA1	1.34921	0.411307
MED23	2.46775	0.412748
RPL27	0.603789	0.410955
POLR3G	9.45	0.413443
SRGAP2C	1.7195	0.412999
STAT1	1.30202	0.413022
ATAD1	2.39607	0.413834
IL7R	1.27198	0.413659
CFD	2.84172	0.415177
RNF103	2.65065	0.415177
SLC46A3	4.94533	0.416582
DDX20	1.54416	0.415841
GPATCH3	1.85712	0.415797
RPN1	1.01205	0.415571
IL23A	2.6325	0.417007
EEF1B2	0.80612	0.415604
TCTN3	1.78453	0.416725
ELP5	1.55355	0.416833
PAPD5	1.07756	0.416695
PSMC6	1.1213	0.417007
YWHAE	0.739724	0.416604
SND1	1.75383	0.418753
SSB	1.09146	0.418268
ZNF234	1.67096	0.419175
PCMT1	1.31718	0.418268
PIK3R1	1.06732	0.419381
TWSG1	1.86818	0.420646
KIAA1191	1.12669	0.420646
RAD54L	6.23252	0.421248
HBP1	0.858316	0.419954
SEPT7L	3.07214	0.421254
KIAA1279	2.56164	0.421114
POLR2G	1.64995	0.421248
BTBD1	2.45913	0.421248
C1orf56	0.6794	0.420968
MUL1	1.72071	0.42145
PDP1	1.85026	0.422269
PTRH2	2.5269	0.422799
DUT	1.80951	0.422699
PRPF31	1.67437	0.422799
AMY2B	7.79621	0.424563
MBNL1	0.698197	0.422799
CD160	1.34525	0.424224
SPAG5-AS1	3.5477	0.425365
RPA2	1.76514	0.424493
LOC401397	1.92986	0.424834
SETD5	1.77159	0.425481
NSD1	1.79742	0.426138
POLB	1.78678	0.426138
RFC5	1.91108	0.425899
MED27	2.2731	0.426655
TOMM7	0.843538	0.425748
BCL11B	1.22611	0.42694
TVP23B	2.31721	0.428054
CCNT2	1.27135	0.427686
YIPF4	1.48244	0.427937
RPS13	0.70589	0.428003
MLF1	1.38566	0.430151
CYLD	1.03733	0.43015
COG3	1.67004	0.430738
GALK1	3.92142	0.431272
HN1	0.907717	0.430144
TMSB10	0.458114	0.42942
ATP1B3	0.896145	0.430738
RPL15	0.458264	0.430107
HDAC5	1.20665	0.431213
LRIG1	2.16765	0.431997
MLX	1.64214	0.431715
LAPTM4A	1.0058	0.431632
UBL3	1.03227	0.431409
EVI2B	0.980368	0.431679
CLTC	1.19062	0.431632
SMAD7	1.73762	0.432646
VPS4A	1.85344	0.432754
PSME2	0.793264	0.432114
SPNS3	3.82213	0.433716
CNOT6	2.03959	0.433591
RBM27	1.25887	0.433591
S100A4	0.912924	0.433129
PARP1	1.49208	0.433691
CHAF1A	4.45002	0.434585
GBAS	1.80742	0.433691
NARS	1.44295	0.433862
ABCD3	2.35685	0.434585
SNX16	5.4309	0.436116
FLJ45340	1.14376	0.435305
RPL35A	0.576577	0.434031
ERBB2IP	1.47629	0.436231
DNAJB9	1.16958	0.436129
SF3B5	0.99664	0.436116
RPF2	3.69394	0.437675
BIRC6	1.62804	0.437709
OTUD6B	2.23793	0.437821
ASH2L	2.70834	0.437915
TBL1XR1	1.20409	0.437826
GTPBP8	1.93008	0.438037
HBS1L	1.33953	0.438018
EIF4E	0.964511	0.438018
POLR2I	1.11475	0.438152
BRD2	0.842021	0.438379
CCPG1	1.40912	0.438999
ZBTB25	2.87007	0.439393
PELI1	1.05467	0.438918
DPY30	1.60979	0.439087
ZEB2	0.712301	0.438464
SIK3	1.34197	0.439252
CDIPT	3.91053	0.439986
MOB1A	0.965274	0.439499
PSMD7	0.955551	0.439944
TXNDC17	1.09898	0.440086
FUBP3	3.70486	0.441279
PSMC4	0.895202	0.439917
CDC26	1.31023	0.441159
RRM2B	2.71772	0.442132
RNF19A	0.669462	0.440928
XCL2	0.890487	0.44117
EIF1AX	0.802268	0.44117
LUC7L	1.03742	0.442022
LSS	4.2579	0.443303
ARL17B	3.48507	0.443303
SNORA48	2.43751	0.443019
NAAA	1.93553	0.443019
AP3S1	1.0808	0.443019
PI4KB	1.52385	0.443303
CHORDC1	0.687386	0.44288
ENTPD6	2.73469	0.444568
NFAT5	0.948383	0.443749
RBM25	0.839387	0.443442
ITGA5	1.43328	0.444576
ACTG1	0.688087	0.443019
PHTF1	2.06549	0.445152
ANKZF1	2.0499	0.445745
AP2M1	1.1645	0.445657
PRKCQ-AS1	2.10225	0.446632
SENP2	1.89225	0.446891
DAPK2	3.30062	0.447278
IFI27L2	1.38279	0.446957
TRMT10C	1.4157	0.446957
SNTB1	3.71459	0.447372
COPS8	1.1053	0.446742
KLF6	0.533037	0.444568
LSM3	1.31022	0.446957
TGIF1	1.29764	0.447278
HRASLS2	3.35562	0.448878
IK	0.95302	0.448373
RGS2	0.914489	0.447981
BCL2L2-PABPN1	2.44952	0.450009
DRAM1	1.86341	0.449673
GATA3	1.27296	0.449096
ZRANB1	1.92799	0.45065
CD226	6.95072	0.45109
LGALS8	1.57088	0.451038
MYO6	1.78877	0.451138
STK3	3.62243	0.451532
ZBTB49	2.06695	0.451812
MED6	1.39241	0.451812
RPL36A-HNRNPH2	2.16264	0.451949
CASP1	2.02728	0.452362
RGPD5	1.00344	0.452261
KLHDC2	1.55526	0.452853
YIPF5	1.04431	0.452798
SSU72	1.4606	0.452884
WDR83OS	1.0537	0.452884
MCU	2.33144	0.454034
SECISBP2L	1.50313	0.454008
DNTTIP2	0.779224	0.453819
ADNP	2.0324	0.454623
ZFYVE27	1.41185	0.454233
VPRBP	1.67544	0.454626
NCAPH	3.04749	0.455393
PSMD1	1.36608	0.455006
KLRC1	3.22396	0.45611
SUDS3	1.56946	0.455283
AGPS	3.5709	0.456709
NFS1	3.24197	0.456801
ARMC1	1.6186	0.456294
STAG1	1.77439	0.456764
KCTD9	1.93372	0.457342
CMSS1	3.1315	0.45772
CSE1L	1.58621	0.457342
DNASE2	1.48895	0.457342
OPHN1	0.58647	0.45674
RPL41	0.398378	0.455393
MEA1	1.25473	0.457342
CHID1	3.22417	0.457909
ENO1	0.786415	0.457156
ERLEC1	1.01054	0.457156
STK40	3.24384	0.458632
CYB561	3.33323	0.458804
C19orf24	1.48402	0.458127
ILK	1.29937	0.459132
ZBTB33	2.12853	0.459714
PREX1	1.5121	0.459921
PET100	0.773359	0.458632
CYC1	1.50942	0.460444
U2AF1	0.622647	0.459539
GMCL1	3.19114	0.461491
RCC2	2.10393	0.461491
HEXDC	3.0964	0.462277
NDUFS3	1.35492	0.461491
ARF4	1.07027	0.461491
MIPEP	3.51961	0.462548
UBE3B	2.10993	0.462548
SNX3	1.4097	0.462124
WBP4	1.90624	0.462548
RHEB	0.997859	0.462277
PHF12	1.52526	0.462725
MUT	2.20046	0.463159
POLR2F	1.03047	0.462649
SAMHD1	1.67536	0.463659
KAT6B	1.0931	0.463248
STK17B	0.583444	0.463159
CBR4	3.53111	0.464742
TBC1D23	1.07149	0.463248
DENND4A	0.897314	0.463533
WBP2	1.05399	0.464054
ACAT2	1.87409	0.46607
C1orf123	3.35905	0.466833
NCOA7	1.24418	0.466847
HOMER1	3.29557	0.467251
FAM194A	3.22112	0.467306
CSRNP1	0.77161	0.466456
GOT1	1.8641	0.467361
ZNF776	2.82019	0.468341
GEMIN7	1.82309	0.46778
UAP1	1.04177	0.467361
NUDT2	3.25307	0.468897
PIK3AP1	1.47523	0.468986
FAM98C	2.97946	0.469603
USP11	0.890655	0.469498
RAB1B	1.20666	0.47112
PICALM	1.9638	0.471777
TMED10	1.02509	0.472851
CIRH1A	1.25384	0.4732
PES1	2.00397	0.47368
TPM3	0.43308	0.471315
FBL	1.15377	0.47284
ITFG2	1.45767	0.473618
ULK1	2.73541	0.474586
IFT43	3.28465	0.474969
HEATR2	3.91764	0.475976
RSC1A1	3.13163	0.475976
LOC100507266	4.55751	0.476193
LPXN	1.02733	0.474983
EID1	0.915496	0.475395
FAM24B	3.54307	0.476868
TMEM55A	5.75338	0.477367
SH3BGRL	1.30673	0.477245
KIAA1551	0.9107	0.477034
PHF20	0.956945	0.477245
C6orf70	2.85737	0.478188
RAD23B	1.69347	0.478188
ATP6V1A	0.983481	0.478188
GLRX5	2.83614	0.4787
SPATS2L	1.29093	0.4787
NMT1	2.11035	0.4787
GOLGA1	2.84924	0.479128
ZC3H15	0.825244	0.478188
GNPAT	1.87825	0.479469
C22orf28	1.31089	0.4787
C20orf111	0.901422	0.4787
PIAS3	2.91867	0.479952
PABPC3	0.954823	0.479926
TOPBP1	1.60988	0.480443
NCR3LG1	3.08857	0.481438
PHF17	1.66809	0.481487
SON	0.504117	0.480195
UPRT	1.64683	0.481851
ANAPC4	1.87617	0.482116
DERL1	0.920003	0.481523
DTHD1	1.148	0.482397
SMCHD1	0.788073	0.482397
DNAJC3	0.860103	0.483063
USMG5	0.904482	0.483688
WDR26	1.45661	0.484228
HEG1	2.79533	0.484816
NOP58	0.604127	0.48406
POLR2H	1.75228	0.485362
SLC18A2	2.18901	0.485895
RHOF	0.913879	0.485883
GPS2	1.06231	0.48599
DPYD	1.7222	0.486265
PPFIA1	2.3468	0.486858
ANAPC15	3.16376	0.487136
MTMR1	3.87983	0.487473
CREBBP	1.1389	0.486897
ARAP2	0.773061	0.486897
PDPR	1.54267	0.488174
TMEM205	1.75807	0.488308
CNBP	0.521481	0.487505
GNAS	0.562726	0.487811
MUC12	1.79961	0.488716
NCOA4	1.03408	0.488618
TAGLN2	0.72594	0.488618
ASCC1	1.45742	0.489962
C7orf41	3.18309	0.490984
TMEM8A	3.12831	0.490993
TPP2	1.09991	0.490418
MARK3	1.64697	0.490984
RAB11FIP1	1.07402	0.491355
CES4A	2.67668	0.491623
MED17	1.03547	0.491164
VDAC2	0.858587	0.491073
NTMT1	1.20405	0.492372
RLF	0.903112	0.492482
RAB1A	0.870315	0.492609
NDEL1	0.997869	0.492802
ATG13	1.08699	0.492844
DCUN1D1	2.41609	0.493804
IKBKG	1.57878	0.49351
EIF4H	0.706301	0.492482
SNRNP200	0.78625	0.493186
ZCCHC6	1.07252	0.494295
TMEM167B	1.54287	0.494594
DUSP4	0.694722	0.493283
FAM126A	2.6481	0.494809
LOC644554	1.49047	0.494617
EXOC1	2.23499	0.495119
GMPPB	1.79488	0.494596
CNIH	1.023	0.494594
RIC8A	1.08807	0.494696
GNB5	1.16357	0.49492
MED21	1.30126	0.495119
LUC7L2	0.852629	0.494792
MRPS34	2.12009	0.49547
DDI2	2.73018	0.496007
TAB3	2.60561	0.496382
LPIN1	0.811274	0.495755
DHRS4L1	4.3293	0.496449
CCND3	1.06629	0.495815
PPP3CA	1.67348	0.496449
DPM2	1.48371	0.496273
UBE2K	1.37405	0.496449
COQ2	2.62501	0.496449
THAP1	2.3308	0.496449
AMD1	0.824197	0.496273
DDX54	1.89666	0.496449
WARS2	1.74591	0.496449
CD3E	0.643668	0.496449
ABCE1	1.42437	0.496585
PPIAP30	2.42556	0.497253
PTPRJ	1.35696	0.497196
TCEB3	1.0108	0.496752
MYADM	0.505929	0.496449
RPUSD3	2.92779	0.498447
SH3TC1	2.8972	0.498447
CALM2	0.637878	0.497172
SLC3A2	0.684485	0.497126
SAP18	0.533192	0.497126
BCL6	1.21517	0.498204
2007-09-01	0.703886	0.497742
ZNHIT3	1.17652	0.498447
TMEM50A	0.668815	0.498447
AGO2	1.11654	0.499417
SDHAP1	1.20515	0.500526
RFC1	1.02456	0.500478
EDC3	3.03355	0.501772
ALKBH1	2.333	0.501772
LOC100289230	3.98897	0.501896
A2M-AS1	2.94885	0.501896
USP53	2.52269	0.501896
GZMK	0.928595	0.501106
AFF4	0.884157	0.501317
SMG1P1	0.727029	0.501772
UXT	1.04949	0.502195
TMED1	1.31419	0.502021
ITSN2	0.648216	0.501772
SNORA33	2.44428	0.503071
BPTF	1.05597	0.502869
CPNE3	2.04975	0.503409
RECQL	1.2503	0.503346
AKTIP	2.82359	0.503917
RAPGEF2	1.76115	0.504208
CEP78	1.60827	0.504164
RPL14	0.613258	0.504208
TMEM173	2.35959	0.50583
CACYBP	0.557914	0.504142
LIAS	1.43983	0.505961
TCEB1	0.678142	0.505246
DCLRE1B	2.87137	0.505961
UBA3	1.36288	0.506543
ZNF622	0.878081	0.506361
MFSD10	1.17034	0.506635
PNRC2	0.834173	0.508177
TRIM27	1.77326	0.508464
DYNLT1	1.31428	0.509138
CCT2	0.657976	0.508534
RPL3	0.539765	0.508464
CHD7	1.60466	0.510111
MRPL33	1.10899	0.510157
THG1L	2.4144	0.51099
UBP1	2.61328	0.511124
RGPD1	2.83203	0.511309
RPL10	0.430955	0.509094
MEMO1	2.51255	0.51158
RPN2	0.932871	0.511025
PSMA2	0.900842	0.511124
SMAD1	2.76797	0.511941
BSG	0.671242	0.511025
KIDINS220	1.60573	0.511941
PSMA5	1.25108	0.511941
ARG2	2.25785	0.511941
CDC27	1.02406	0.511941
ANKHD1	0.895859	0.511941
IL2RG	0.656097	0.511941
ARHGAP9	0.647988	0.511941
POLR3H	2.45185	0.511941
ORC3	2.42202	0.511941
PSMD2	1.16608	0.511941
KLRD1	0.574933	0.511941
EXOC5	1.56644	0.511941
LOC729739	1.83479	0.511941
C9orf174	3.90264	0.511941
CD52	0.63431	0.511941
SP140	1.2092	0.511941
ZC3H7A	1.14665	0.511941
PRPS1	0.988116	0.511941
ZNF800	1.19201	0.511941
ARMCX4	4.68503	0.511941
CCDC144C	1.37411	0.511941
ASTE1	1.18785	0.511941
TP53INP1	0.919455	0.511941
DSCR3	1.05675	0.511941
RPL32	0.445544	0.511941
MASTL	1.09637	0.511941
BEX2	2.33116	0.511941
RWDD3	1.72067	0.511941
POLR2K	0.720643	0.511941
KLHL15	1.7197	0.511941
TRIM68	1.67092	0.511941
ARL6IP1	0.670428	0.511941
NACA	0.644236	0.511941
NDUFA6	0.698137	0.511941
DKK3	1.61298	0.511941
MTMR6	1.36858	0.511941
SNX18	2.32131	0.511941
HIATL1	2.26766	0.511941
MBTPS2	5.48836	0.511941
CCDC101	1.70338	0.511941
ZBTB38	1.30055	0.511941
DHRS4	2.49216	0.511941
IRF2BPL	2.3112	0.511941
RGPD4	2.6594	0.511941
PIK3R4	1.37097	0.511941
ZC3HAV1	0.514375	0.511941
SUMO1P3	2.22812	0.511941
LOC100216545	0.860941	0.511941
CCNI	0.710352	0.511941
MYEOV2	0.778581	0.511941
LY86-AS1	2.94997	0.511941
HERC1	0.723345	0.511941
HYOU1	1.51351	0.511941
MRPS18C	1.48597	0.511941
TIAM1	2.27165	0.511941
TIMP1	2.53243	0.511941
ZC3HC1	2.0255	0.511941
MALT1	1.6457	0.511941
RGPD2	1.18235	0.511941
IQCB1	1.20658	0.511941
RNF44	1.77981	0.511941
SEC61B	0.867708	0.511941
PEX3	2.22425	0.511941
SELT	0.729388	0.511941
TIMM9	2.19851	0.511941
HNRNPA2B1	0.587526	0.511941
C15orf57	1.6924	0.511941
EMC7	0.892298	0.511941
VCL	2.34232	0.511941
C7orf26	3.40248	0.511941
IREB2	1.16029	0.511941
COMMD3-BMI1	1.71219	0.511941
SPOPL	2.29539	0.511941
PSMB6	0.72483	0.511941
EPHA1	2.47221	0.511941
TRIM23	2.51693	0.511941
KLRF1	8.1211	0.511941
TFB1M	2.3027	0.511941
ZDHHC11	5.5374	0.511941
NUTF2	1.20322	0.511941
C2orf47	1.51291	0.511941
EIF3J	1.17912	0.511941
AFTPH	1.31122	0.511941
SLC31A2	2.7714	0.511941
ASCC3	0.9861	0.511941
ARID4A	0.857323	0.511941
DUSP28	2.1378	0.511941
DSTN	1.21581	0.511941
TRAK2	2.23737	0.511941
DTL	1.8498	0.511941
IRF4	0.720325	0.511941
NEU1	0.614747	0.511941
C9orf114	1.48689	0.511941
TNPO3	1.51062	0.511941
APLP2	0.9915	0.511941
PFKFB3	1.18417	0.511941
RABL2B	1.47743	0.511941
ABR	2.58492	0.511941
C1orf61	2.20954	0.511941
CDC37L1	1.35484	0.511941
ZNF770	1.42681	0.511941
RPS15A	0.54936	0.511941
SF3A1	0.796481	0.511941
MTRNR2L2	0.300618	0.511941
MTRNR2L1	0.268193	0.511941
DPH3	0.930553	0.511941
FIS1	1.28322	0.511941
NECAP1	1.41569	0.511941
YIPF6	1.55768	0.511941
TMED4	0.922733	0.511941
WDFY2	2.13164	0.511941
KIAA1033	1.48039	0.511941
NEK9	1.46212	0.511941
TOM1L2	2.06361	0.511941
USP39	1.68921	0.511941
ATP6V1E1	1.17424	0.511941
IFI35	1.51991	0.511941
RHOA	0.636086	0.511941
CCNY	2.12714	0.511941
MRPL11	2.18523	0.511941
RIF1	1.04653	0.511941
CTC1	1.48606	0.511941
DYX1C1	1.14882	0.511941
DCTN6	1.04554	0.511941
MTRNR2L8	0.294132	0.511941
HNRNPC	0.514664	0.511941
C9orf41	2.40682	0.511941
PSMD6	0.824733	0.511941
KDM4A	1.81562	0.511941
TALDO1	1.58893	0.511941
POLR2D	1.17108	0.511941
MIER3	1.62317	0.511941
METTL21EP	1.28371	0.511941
STX11	0.646879	0.511941
VPS54	2.17372	0.511941
CKS2	0.937858	0.511941
NT5DC1	2.89524	0.511941
SF3B14	0.810582	0.511941
RPL26	0.592014	0.511941
PPCS	1.13791	0.511941
AHCYL1	2.24949	0.511941
DCAF4	2.46395	0.511941
KIAA0430	1.29506	0.511941
NAA16	0.819941	0.511941
TMEM43	0.776211	0.511941
LSM14B	4.16226	0.511941
LPIN2	1.18321	0.511941
ZDHHC17	1.55334	0.511941
C11orf31	0.938587	0.511941
TEX10	2.6878	0.511941
PARP8	0.808322	0.511941
SNAPC5	1.51102	0.511941
PNPLA8	0.962644	0.511941
PPTC7	1.41024	0.511941
PGM2	1.99575	0.511941
SELRC1	1.5224	0.511941
DCUN1D5	1.25376	0.511941
ARHGAP15	0.90657	0.511941
SLC2A1	1.04612	0.511941
SIPA1	1.48017	0.511941
ACSF3	2.38873	0.511941
EIF4A1	0.531128	0.511941
RBBP7	0.901888	0.511941
IRF9	0.869337	0.511941
CYSTM1	1.15987	0.511941
SLC9A8	2.40544	0.511941
TCEAL3	2.02016	0.511941
BATF	0.870372	0.511941
GCC2	0.602557	0.511941
GZMA	0.860827	0.511941
ARMC8	1.17367	0.511941
PRKACB	0.865108	0.511941
MPZL3	0.881018	0.511941
DNAJC14	1.19129	0.511941
ZFAS1	0.703564	0.511941
FRG1B	1.03752	0.511941
NIPSNAP3A	2.06323	0.511941
PANK3	2.01485	0.511941
ASNA1	1.04454	0.511941
TBC1D15	0.637024	0.511941
BCLAF1	0.544255	0.511941
CS	1.03348	0.511941
GNL3	0.785599	0.511941
UTP3	1.79373	0.511941
PAF1	0.86337	0.511941
TM9SF4	2.00572	0.511941
TTC21B	1.3681	0.511941
DRG2	1.86752	0.511941
RBM17	0.758835	0.511941
UPF3A	1.9014	0.511941
TANK	0.760469	0.511941
UTP14A	1.97836	0.511941
SUPT7L	0.939567	0.511941
API5	0.891915	0.511941
ZNF408	1.43924	0.511941
COX7A2	0.661264	0.511941
PCF11	1.12323	0.511941
ZNF614	1.99645	0.511941
LOC646329	1.84705	0.511941
SMPD2	2.29707	0.511941
PPIG	0.771826	0.511941
PNISR	0.802411	0.511941
ADAM17	0.809956	0.511941
DNAJB14	0.589297	0.511941
CYTIP	0.637164	0.511941
OPA1	1.16524	0.511941
RNASEH1	1.40262	0.511941
ADAMTSL4	3.34587	0.511941
LOC100506497	1.52403	0.511941
GPSM2	4.73215	0.511941
KIR2DL1	2.50719	0.511941
CHPF2	2.09459	0.511941
ACAA2	2.2608	0.511941
HELQ	1.48572	0.511941
ARIH2	0.995031	0.511941
COMTD1	2.9415	0.511941
RNF122	3.06008	0.511941
MTX2	2.48055	0.511941
MOSPD1	1.98089	0.511941
RFX1	1.26233	0.511941
CCDC19	7.0745	0.511941
PPP1R16B	0.819586	0.511941
PSMC5	0.854231	0.511941
SLC2A4RG	2.07764	0.511941
NGLY1	1.02733	0.511941
LIMS3	1.603	0.511941
LGALS1	0.661651	0.511941
RFK	1.89978	0.511941
LOC642236	1.35737	0.511941
PRPF3	1.00216	0.511941
NDUFB4	0.691544	0.511941
HACL1	0.99429	0.511941
EIF3D	0.826259	0.511941
NBPF11	1.85227	0.511941
CYTH1	0.933853	0.511941
RASA2	1.4045	0.511941
DNAJC10	1.58701	0.511941
DTNBP1	2.90456	0.511941
CD55	0.990943	0.511941
SEH1L	2.05457	0.511941
VPS25	1.48535	0.511941
FAM208B	1.30815	0.511941
ANLN	11.4067	0.511941
ADH5	1.98061	0.511941
RABGAP1	1.85135	0.511941
LINC00493	0.823753	0.511941
TARDBP	0.770905	0.511941
HLA-E	0.475855	0.511941
ACTL6A	3.14754	0.511941
CLK4	1.12133	0.511941
HSP90B1	0.6715	0.511941
B3GNT5	1.60068	0.511941
EARS2	2.31148	0.511941
IFT122	2.43052	0.511941
GOPC	1.9594	0.511941
SEC11C	0.915885	0.511941
PIEZO1	2.11518	0.511941
RABAC1	0.869705	0.511941
SUMO2	0.571036	0.511941
SNHG12	0.82199	0.511975
MRPS7	1.14802	0.512648
IGSF9B	2.832	0.513529
SLC37A1	3.1249	0.513569
TOMM22	0.76885	0.512884
ADAM22	25.0442	0.514477
PPIAL4A	3.52184	0.514991
RSL1D1	0.499251	0.514302
ZNF506	1.32001	0.515582
URGCP	1.88709	0.515493
CLSTN3	1.62601	0.515153
C9orf72	2.04629	0.515672
RBM8A	0.49012	0.515124
RPRD2	1.39618	0.515814
CSPP1	1.40357	0.515814
PHF5A	1.3799	0.515814
ZFPL1	1.84482	0.516247
AHI1	0.8301	0.516127
NDUFB8	0.558487	0.515995
CD69	0.583112	0.516259
CUL2	1.07848	0.516562
PDCL3	0.843271	0.51677
AZIN1	0.69063	0.517022
CDK13	1.53295	0.517689
TXNDC11	1.05753	0.51758
NME2	0.932214	0.517724
ATP5B	0.56701	0.517689
TFPI	0.973156	0.517543
HGS	0.85081	0.518333
BRAF	1.16043	0.518333
LEPROTL1	0.606978	0.518333
SAAL1	1.82328	0.518333
C8orf46	10.0345	0.518333
RAB39B	1.86178	0.518333
BEX5	5.51206	0.518333
RPL13A	0.619304	0.518333
DZIP3	1.0831	0.518333
PRKCB	1.02474	0.518333
ZCCHC12	26.8007	0.518333
FLI1-AS1	25.8438	0.518333
MRC2	24.722	0.518333
NRGN	22.948	0.518333
MT3	24.9372	0.518333
GRM7	24.4791	0.518333
CREB3L4	25.9162	0.518333
IGFBP7	22.8152	0.518333
CTSL1	24.1318	0.518333
PCDHGB2	26.7513	0.518333
GAS2	26.7691	0.518333
ROGDI	23.6163	0.518333
KLHL35	23.4799	0.518333
FPGT-TNNI3K	24.3032	0.518333
RBFOX2	25.9803	0.518333
FNDC7	22.8505	0.518333
SOSTDC1	24.9162	0.518333
COL23A1	26.0709	0.518333
GTSF1	24.8137	0.518333
ARMC3	23.5411	0.518333
FITM1	25.5234	0.518333
CACNA1C-AS4	22.1766	0.518333
CD1B	22.7243	0.518333
SLC2A13	24.5237	0.518333
LOC100505622	22.0308	0.518333
CCDC154	24.9986	0.518333
LINC00475	21.737	0.518333
C17orf112	23.038	0.518333
CHRNA6	25.7311	0.518333
LRRC73	25.1301	0.518333
GJA4	22.8364	0.518333
RBPJL	26.5008	0.518333
LOC729970	24.079	0.518333
ADAMTS10	23.1506	0.518333
H2BFWT	22.3596	0.518333
H2BFM	24.0285	0.518333
DET1	25.1087	0.518333
PDE10A	22.9786	0.518333
LOC100131060	23.3609	0.518333
GCNT3	23.0802	0.518333
NPFF	24.0325	0.518333
JAKMIP3	24.699	0.518333
A2MP1	24.9094	0.518333
FGF18	22.4835	0.518333
CNN3	26.6318	0.518333
LINC00544	21.2944	0.518333
MFAP2	22.4958	0.518333
ACAP3	26.1813	0.518333
SHISA4	25.3249	0.518333
H2BFXP	26.3496	0.518333
CTXN2	24.3784	0.518333
MSTN	22.5947	0.518333
TNNT3	22.5447	0.518333
ESRP1	25.0777	0.518333
ALOX5	24.441	0.518333
MMP27	23.2064	0.518333
PSPN	23.4912	0.518333
NAP1L3	26.3895	0.518333
ZNF703	21.9972	0.518333
MBLAC2	25.3498	0.518333
CDK5	25.3881	0.518333
PAQR6	26.7949	0.518333
FYN	0.566872	0.518333
SETD5-AS1	1.441	0.518333
CENPQ	11.481	0.518456
CNOT4	0.89366	0.518333
HLA-DQA1	0.979991	0.518333
EAPP	0.949061	0.518333
GPR153	10.2671	0.518622
MTERFD2	1.62657	0.518456
FAM45B	9.47677	0.518645
TCEA2	9.44574	0.518645
POLR1A	2.26955	0.518645
GEMIN6	8.96866	0.518824
ELK1	1.82349	0.518645
TIFA	1.35472	0.518645
PHF6	1.1448	0.518645
C3orf35	8.81617	0.518824
CTRC	8.76651	0.518824
ITM2A	0.679688	0.518465
CDCA8	8.75562	0.518824
PMPCB	0.961893	0.518645
C10orf131	8.53188	0.518964
PLA2G4B	2.25502	0.518824
LOC152217	0.998317	0.518675
MRPS14	1.8218	0.519059
KCTD16	8.08682	0.519476
IL1B	7.93737	0.519487
HNRNPM	0.651781	0.518675
PLEKHA8P1	7.82051	0.519682
TRAF5	0.947357	0.519387
FAR2	7.64988	0.519895
CRTAM	0.520793	0.518824
CCDC61	7.68804	0.519895
C20orf194	7.6856	0.519895
GLRX2	1.86056	0.519487
ZGPAT	1.08018	0.519476
SERHL2	7.34979	0.520265
ARMCX6	1.39652	0.519981
LCAT	7.30187	0.520265
MTRNR2L10	0.242176	0.518456
BAIAP3	7.25672	0.520499
CROCC	1.87499	0.52022
CHD6	1.02252	0.519952
MRPS11	1.45342	0.520791
RBM26	1.22661	0.520265
CNIH4	0.816862	0.520265
PRPF8	1.15879	0.520976
MAP6D1	6.80781	0.521173
TNFAIP3	0.462929	0.520101
SEC23B	1.14935	0.520987
E4F1	1.33535	0.521071
POTEE	1.59115	0.520987
EED	1.10982	0.520987
CHST11	2.04277	0.521173
ZDHHC5	1.11897	0.521204
CELF2	0.581596	0.520987
LOC100507140	6.57411	0.522024
MOB4	0.714759	0.521477
BROX	1.77184	0.522023
RPIA	6.49786	0.522289
EPSTI1	1.12852	0.522009
FICD	6.47077	0.522383
NOL8	1.18283	0.522009
POLR2M	1.09118	0.522009
PMS2L2	1.65841	0.522145
MAGT1	0.780976	0.522272
HNRNPA3	0.527004	0.521232
FAM209A	6.34497	0.522959
MOCS2	1.75278	0.523134
KRTCAP3	6.16246	0.523904
STRADA	1.67473	0.523512
TTC27	3.00773	0.524081
MAGEA8	5.97771	0.524808
ORM2	5.90342	0.525117
CD96	0.562536	0.52416
GPN3	1.75279	0.524808
MAP1B	5.86901	0.525266
MOSPD3	2.7889	0.525266
LIMA1	1.96119	0.525266
ZNF740	5.78258	0.525801
AGA	1.7048	0.525266
TTC4	1.75549	0.525347
BCL7B	1.02263	0.525113
OXT	5.71193	0.526272
SAP30L	2.88206	0.526232
CD59	1.51432	0.526012
RAB34	5.67716	0.526559
SMC1A	1.03126	0.525967
LIMS3L	1.47222	0.526866
MAD2L1BP	1.11186	0.526548
ZNF609	2.35355	0.527135
CAMK1	5.57509	0.527292
EFTUD1P1	5.537	0.527602
EIF1B-AS1	5.5452	0.527602
PA2G4P4	1.68969	0.52717
ZNF341	5.52197	0.527838
HDDC2	1.7562	0.527639
PTPN7	0.83481	0.52717
LINC00158	5.4816	0.528014
SAMD9L	1.89151	0.52793
SVIL	5.12008	0.528014
APOPT1	0.851754	0.527648
GAR1	1.74284	0.528014
A2M	1.35624	0.527945
PRKDC	0.800307	0.527791
LOC100130855	2.21464	0.528419
FAM60A	0.997771	0.528132
ZNF512B	5.33771	0.529166
ESD	1.6855	0.52886
ROMO1	0.531413	0.528132
C2orf44	5.28026	0.529443
MCFD2	0.637814	0.52886
COMMD6	0.508682	0.528508
NBEAL1	1.87599	0.529754
SLA	0.563963	0.528643
DHRS7	1.06632	0.52983
CALCOCO1	1.24163	0.52983
RPLP2	0.35998	0.528643
INE1	1.15345	0.53006
ACTN1	5.20408	0.530488
TCTEX1D2	2.51777	0.530281
DHRS4L2	1.92277	0.530281
GRHPR	1.25028	0.530281
NIF3L1	4.2158	0.531296
EIF4G1	0.863926	0.530488
ATP5G3	0.636629	0.530488
PROK2	5.07392	0.532078
TAF7	0.583867	0.530881
LOC653712	0.956239	0.530118
SCARNA10	4.95894	0.532504
ZNF174	5.03737	0.532567
PTPN22	0.678889	0.531551
ZNF844	4.49036	0.53261
RPL19P12	4.62112	0.5331
SLC25A44	0.931208	0.5324
RBM7	0.99169	0.532713
DEPDC7	4.9222	0.533544
MRPL28	1.22382	0.533006
CCDC65	4.88239	0.534384
UBE2C	4.83737	0.534731
TCEB2	0.6227	0.533753
MRPL12	1.33229	0.534384
PPP3CC	1.05622	0.534554
XRRA1	1.75272	0.535186
FAM168A	3.06706	0.535669
PROX2	4.70658	0.535994
HSDL2	4.69597	0.536558
LRRC70	4.70851	0.536583
MYH7	4.68261	0.536753
VEZT	0.9413	0.535997
USP1	1.02207	0.536064
C20orf112	1.29848	0.536611
DCAF12	1.7752	0.536818
CAMK2N1	4.63464	0.537293
NCAPG2	4.66306	0.537293
FAM172A	1.59136	0.537259
STAB1	4.59993	0.537466
NIPA2	0.797817	0.536753
PEX10	4.61415	0.537605
GFPT2	1.96114	0.537259
TECPR2	3.73912	0.537848
SRRM1	0.510438	0.537033
RNASEK	0.670636	0.537311
ZSCAN12P1	3.1604	0.537848
NDUFAF4	1.0782	0.537293
SAMD4A	4.54508	0.537848
DND1	0.989592	0.537293
DNAJC15	1.04142	0.537531
JHDM1D	1.41452	0.537848
C16orf88	2.06107	0.537848
CDKN1A	0.781823	0.537629
MRPL15	1.7388	0.53818
NABP1	0.817604	0.537848
CLHC1	4.49813	0.538768
HAUS7	1.89504	0.537848
HEIH	4.47084	0.539005
MCTP2	1.3357	0.538799
C18orf21	1.73395	0.538799
SYNJ2	4.48458	0.539146
EMG1	1.10818	0.538799
LRRC23	2.27599	0.53933
CD302	4.04108	0.539778
LOC286359	0.685259	0.537848
NSG1	4.48317	0.539847
MT1X	0.829304	0.538768
TBC1D3G	4.41211	0.539999
KIR2DS4	2.01913	0.539776
SERTAD3	0.97482	0.539634
LRP6	4.37565	0.540581
ZNF84	1.24677	0.539943
FAM157B	1.88816	0.540323
TSSK6	4.39179	0.540914
CENPJ	2.49874	0.540826
PSMD11	0.747854	0.540787
TAF9	0.8982	0.541101
MESDC2	0.860562	0.541155
AIF1	4.29947	0.54221
NAP1L2	4.34125	0.54221
CALR	0.414146	0.540892
CIDEB	4.32079	0.542306
SNORA84	4.27548	0.542486
NDC80	4.2815	0.542841
FCRL6	1.38023	0.542491
FAF2	1.7136	0.542841
PKIG	4.27688	0.543119
KATNB1	1.5639	0.543099
CCR4	4.25096	0.54384
DNAJC28	3.76009	0.543865
ID2	0.518859	0.543099
ZNF90	2.14611	0.543845
SGOL2	4.18932	0.544226
UBE3A	1.33912	0.543836
TNFRSF10B	1.08142	0.544452
HSPA8	0.454253	0.543836
COPS7A	1.6563	0.544551
PGAP3	4.15635	0.545574
RAB11FIP4	0.98998	0.545068
KIF16B	4.15337	0.54592
VPS37C	4.11212	0.546066
H2AFZ	0.566479	0.545312
GABARAP	0.679609	0.545529
LOC339505	1.62399	0.54592
PIH1D1	0.858716	0.545529
RFC3	2.36967	0.546474
NEUROD1	4.0605	0.546571
GPR22	1.59609	0.546469
IFT52	1.64159	0.546487
TYROBP	4.07966	0.546854
PPP1R11	0.974479	0.546469
SLC18B1	3.41628	0.546854
ZNFX1	0.61807	0.546247
PYGM	3.30892	0.546854
WDR55	0.514311	0.546575
HNRNPU	0.53813	0.546487
ZNF532	4.06647	0.547221
ADCY7	1.37487	0.546953
PRPSAP2	1.59006	0.546953
MSN	0.623323	0.546682
MAP3K11	1.61799	0.547028
PTCHD3P1	4.10321	0.547549
RRN3P1	1.18804	0.547178
REPIN1	4.03801	0.547896
DOCK10	0.877193	0.547281
ATP11A	3.57543	0.548191
CCDC103	4.04271	0.548304
MAPK9	3.98412	0.549044
RAB4A	2.42396	0.55002
PFDN5	0.407319	0.548644
ZNF598	3.97483	0.550406
DNPH1	1.10146	0.549947
SLC39A14	2.87331	0.551168
KLHDC10	3.92163	0.551582
GABRB3	3.85002	0.551582
USP32P2	3.61717	0.551582
SLC29A1	3.89992	0.551712
CPSF7	1.11671	0.551582
NSMCE1	1.60499	0.552017
NDUFAF2	2.52725	0.552356
ARHGEF12	3.88664	0.552393
ADPRH	3.9083	0.552393
DYNC1LI2	1.21661	0.55217
CYP2F1	3.80916	0.55275
ERMN	1.61676	0.552017
MINK1	1.46709	0.552393
BTBD19	3.17988	0.552943
LCMT2	3.0058	0.552943
COX8A	0.659164	0.552467
THBS2	3.81703	0.553257
ZNF274	1.58052	0.5537
ASH1L	0.770623	0.553219
WIPI1	1.90362	0.553777
FBXL17	3.77258	0.554669
AGBL5	3.74782	0.555098
NPAT	0.847133	0.554453
IL1RAP	2.58452	0.555064
HARS2	1.33651	0.555064
GGA2	0.645218	0.554827
PLAGL2	1.7076	0.55579
NRIP1	3.70611	0.556558
TNIP1	0.664296	0.555396
MRPS33	1.66658	0.555611
DDX47	0.649104	0.555611
ZMYM3	2.51008	0.557306
RAD21	0.700366	0.556963
SNORA24	3.62133	0.558302
C9orf78	0.554838	0.557426
PKP1	3.64408	0.559048
LNX1-AS2	2.26705	0.558899
ZNF155	1.71713	0.55881
FCGR3B	3.51807	0.559324
MAPK6	1.01397	0.559048
KDM4C	0.875636	0.55906
PDE8A	2.70858	0.559591
ZNF227	3.61549	0.56
C14orf1	0.979016	0.559591
PIGV	3.62154	0.560183
CRYL1	3.05802	0.560161
LETMD1	3.16336	0.560184
TATDN1	3.58509	0.560184
SLC43A1	3.62155	0.560184
PMPCA	0.985753	0.559931
FAM83D	1.08326	0.559818
SRBD1	3.58135	0.560572
EWSR1	0.53235	0.559954
SLFN5	0.835106	0.560149
CUTA	0.720411	0.560161
SMIM3	3.5871	0.560932
ABCC1	0.774332	0.560572
HEXA	1.07617	0.560572
PPP2CB	2.37838	0.561006
ARPC5	0.793171	0.560874
FAM153B	3.52941	0.562103
GNPDA1	3.54572	0.562205
RPP25L	1.63815	0.561579
SUMO4	3.46803	0.562722
KAAG1	3.55094	0.562937
COQ6	1.42724	0.562662
BCRP2	3.51528	0.562986
ZBTB43	0.645224	0.562986
FLJ38109	3.40125	0.564318
KIF18A	3.46079	0.564411
RFX7	1.57268	0.564212
MBTD1	1.93449	0.564341
NCAPH2	0.784838	0.564208
HNRNPA3P1	2.64759	0.564887
TRAPPC6A	1.58165	0.564887
MCOLN2	0.650515	0.564411
UPF1	1.18201	0.564411
STARD9	3.46826	0.565729
ECD	0.841512	0.564887
FSTL3	3.41542	0.565766
C11orf75	3.02076	0.566503
XIRP2	3.39002	0.566732
SPTBN4	3.3676	0.566789
DNAH6	3.36071	0.566789
SLC44A1	3.36962	0.566789
VPS37B	0.756924	0.566503
SCD	1.51197	0.566789
LBR	0.687196	0.566789
FANCI	3.37404	0.567653
DNAJA4	0.637047	0.566789
OGFOD2	3.4005	0.567761
KIR3DL2	1.60647	0.567551
STRBP	2.4158	0.567944
CCDC176	3.36187	0.568679
ATPBD4	3.27329	0.568754
SEPT7P2	0.825734	0.568295
TMCO1	0.81751	0.569625
LARP7	1.14052	0.570032
NAA25	1.3514	0.570058
SIRT3	1.2979	0.570398
CRYBB2	1.07814	0.570058
CLPTM1	1.24969	0.570551
IFT57	0.881923	0.570546
HIBADH	3.30586	0.571182
H1FX-AS1	2.92041	0.571252
STARD3NL	1.14614	0.571007
PA2G4	0.731117	0.570926
UBR5	0.969422	0.570926
TC2N	1.04353	0.571182
FDXR	3.29019	0.571804
NFATC2	0.754501	0.571184
SMC6	2.05244	0.572067
OSTF1	0.763609	0.571804
SMAP2	0.627483	0.571804
PCP2	3.22119	0.572781
KCNQ1OT1	0.238766	0.570523
ZNF611	1.19318	0.572638
ABHD5	2.69364	0.573515
COG2	2.77835	0.573515
DGCR11	2.58132	0.573515
C14orf80	1.49023	0.573366
GLT8D1	1.52418	0.573425
NDUFB9	0.653781	0.573366
ZNF879	3.22879	0.574485
MORN2	3.1045	0.574574
PLA2G16	1.10919	0.574335
KATNA1	0.814407	0.574229
TDRD7	3.21472	0.575091
TRAPPC11	1.51216	0.574636
LEAP2	3.15269	0.575543
ICAM3	0.740023	0.574918
FIZ1	3.19828	0.575718
CISD2	0.849166	0.57489
LOC100506804	3.1739	0.575726
SIVA1	0.789837	0.575532
C16orf13	0.931668	0.575543
SGPL1	0.882895	0.575726
COG1	1.56856	0.575929
PNPLA2	1.11569	0.575929
ACTR5	0.971474	0.575726
AIMP1	1.20684	0.576171
ITGB3BP	3.14934	0.57653
ACTRT3	3.16904	0.57653
CHGB	3.17956	0.57653
UBXN2A	1.10715	0.57653
ABCF3	1.13641	0.57653
TIMM10B	0.740016	0.57653
RAC1	1.02828	0.577079
DUSP12	1.14689	0.577095
NUF2	3.18145	0.577461
TFAM	0.906127	0.577381
PGBD1	3.12415	0.577708
NFYA	1.14569	0.577303
SNHG16	0.577127	0.577303
NSUN4	0.897857	0.577812
PPT1	1.28215	0.577812
HTR7	2.16108	0.578143
ASTN2	0.319603	0.57653
PCTP	3.12932	0.578207
FNDC3B	3.13021	0.57842
LINC00426	3.07759	0.578772
CDCA7L	3.11975	0.578786
BCAR3	3.0888	0.578786
BLZF1	0.697671	0.57842
H3F3A	0.579759	0.57842
HINFP	1.7119	0.57842
BAX	1.45328	0.578772
LINC00840	3.02198	0.579245
TMX1	0.945391	0.578786
TCF20	1.48237	0.57842
ALG5	1.12654	0.578806
UQCRB	0.504315	0.578786
NSRP1	1.13843	0.579245
NOA1	1.48261	0.579503
HIGD1A	0.766159	0.579245
INPP5K	0.845362	0.579479
TIMM23	0.698062	0.579503
MCMBP	1.0481	0.579761
RPA3	1.07777	0.580101
CCDC47	0.850145	0.580101
AAGAB	1.34389	0.580859
ADAM19	1.42669	0.580796
PEX11B	1.46895	0.580974
LOC729444	0.780132	0.577461
ERAL1	1.43324	0.581277
RSL24D1	0.481046	0.580527
LGALS7	3.03041	0.581491
MPG	1.54236	0.581462
ZNF808	1.92133	0.581709
SNORA70	1.21241	0.581596
SMAD3	1.53281	0.581748
SQRDL	1.17725	0.581707
RPS23	0.450536	0.581462
LINC00094	1.06682	0.582234
FIGNL1	3.01856	0.582234
FTX	2.69608	0.582234
DTWD1	3.00407	0.582234
RPSAP52	1.48096	0.581277
IER2	0.471983	0.581462
VPS13B	1.02058	0.581934
GAB2	3.01828	0.582234
ZSCAN22	0.680627	0.582234
TOPORS	0.753939	0.582234
KRR1	0.795438	0.582234
NOC2L	1.0743	0.58226
FERMT3	0.942347	0.582234
MRPL44	0.705472	0.582415
TMEM14C	1.62159	0.582468
DBP	3.00942	0.582839
REEP5	0.711323	0.582456
NBPF24	0.880262	0.582839
PDHB	0.947561	0.582876
SUGP1	1.26675	0.583192
C17orf66	2.74853	0.583577
LOC283922	2.50515	0.583577
CDK17	0.64551	0.583412
CLIP4	1.32692	0.583577
TTC25	2.95043	0.584401
CALHM2	2.99733	0.584486
APH1B	2.96836	0.584437
KIAA0317	1.00636	0.584273
TPM4	0.754713	0.584273
SUGT1P3	1.1348	0.584291
MCM6	1.13081	0.584775
PARVB	2.91439	0.585084
PTPN13	2.74887	0.585084
IKZF2	1.88446	0.585017
NCALD	2.64525	0.585097
RGS9	2.92227	0.585452
HINT1	0.564506	0.584999
CANX	0.895938	0.585084
HNRNPUL1	0.534054	0.584999
UBL5	0.453043	0.584999
ZSWIM7	1.18412	0.585667
ATG3	0.685258	0.585667
BUD13	1.61916	0.586605
PPP2R5C	0.538945	0.586317
ABL1	1.68617	0.586894
HIC1	2.85919	0.587468
SLC39A7	2.93327	0.587468
USP15	0.571121	0.586605
DERA	2.89532	0.587815
AKT1S1	2.88132	0.587848
CREBL2	2.89839	0.588222
SCLY	2.85696	0.588351
TAB2	0.741363	0.587423
NBN	1.31195	0.588128
NAP1L4	0.780249	0.588109
PTPN9	1.86605	0.588351
HSPA13	1.02383	0.588351
ABI1	0.725299	0.588351
BCS1L	2.87212	0.588925
ISCA2	1.04725	0.588351
SLC6A6	0.855447	0.588351
CD74	0.406758	0.588351
IPO4	1.31368	0.589089
PHKA2	2.875	0.589706
GOLGA4	0.654577	0.589076
RNF13	1.80099	0.589614
SCAPER	1.4097	0.589614
CACFD1	2.83145	0.590152
SLC25A12	2.86029	0.590152
CDK2AP2	0.568947	0.589586
SMPD1	2.45534	0.590551
AEBP2	0.763836	0.590152
VTRNA1-3	2.76862	0.590926
PNPLA4	0.413196	0.589408
VARS	2.81779	0.591501
THRA	2.42192	0.591538
KCTD21	2.68512	0.591678
ALG10	2.79939	0.591674
LOC92249	2.77737	0.592006
MLL5	0.371122	0.590926
UBE2V1	0.536191	0.59116
WHAMM	0.516236	0.591617
PTPN12	2.79738	0.592123
RPL23	0.389522	0.591501
CAMK4	1.43044	0.592563
MFN1	2.77219	0.592909
PRR3	2.00955	0.592909
IFFO1	1.11913	0.592563
UBE2D4	0.84285	0.593021
EIF3H	0.610579	0.592989
PDGFD	2.79234	0.59382
NR1D2	1.88879	0.593857
ZBTB2	1.47859	0.593857
PRDX6	0.743218	0.593857
CASP8	0.471441	0.595146
FLNA	0.664578	0.595557
FXR1	0.781116	0.595787
ATP5G2	0.674659	0.595927
RGPD6	0.72995	0.596022
DHDDS	2.61139	0.597415
USPL1	0.975725	0.597061
COTL1	0.511638	0.59648
PARP3	2.70309	0.597517
ANKRD36BP1	2.2977	0.597639
RANBP9	1.18898	0.597415
FAM65C	2.54309	0.597817
SMC3	0.861693	0.597758
FAM211A	2.44297	0.597817
GTF2H2D	2.7138	0.597817
ZNF8	2.74836	0.597817
RPS2	0.438905	0.597352
FCHSD2	1.51395	0.597817
DTNB	1.45375	0.597822
ALKBH7	1.38632	0.597817
XRN1	0.710903	0.597817
SLC22A20	0.817744	0.597799
USP35	2.71941	0.598287
RPL38	0.323713	0.59752
SAMD11	2.68997	0.598287
GGPS1	0.616745	0.598287
NEK6	2.70405	0.598774
SNUPN	2.68913	0.598981
ACTA1	2.18172	0.598995
IL22RA2	2.7118	0.598981
PIP4K2B	2.70007	0.598995
ELAC2	1.11285	0.598774
LHPP	2.66277	0.599318
ASB1	1.3523	0.599136
KIR2DL3	1.70674	0.599223
SCFD2	2.68348	0.599865
TRIB2	1.41292	0.599749
MAZ	0.782486	0.598995
TAMM41	2.65003	0.600437
SLC25A23	2.62703	0.600548
ERCC1	0.825293	0.600548
FYB	0.591733	0.600548
CEP192	2.4435	0.600617
ZNF271	1.00396	0.600617
PGAM1	0.551012	0.600548
EFTUD1	1.39524	0.600617
FAM86FP	2.62247	0.600964
COPS3	0.724149	0.600617
DIDO1	0.959315	0.600617
KBTBD3	2.64167	0.601039
STARD5	2.62788	0.601039
FLJ33630	1.40289	0.600548
KRT18P55	1.2067	0.600617
TMEM147	0.975306	0.600617
FLJ27352	2.65363	0.601073
ARRB1	2.64399	0.601081
RBM12	0.754105	0.601014
FAM162A	0.974795	0.601014
SACM1L	1.29734	0.601073
TUBB	0.805691	0.601039
LOC100131626	2.44864	0.601533
ARSG	2.60509	0.601688
FOXD2	2.61381	0.601729
TOMM70A	2.64755	0.601729
IFT81	1.86343	0.601729
ODF2L	0.267177	0.600647
CCDC6	1.31901	0.601729
ARHGAP31	2.15537	0.601729
ITPRIPL1	1.56533	0.601729
PDE4A	1.27673	0.601688
NAPEPLD	2.11207	0.602211
POR	0.848442	0.601688
KLHL6	0.648262	0.601729
RPL29	0.419221	0.601729
C9orf40	2.59842	0.602271
VAT1	2.62401	0.602515
RHOT2	0.711723	0.602117
ADAM10	1.70238	0.603083
SURF1	2.6033	0.603083
PIGN	2.49311	0.603083
HEATR8-TTC4	1.30142	0.60235
KLHL36	2.58914	0.603416
USP34	1.01092	0.603165
ADCY3	2.37801	0.603416
SUMO1	0.568907	0.603057
PFKFB2	2.58435	0.603624
RFX3	1.81255	0.603624
MTRF1L	1.05249	0.603878
ARFGAP3	0.724719	0.603624
CTNNAL1	0.88968	0.6041
ATXN2L	0.767951	0.603878
ZNF32	1.44861	0.604681
TRAPPC2P1	0.891816	0.604417
FAM120B	1.02179	0.605446
FGF14-AS2	2.57732	0.605721
PSMD13	0.63557	0.605446
SREK1IP1	0.639693	0.605446
GRK7	2.57843	0.606265
LMBRD1	0.987553	0.606382
ABI2	0.829911	0.606428
GPR4	0.866595	0.606456
RPS7	0.426576	0.606291
C11orf30	1.54264	0.606735
NVL	2.54629	0.607004
OSGIN2	2.52192	0.607282
AIM1	0.606437	0.606845
ENO3	1.32478	0.606428
TFB2M	1.1523	0.607004
ATG5	0.857055	0.606966
NIPAL3	1.0756	0.607143
GPR107	1.5304	0.607282
KIAA0368	1.44935	0.607847
C19orf70	0.802991	0.608013
RPL37A	0.311735	0.607796
ZNF605	2.13585	0.608813
PCED1A	1.30284	0.608692
TMEM67	1.13274	0.608756
OLFM2	2.47546	0.60909
OXR1	1.53778	0.60909
PAN2	1.86698	0.609906
EXT1	2.51552	0.609906
EMC2	2.48567	0.609906
TJAP1	1.46087	0.609906
CCP110	0.874781	0.609906
DDX56	0.765994	0.609906
SNW1	0.624223	0.609906
DDHD2	0.950097	0.609906
FLJ31306	0.440632	0.609906
LSG1	0.911137	0.610321
TMEM119	1.4254	0.610663
B3GNTL1	2.48982	0.610663
ISCA1	0.683975	0.610244
CST7	0.406932	0.609906
USP21	2.39066	0.610908
RNF31	1.64678	0.610725
RGPD8	2.46034	0.610921
FABP5P3	1.65062	0.610725
LINC00847	1.43831	0.610663
ERICH1	0.713297	0.610663
SCAMP3	0.997288	0.610921
SEC24A	0.986361	0.610929
GCSAML-AS1	2.4175	0.611364
IFT88	2.4591	0.611366
LOC400657	1.08357	0.6112
UHMK1	0.962625	0.611666
ST7-AS1	2.47556	0.611963
HLA-DQB2	0.632439	0.611842
SAP30	2.42777	0.612384
MRS2	2.44792	0.612384
FLJ43663	0.577364	0.612364
TGFBR3L	2.45562	0.612384
PRPH2	2.48417	0.612384
MRFAP1L1	0.76456	0.612384
UCHL3	1.27259	0.612487
[truncated: 12,446 more rows]
