# Supplementary material for: HIV specific CD8+ TRM-like cells in tonsils express exhaustive signatures in the absence of natural HIV control
Source: Front Immunol. 2022 Oct 18;13:912038. doi: 10.3389/fimmu.2022.912038 (PMC9623418; doi:10.3389/fimmu.2022.912038)
Supplement: Supplementary file 8 [file Table_13.xlsx]

## Sheet: plates_1-8_mixcr_run
Cell ID	aaSeqCDR3_TRA	aaSeqCDR3_TRB	allDHitsWithScore_TRA	allDHitsWithScore_TRB	allJHitsWithScore_TRA	allJHitsWithScore_TRB	allVHitsWithScore_TRA	allVHitsWithScore_TRB	cloneCount_TRA	cloneCount_TRB	cloneFraction_TRA	cloneFraction_TRB
Plate-1-A01_S1_L001	CATGGFKTIF	CASSVGQYMNTEAFF			TRAJ9*00	TRBJ1-1*00	TRAV17*00	TRBV9*00	2194	1818	0.5460428073668492	0.45246391239422606
Plate-1-A02_S2_L001		CASLRDYEQYF		TRBD1*00		TRBJ2-7*00		TRBV6-3*00		3442		0.9739671760045274
Plate-1-A03_S3_L001	CATGGFKTIF	CASSVGQYMNTEAFF			TRAJ9*00	TRBJ1-1*00	TRAV17*00	TRBV9*00	632	2261	0.2178559117545674	0.7793864184763875
Plate-1-A04_S4_L001	CATGGFKTIF	CASSVGQYMNTEAFF			TRAJ9*00	TRBJ1-1*00	TRAV17*00	TRBV9*00	2016	1541	0.5659741718135879	0.4326221224031443
Plate-1-A05_S5_L001	CATGGFKTIF				TRAJ9*00		TRAV17*00		842		0.9964497041420118
Plate-1-A06_S6_L001	CATGGFKTIF	CASSVGQYMNTEAFF			TRAJ9*00	TRBJ1-1*00	TRAV17*00	TRBV9*00	2116	1808	0.5377382465057179	0.4594663278271919
Plate-1-A07_S7_L001		CASSIFGEQYF				TRBJ2-7*00		TRBV19*00		2996		0.9986666666666668
Plate-1-A08_S8_L001	CATGGFKTIF	CASSVGQYMNTEAFF			TRAJ9*00	TRBJ1-1*00	TRAV17*00	TRBV9*00	1853	976	0.5954370179948586	0.31362467866323906
Plate-1-A09_S9_L001	CALRSYSTLTFGKGTMLLVSPGGSYIPTF	CASSVGQYMNTEAFF	TRDD2*00		TRAJ6*00	TRBJ1-1*00	TRAV19*00	TRBV9*00	504	2458	0.16856187290969898	0.8220735785953177
Plate-1-A10_S10_L001		CASSVGQYMNTEAFF				TRBJ1-1*00		TRBV9*00		3043		0.9963981663392272
Plate-1-A11_S11_L001	CALRSYSTLTFGKGTMLLVSPGGSYIPTF		TRDD2*00		TRAJ6*00		TRAV19*00		2020		0.9734939759036144
Plate-1-A12_S12_L001		CSATLNWGFF				TRBJ1-4*00		TRBV20-1*00		302		0.6138211382113821
Plate-1-B01_S13_L001		CASSVGQYMNTEAFF				TRBJ1-1*00		TRBV9*00		1715		0.9833715596330276
Plate-1-B02_S14_L001		CASSVGQYMNTEAFF				TRBJ1-1*00		TRBV9*00		1812		0.9961517317207256
Plate-1-B03_S15_L001		CSATLNWGFF				TRBJ1-4*00		TRBV20-1*00		342		0.5525040387722132
Plate-1-B04_S16_L001	CATGGFKTIF	CASSVGQYMNTEAFF			TRAJ9*00	TRBJ1-1*00	TRAV17*00	TRBV9*00	1361	1017	0.5716085678286434	0.42713145737085256
Plate-1-B05_S17_L001	CATGGFKTIF				TRAJ9*00		TRAV17*00		1848		0.990353697749196
Plate-1-B06_S18_L001	CAGTDGGATNKLIF	CASSIFGEQYF			TRAJ32*00	TRBJ2-7*00	TRAV36DV7*00	TRBV19*00	448	1446	0.23430962343096234	0.7562761506276151
Plate-1-B07_S19_L001	CATGGFKTIF				TRAJ9*00		TRAV17*00		2219		0.9968553459119496
Plate-1-B08_S20_L001	CATGGFKTIF				TRAJ9*00		TRAV17*00		1988		0.994497248624312
Plate-1-B09_S21_L001	CATGGFKTIF	CASSVGQYMNTEAFF			TRAJ9*00	TRBJ1-1*00	TRAV17*00	TRBV9*00	1415	1158	0.5476006191950464	0.4481424148606811
Plate-1-B10_S22_L001	CATGGFKTIF	CASSVGQYMNTEAFF			TRAJ9*00	TRBJ1-1*00	TRAV17*00	TRBV9*00	412	173	0.6348228043143297	0.2665639445300462
Plate-1-B11_S23_L001		CASSIFGEQYF				TRBJ2-7*00		TRBV19*00		1837		0.9978272677892449
Plate-1-B12_S24_L001	CALGAMAL_NTGKLIF				TRAJ37*00		TRAV6*00		2022		0.997533300444006
Plate-1-C01_S25_L001		CASSVGQYMNTEAFF				TRBJ1-1*00		TRBV9*00		2989		0.9973306639973306
Plate-1-C02_S26_L001	CALGAMAL_NTGKLIF				TRAJ37*00		TRAV6*00		2408		0.9958643507030605
Plate-1-C03_S27_L001		CASSVSGITETQYF		TRBD1*00		TRBJ2-5*00		TRBV12-4*00		298		0.5293072824156305
Plate-1-C04_S28_L001	CALGAMAL_NTGKLIF				TRAJ37*00		TRAV6*00		38		0.4691358024691358
Plate-1-C05_S29_L001		CASSVGQYMNTEAFF				TRBJ1-1*00		TRBV9*00		2850		0.9989484752891692
Plate-1-C06_S30_L001		CASSVGQYMNTEAFF				TRBJ1-1*00		TRBV9*00		3353		0.9985110184633712
Plate-1-C07_S31_L001	CATGGFKTIF				TRAJ9*00		TRAV17*00		2690		0.9996283909327388
Plate-1-C08_S32_L001		CASSVGQYMNTEAFF				TRBJ1-1*00		TRBV9*00		3237		0.996
Plate-1-C09_S33_L001	CATGGFKTIF	CSATLNWGFF			TRAJ9*00	TRBJ1-4*00	TRAV17*00	TRBV20-1*00	165	429	0.24480712166172106	0.6364985163204748
Plate-1-C10_S34_L001	CATGGFKTIF				TRAJ9*00		TRAV17*00		94		0.2117117117117117
Plate-1-C11_S35_L001		CASSVGQYMNTEAFF				TRBJ1-1*00		TRBV9*00		3229		0.9969126273541216
Plate-1-C12_S36_L001	CATGGFKTIF	CASSVGQYMNTEAFF			TRAJ9*00	TRBJ1-1*00	TRAV17*00	TRBV9*00	76	124	0.329004329004329	0.5367965367965368
Plate-1-D01_S37_L001	CATGGFKTIF	CSATL_LGFF			TRAJ9*00	TRBJ1-4*00	TRAV17*00	TRBV20-1*00	33	86	0.2704918032786885	0.7049180327868853
Plate-1-D02_S38_L001	CALRSYSTLTF	CSATLNWGFF			TRAJ11*00	TRBJ1-4*00	TRAV19*00	TRBV20-1*00	79	348	0.1811926605504587	0.7981651376146789
Plate-1-D03_S39_L001	CATGGFKTIF	CASSVGQYMNTEAFF			TRAJ9*00	TRBJ1-1*00	TRAV17*00	TRBV9*00	1341	989	0.5743040685224841	0.4235546038543897
Plate-1-D04_S40_L001		CATKLQGAHTEAFF		TRBD1*00		TRBJ1-1*00		TRBV27*00		1425		0.9951117318435754
Plate-1-D05_S41_L001		CASSVGQYMNTEAFF				TRBJ1-1*00		TRBV9*00		1949		0.9959121103730201
Plate-1-D06_S42_L001		CSATLNWGFF				TRBJ1-4*00		TRBV20-1*00		196		0.4768856447688564
Plate-1-D07_S43_L001
Plate-1-D08_S44_L001	CALRSYSTLTFGKGTMLLVSPGGSYIPTF		TRDD2*00		TRAJ6*00		TRAV19*00		85		0.302491103202847
Plate-1-D09_S45_L001
Plate-1-D10_S46_L001		CASRSSYGRGWAFF		TRBD1*00		TRBJ1-1*00		TRBV28*00		1687		0.980813953488372
Plate-1-D11_S47_L001
Plate-1-D12_S48_L001		CASSIFGELFF				TRBJ1-4*00		TRBV19*00		253		0.8295081967213115
Plate-1-E01_S49_L001	CALRSYSTLTF	CSVTDYGYTF			TRAJ11*00	TRBJ1-2*00	TRAV19*00	TRBV20-1*00	459	292	0.5730337078651685	0.3645443196004994
Plate-1-E02_S50_L001	CATGGFKTIF	CASSVGQYMNTEAFF			TRAJ9*00	TRBJ1-1*00	TRAV17*00	TRBV9*00	822	971	0.4579387186629527	0.5409470752089136
Plate-1-E04_S52_L001	CATGGFKTIF	CSATLNWGFF			TRAJ9*00	TRBJ1-4*00	TRAV17*00	TRBV20-1*00	122	264	0.20333333333333334	0.44
Plate-1-E05_S53_L001		CASSVGQYMNTEAFF				TRBJ1-1*00		TRBV9*00		2430		0.9987669543773121
Plate-1-E06_S54_L001
Plate-1-E07_S55_L001		CSATLNWGFF				TRBJ1-4*00		TRBV20-1*00		127		0.8581081081081081
Plate-1-E08_S56_L001		CASSVGQYMNTEAFF				TRBJ1-1*00		TRBV9*00		2613		0.9984715322888804
Plate-1-E09_S57_L001		CSARAAAYTQYF				TRBJ2-3*00		TRBV20-1*00		2014		0.9985126425384234
Plate-1-E10_S58_L001	CALRSYSTLTF	CSVTDYGYTF			TRAJ11*00	TRBJ1-2*00	TRAV19*00	TRBV20-1*00	1193	1494	0.4430003713330858	0.5547716301522466
Plate-1-E11_S59_L001
Plate-1-E12_S60_L001
Plate-1-F01_S61_L001		CSALPELSGTQYF				TRBJ2-5*00		TRBV20-1*00		2203		0.9065843621399176
Plate-1-F02_S62_L001	CATGGFKTIF	CASSVGQYMNTEAFF			TRAJ9*00	TRBJ1-1*00	TRAV17*00	TRBV9*00	2154	1726	0.5550115949497553	0.4447307395001288
Plate-1-F03_S63_L001	CATGGFKTIF	CSVTDYGYTF			TRAJ9*00	TRBJ1-2*00	TRAV17*00	TRBV20-1*00	316	422	0.3267838676318511	0.4364012409513961
Plate-1-F04_S64_L001	CAVGNNAGNMLTF	CASSIFGELFF			TRAJ39*00	TRBJ1-4*00	TRAV20*00	TRBV19*00	795	2514	0.2399637790522185	0.7588288560217326
Plate-1-F05_S65_L001	CAVGNNAGNMLTF	CASSIFGELFF			TRAJ39*00	TRBJ1-4*00	TRAV20*00	TRBV19*00	529	2126	0.1966542750929368	0.7903345724907063
Plate-1-F06_S66_L001	CAVGNNAGNMLTF	CASSIFGELFF			TRAJ39*00	TRBJ1-4*00	TRAV20*00	TRBV19*00	246	1701	0.11294765840220385	0.78099173553719
Plate-1-F07_S67_L001		CASSVGQYMNTEAFF				TRBJ1-1*00		TRBV9*00		2306		0.9982683982683984
Plate-1-F08_S68_L001		CASSIFGELFF				TRBJ1-4*00		TRBV19*00		219		0.7324414715719063
Plate-1-F09_S69_L001	CATGGFKTIF				TRAJ9*00		TRAV17*00		3064		0.998696219035202
Plate-1-F10_S70_L001	CATGGFKTIF				TRAJ9*00		TRAV17*00		125		0.143184421534937
Plate-1-F11_S71_L001	CATGGFKTIF	CASSVGQYMNTEAFF			TRAJ9*00	TRBJ1-1*00	TRAV17*00	TRBV9*00	1016	316	0.6791443850267379	0.21122994652406415
Plate-1-F12_S72_L001
Plate-1-G01_S73_L001	CATGGFKTIF	CSVTDYGYTF			TRAJ9*00	TRBJ1-2*00	TRAV17*00	TRBV20-1*00	106	331	0.2425629290617849	0.7574370709382151
Plate-1-G02_S74_L001	CALRSYSTLTF	CASSIFGEQYF			TRAJ11*00	TRBJ2-7*00	TRAV19*00	TRBV19*00	133	127	0.5076335877862596	0.4847328244274809
Plate-1-G03_S75_L001
Plate-1-G04_S76_L001		CASSVGQYMNTEAFF				TRBJ1-1*00		TRBV9*00		3131		0.9990427568602424
Plate-1-G05_S77_L001	CAVGNNAGNMLTF	CASSIFGELFF			TRAJ39*00	TRBJ1-4*00	TRAV20*00	TRBV19*00	277	2034	0.11832550192225545	0.8688594617684751
Plate-1-G06_S78_L001	CALRSYSTLTF	CSATLNWGFF			TRAJ11*00	TRBJ1-4*00	TRAV19*00	TRBV20-1*00	241	745	0.2330754352030948	0.7205029013539652
Plate-1-G07_S79_L001		CASSIFGEQFF				TRBJ2-1*00		TRBV19*00		82		0.7387387387387387
Plate-1-G08_S80_L001		CASSVGQYMNTEAFF				TRBJ1-1*00		TRBV9*00		3280		0.9996952148735142
Plate-2-A01_S97_L001	CAMRESISSGSARQLTF	CASSHLGGGTDTQYF		TRBD2*00	TRAJ22*00	TRBJ2-3*00	TRAV14DV4*00	TRBV7-6*00	1321	2274	0.3447286012526096	0.5934237995824635
Plate-2-A02_S98_L001	CAMRESISSGSARQLTF	CASSHLGGGTDTQYF		TRBD2*00	TRAJ22*00	TRBJ2-3*00	TRAV14DV4*00	TRBV7-6*00	3112	3264	0.4879272499216055	0.5117591721542804
Plate-2-A03_S99_L001	CAMRESISSGSARQLTF	CASSHLGGGTDTQYF		TRBD2*00	TRAJ22*00	TRBJ2-3*00	TRAV14DV4*00	TRBV7-6*00	228	3909	0.055085769509543366	0.9444310219859868
Plate-2-A04_S100_L001	CAMRESISSGSARQLTF	CASSHLGGGTDTQYF		TRBD2*00	TRAJ22*00	TRBJ2-3*00	TRAV14DV4*00	TRBV7-6*00	1810	3606	0.33370206489675514	0.6648230088495575
Plate-2-A05_S101_L001	CAMRESISSGSARQLTF	CASSHLGGGTDTQYF		TRBD2*00	TRAJ22*00	TRBJ2-3*00	TRAV14DV4*00	TRBV7-6*00	555	557	0.4432907348242812	0.444888178913738
Plate-2-A06_S102_L001	CAMRESISSGSARQLTF	CASSHLGGGTDTQYF		TRBD2*00	TRAJ22*00	TRBJ2-3*00	TRAV14DV4*00	TRBV7-6*00	52	846	0.04104183109707971	0.6677190213101816
Plate-2-A07_S103_L001	CAMRESISSGSARQLTF				TRAJ22*00		TRAV14DV4*00		744		0.30293159609120524
Plate-2-A08_S104_L001	CAMRESISSGSARQLTF	CASSHLGGGTDTQYF		TRBD2*00	TRAJ22*00	TRBJ2-3*00	TRAV14DV4*00	TRBV7-6*00	1263	2256	0.33439237490071483	0.5972994440031771
Plate-2-A09_S105_L001	CAMRESISSGSARQLTF	CASSHLGGGTDTQYF		TRBD2*00	TRAJ22*00	TRBJ2-3*00	TRAV14DV4*00	TRBV7-6*00	1761	2297	0.39098579040852577	0.5099911190053286
Plate-2-A10_S106_L001		CASRTGTPPYEQYF		TRBD2*00		TRBJ2-7*00		TRBV6-6*00		3769		0.9949841605068638
Plate-2-A11_S107_L001	CAMRESISSGSARQLTF	CASSHLGGGTDTQYF		TRBD2*00	TRAJ22*00	TRBJ2-3*00	TRAV14DV4*00	TRBV7-6*00	1279	1896	0.2920091324200913	0.4328767123287671
Plate-2-A12_S108_L001	CAMRESISSGSARQLTF	CASSHLGGGTDTQYF		TRBD2*00	TRAJ22*00	TRBJ2-3*00	TRAV14DV4*00	TRBV7-6*00	83	2772	0.02856159669649002	0.9538885065381968
Plate-2-B01_S109_L001	CAGAAIYNQGGKLIF	CAWGGQPLVGYTF		TRBD1*00	TRAJ23*00	TRBJ1-2*00	TRAV27*00	TRBV30*00	667	2434	0.17867666755960354	0.6520225020091079
Plate-2-B02_S110_L001	CAMRESISSGSARQLTF	CASSHLGGGTDTQYF		TRBD2*00	TRAJ22*00	TRBJ2-3*00	TRAV14DV4*00	TRBV7-6*00	195	333	0.2529182879377432	0.4319066147859921
Plate-2-B03_S111_L001	CAGAAIYNQGGKLIF	CAWGGQPLVGYTF		TRBD1*00	TRAJ23*00	TRBJ1-2*00	TRAV27*00	TRBV30*00	2049	1979	0.5065512978986403	0.4892459826946848
Plate-2-B04_S112_L001
Plate-2-B05_S113_L001
Plate-2-B06_S114_L001	CAMRESISSGSARQLTF	CASSHLGGGTDTQYF		TRBD2*00	TRAJ22*00	TRBJ2-3*00	TRAV14DV4*00	TRBV7-6*00	256	2088	0.10423452768729642	0.8501628664495114
Plate-2-B07_S115_L001		CASSPPGTQYF		TRBD1*00		TRBJ2-5*00		TRBV7-6*00		3969		0.998490566037736
Plate-2-B08_S116_L001	CAMRESISSGSARQLTF	CASSHLGGGTDTQYF		TRBD2*00	TRAJ22*00	TRBJ2-3*00	TRAV14DV4*00	TRBV7-6*00	303	622	0.2356143079315708	0.4836702954898912
Plate-2-B09_S117_L001	CAMRESISSGSARQLTF				TRAJ22*00		TRAV14DV4*00		107		0.11065149948293693
Plate-2-B10_S118_L001	CAMRESISSGSARQLTF	CSATLNWGFF			TRAJ22*00	TRBJ1-4*00	TRAV14DV4*00	TRBV20-1*00	422	862	0.2501481920569057	0.5109662122110255
Plate-2-B11_S119_L001	CAMRESISSGSARQLTF				TRAJ22*00		TRAV14DV4*00		1501		0.3688867043499631
Plate-2-B12_S120_L001	CAMRESISSGSARQLTF	CASSHLGGGTDTQYF		TRBD2*00	TRAJ22*00	TRBJ2-3*00	TRAV14DV4*00	TRBV7-6*00	193	638	0.15526950925181013	0.5132743362831859
Plate-2-C01_S121_L001		CASSHLGGGTDTQYF		TRBD2*00		TRBJ2-3*00		TRBV7-6*00		3862		0.9981907469630396
Plate-2-C02_S122_L001	CATGGFKTIF				TRAJ9*00		TRAV17*00		82		0.06202723146747353
Plate-2-C03_S123_L001		CASSHLGGGTDTQYF		TRBD2*00		TRBJ2-3*00		TRBV7-6*00		3396		1.0
Plate-2-C04_S124_L001	CAMRESISSGSARQLTF	CASSHLGGGTDTQYF		TRBD2*00	TRAJ22*00	TRBJ2-3*00	TRAV14DV4*00	TRBV7-6*00	43	3405	0.012384792626728109	0.9807027649769584
Plate-2-C05_S125_L001		CASSHLGGGTDTQYF		TRBD2*00		TRBJ2-3*00		TRBV7-6*00		3054		0.9977131656321464
Plate-2-C06_S126_L001		CASRTGTPPYEQYF		TRBD2*00		TRBJ2-7*00		TRBV6-6*00		3563		0.9944180854032934
Plate-2-C07_S127_L001		CASSHLGGGTDTQYF		TRBD2*00		TRBJ2-3*00		TRBV7-6*00		3673		0.9994557823129252
Plate-2-C08_S128_L001	CAMRESISSGSARQLTF				TRAJ22*00		TRAV14DV4*00		751		0.2417122626327647
Plate-2-C09_S129_L001	CAMRESISSGSARQLTF	CASSHLGGGTDTQYF		TRBD2*00	TRAJ22*00	TRBJ2-3*00	TRAV14DV4*00	TRBV7-6*00	46	2541	0.017537171178040413	0.9687380861608844
Plate-2-C10_S130_L001		CASSHLGGGTDTQYF		TRBD2*00		TRBJ2-3*00		TRBV7-6*00		4537		0.9984595070422536
Plate-2-C11_S131_L001	CAMRESISSGSARQLTF	CASSHLGGGTDTQYF		TRBD2*00	TRAJ22*00	TRBJ2-3*00	TRAV14DV4*00	TRBV7-6*00	494	789	0.2556935817805383	0.4083850931677019
Plate-2-C12_S132_L001	CAMRESISSGSARQLTF	CASSHLGGGTDTQYF		TRBD2*00	TRAJ22*00	TRBJ2-3*00	TRAV14DV4*00	TRBV7-6*00	2202	2103	0.5111420612813371	0.4881615598885794
Plate-2-D01_S133_L001	CAMRESISSGSARQLTF	CASSPPGTQYF		TRBD1*00	TRAJ22*00	TRBJ2-5*00	TRAV14DV4*00	TRBV7-6*00	629	551	0.3403679653679654	0.2981601731601732
Plate-2-D02_S134_L001	CAMRESISSGSARQLTF				TRAJ22*00		TRAV14DV4*00		960		0.3722373012795657
Plate-2-D03_S135_L001	CAMRESISSGSARQLTF				TRAJ22*00		TRAV14DV4*00		1343		0.3504697286012526
Plate-2-D04_S136_L001		CASSHLGGGTDTQYF		TRBD2*00		TRBJ2-3*00		TRBV7-6*00		3460		0.9976931949250288
Plate-2-D05_S137_L001	CAMRESISSGSARQLTF				TRAJ22*00		TRAV14DV4*00		750		0.3151260504201681
Plate-2-D06_S138_L001	CAMRESISSGSARQLTF	CASSHLGGGTDTQYF		TRBD2*00	TRAJ22*00	TRBJ2-3*00	TRAV14DV4*00	TRBV7-6*00	1705	2481	0.4067270992366413	0.5918416030534351
Plate-2-D07_S139_L001		CSATLNWGFF				TRBJ1-4*00		TRBV20-1*00		260		0.8965517241379308
Plate-2-D08_S140_L001		CASSHLGGGTDTQYF		TRBD2*00		TRBJ2-3*00		TRBV7-6*00		3694		0.9919441460794844
Plate-2-D09_S141_L001	CAMRESISSGSARQLTF	CASSHLGGGTDTQYF		TRBD2*00	TRAJ22*00	TRBJ2-3*00	TRAV14DV4*00	TRBV7-6*00	1998	2180	0.4682446683852824	0.5108975861260839
Plate-2-D10_S142_L001	CAMRESISSGSARQLTF				TRAJ22*00		TRAV14DV4*00		1445		0.4071569456184841
Plate-2-D11_S143_L001	CAMRESISSGSARQLTF				TRAJ22*00		TRAV14DV4*00		825		0.2496217851739788
Plate-2-D12_S144_L001	CAMRESISSGSARQLTF	CASSPPGTQYF		TRBD1*00	TRAJ22*00	TRBJ2-5*00	TRAV14DV4*00	TRBV7-6*00	2130	2478	0.4619388418998048	0.5374105400130124
Plate-2-E01_S145_L001	CAMRESISSGSARQLTF				TRAJ22*00		TRAV14DV4*00		393		0.16388657214345287
Plate-2-E02_S146_L001	CAMRESISSGSARQLTF	CASSHLGGGTDTQYF		TRBD2*00	TRAJ22*00	TRBJ2-3*00	TRAV14DV4*00	TRBV7-6*00	2859	3075	0.4813941741033844	0.5177639333221081
Plate-2-E03_S147_L001		CASSVGQYMNTEAFF				TRBJ1-1*00		TRBV9*00		48		0.6
Plate-2-E04_S148_L001	CAMRESISSGSARQLTF	CASSHLGGGTDTQYF		TRBD2*00	TRAJ22*00	TRBJ2-3*00	TRAV14DV4*00	TRBV7-6*00	173	3186	0.05045202682997959	0.9291338582677166
Plate-2-E05_S149_L001	CAMRESISSGSARQLTF	CASSHLGGGTDTQYF		TRBD2*00	TRAJ22*00	TRBJ2-3*00	TRAV14DV4*00	TRBV7-6*00	810	815	0.3746530989824237	0.3769657724329325
Plate-2-E06_S150_L001	CAMRESISSGSARQLTF				TRAJ22*00		TRAV14DV4*00		116		0.07880434782608696
Plate-2-E07_S151_L001	CAMRESISSGSARQLTF	CASSHLGGGTDTQYF		TRBD2*00	TRAJ22*00	TRBJ2-3*00	TRAV14DV4*00	TRBV7-6*00	338	1172	0.1364553895841744	0.4731530076705692
Plate-2-E08_S152_L001	CAMRESISSGSARQLTF	CASSHLGGGTDTQYF		TRBD2*00	TRAJ22*00	TRBJ2-3*00	TRAV14DV4*00	TRBV7-6*00	1700	2209	0.4287515762925599	0.557124842370744
Plate-2-E09_S153_L001	CAMRESVSSAAGNKLTF	CASRTGTPPYEQYF	TRDD1*00	TRBD2*00	TRAJ17*00	TRBJ2-7*00	TRAV14DV4*00	TRBV6-6*00	1788	2812	0.387264457439896	0.6090534979423868
Plate-2-E10_S154_L001		CASSPPGTQYF		TRBD1*00		TRBJ2-5*00		TRBV7-6*00		2667		0.4991577765300393
Plate-2-E11_S155_L001	CAMRESISSGSARQLTF	CASSPPGTQYF		TRBD1*00	TRAJ22*00	TRBJ2-5*00	TRAV14DV4*00	TRBV7-6*00	1875	1855	0.4635352286773795	0.4585908529048208
Plate-2-E12_S156_L001	CAMRESISSGSARQLTF	CASSPPGTQYF		TRBD1*00	TRAJ22*00	TRBJ2-5*00	TRAV14DV4*00	TRBV7-6*00	942	1579	0.2582944886207842	0.4329585961063888
Plate-2-F01_S157_L001		CASSHLGGGTDTQYF		TRBD2*00		TRBJ2-3*00		TRBV7-6*00		2980		0.9953239812959253
Plate-2-F02_S158_L001	CAMRESISSGSARQLTF	CASSHLGGGTDTQYF		TRBD2*00	TRAJ22*00	TRBJ2-3*00	TRAV14DV4*00	TRBV7-6*00	38	2533	0.01459293394777266	0.9727342549923196
Plate-2-F03_S159_L001	CAMRESISSGSARQLTF	CASSPPGTQYF		TRBD1*00	TRAJ22*00	TRBJ2-5*00	TRAV14DV4*00	TRBV7-6*00	1444	1698	0.4522392734105857	0.5317882868775446
Plate-2-F04_S160_L001	CAMRESISSGSARQLTF	CASSHLGGGTDTQYF		TRBD2*00	TRAJ22*00	TRBJ2-3*00	TRAV14DV4*00	TRBV7-6*00	156	1091	0.1093969144460028	0.7650771388499299
Plate-2-F05_S161_L001	CAMRESISSGSARQLTF	CASSPPGTQYF		TRBD1*00	TRAJ22*00	TRBJ2-5*00	TRAV14DV4*00	TRBV7-6*00	733	583	0.5457930007446017	0.43410275502606105
Plate-2-F06_S162_L001		CASSHLGGGTDTQYF		TRBD2*00		TRBJ2-3*00		TRBV7-6*00		3003		0.999001996007984
Plate-2-F07_S163_L001	CAMRESISSGSARQLTF	CASSHLGGGTDTQYF		TRBD2*00	TRAJ22*00	TRBJ2-3*00	TRAV14DV4*00	TRBV7-6*00	453	717	0.27621951219512203	0.4371951219512195
Plate-2-F08_S164_L001	CAMRESISSGSARQLTF	CASSPPGTQYF		TRBD1*00	TRAJ22*00	TRBJ2-5*00	TRAV14DV4*00	TRBV7-6*00	1011	2018	0.2604998711672249	0.5199690801339861
Plate-2-F09_S165_L001	CAMRESISSGSARQLTF	CASSHLGGGTDTQYF		TRBD2*00	TRAJ22*00	TRBJ2-3*00	TRAV14DV4*00	TRBV7-6*00	279	902	0.1495176848874598	0.4833869239013934
Plate-2-F10_S166_L001	CAMRESISSGSARQLTF				TRAJ22*00		TRAV14DV4*00		414		0.1641554321966693
Plate-2-F11_S167_L001	CAMRESISSGSARQLTF	CASSHLGGGTDTQYF		TRBD2*00	TRAJ22*00	TRBJ2-3*00	TRAV14DV4*00	TRBV7-6*00	1384	2117	0.3739529856795461	0.5720075655228317
Plate-2-F12_S168_L001	CAMRESISSGSARQLTF	CASSPPGTQYF		TRBD1*00	TRAJ22*00	TRBJ2-5*00	TRAV14DV4*00	TRBV7-6*00	597	1809	0.16703973139339676	0.5061555679910464
Plate-2-G01_S169_L001	CAMRESISSGSARQLTF	CASSHLGGGTDTQYF		TRBD2*00	TRAJ22*00	TRBJ2-3*00	TRAV14DV4*00	TRBV7-6*00	2771	2751	0.5016292541636496	0.4980086893555395
Plate-2-G02_S170_L001		CASSHLGGGTDTQYF		TRBD2*00		TRBJ2-3*00		TRBV7-6*00		879		0.7343358395989975
Plate-2-G03_S171_L001	CAMRESISSGSARQLTF	CASSPPGTQYF		TRBD1*00	TRAJ22*00	TRBJ2-5*00	TRAV14DV4*00	TRBV7-6*00	1561	2344	0.34627329192546585	0.5199645075421473
Plate-2-G04_S172_L001	CAMRESISSGSARQLTF				TRAJ22*00		TRAV14DV4*00		497		0.2281910009182737
Plate-2-G05_S173_L001		CASRTGTPPYEQYF		TRBD2*00		TRBJ2-7*00		TRBV6-6*00		3398		0.9953134153485648
Plate-2-G06_S174_L001	CAMRESISSGSARQLTF				TRAJ22*00		TRAV14DV4*00		443		0.23651895355045385
Plate-2-G07_S175_L001	CAMRESISSGSARQLTF				TRAJ22*00		TRAV14DV4*00		392		0.16568047337278108
Plate-2-G08_S176_L001		CASSHLGGGTDTQYF		TRBD2*00		TRBJ2-3*00		TRBV7-6*00		3577		0.9977684797768479
Plate-2-G09_S177_L001	CAMRESISSGSARQLTF				TRAJ22*00		TRAV14DV4*00		215		0.11584051724137932
Plate-2-G10_S178_L001		CASSHLGGGTDTQYF		TRBD2*00		TRBJ2-3*00		TRBV7-6*00		4419		0.9984184365115228
Plate-2-G11_S179_L001		CASSHLGGGTDTQYF		TRBD2*00		TRBJ2-3*00		TRBV7-6*00		3400		0.9979454065159964
Plate-2-G12_S180_L001	CAMRESISSGSARQLTF				TRAJ22*00		TRAV14DV4*00		1985		0.41003924808923775
Plate-2-H01_S181_L001	CAAPIQETHLLSLERAQDFL*LQRPESRLLQ*H*RLCNTNAGKSTF		TRDD1*00		TRAJ27*00		TRAV12-2*00		145		0.6387665198237885
Plate-2-H02_S182_L001	CAMRESISSGSARQLTF	CASSHLGGGTDTQYF		TRBD2*00	TRAJ22*00	TRBJ2-3*00	TRAV14DV4*00	TRBV7-6*00	120	463	0.16129032258064516	0.6223118279569892
Plate-2-H03_S183_L001	CAMRESISSGSARQLTF	CASSHLGGGTDTQYF		TRBD2*00	TRAJ22*00	TRBJ2-3*00	TRAV14DV4*00	TRBV7-6*00	994	2192	0.3093681917211329	0.6822284469343293
Plate-2-H04_S184_L001		CASRTGTPPYEQYF		TRBD2*00		TRBJ2-7*00		TRBV6-6*00		2632		0.7526451243923363
Plate-2-H05_S185_L001	CAMRESISSGSARQLTF	CASSHLGGGTDTQYF		TRBD2*00	TRAJ22*00	TRBJ2-3*00	TRAV14DV4*00	TRBV7-6*00	1189	2628	0.3110936682365254	0.6875981161695447
Plate-2-H06_S186_L001	CAMRESISSGSARQLTF	CASSHLGGGTDTQYF		TRBD2*00	TRAJ22*00	TRBJ2-3*00	TRAV14DV4*00	TRBV7-6*00	577	1092	0.2546337157987643	0.4819064430714916
Plate-2-H07_S187_L001	CAMRESISSGSARQLTF	CASSHLGGGTDTQYF		TRBD2*00	TRAJ22*00	TRBJ2-3*00	TRAV14DV4*00	TRBV7-6*00	1943	2202	0.4678545629665302	0.5302191187093668
Plate-2-H08_S188_L001	CAMRESISSGSARQLTF	CASSHLGGGTDTQYF		TRBD2*00	TRAJ22*00	TRBJ2-3*00	TRAV14DV4*00	TRBV7-6*00	1916	2392	0.4441353732035234	0.5544738062123319
Plate-2-H09_S189_L001		CASSHLGGGTDTQYF		TRBD2*00		TRBJ2-3*00		TRBV7-6*00		2816		0.9950530035335692
Plate-2-H10_S190_L001		CASSHLGGGTDTQYF		TRBD2*00		TRBJ2-3*00		TRBV7-6*00		1791		0.4006711409395973
Plate-2-H11_S191_L001	CAMRESISSGSARQLTF	CASSHLGGGTDTQYF		TRBD2*00	TRAJ22*00	TRBJ2-3*00	TRAV14DV4*00	TRBV7-7*00	252	387	0.32684824902723736	0.5019455252918288
Plate-2-H12_S192_L001	CAMRESISSGSARQLTF	CASSHLGGGTDTQYF		TRBD2*00	TRAJ22*00	TRBJ2-3*00	TRAV14DV4*00	TRBV7-6*00	1153	1695	0.29503582395087	0.4337256908904811
Plate-3-A01_S193_L001		CASSLALLGGREGEQFF		TRBD2*00		TRBJ2-1*00		TRBV7-8*00		365		0.8649289099526066
Plate-3-A02_S194_L001		CASSLGGEPAFF		TRBD1*00		TRBJ1-1*00		TRBV5-1*00		582		0.9432739059967584
Plate-3-A03_S195_L001	CALRPN_GNKLVF	CASSLALLGGREGEQFF		TRBD2*00	TRAJ47*00	TRBJ2-1*00	TRAV9-2*00	TRBV7-8*00	175	407	0.23026315789473684	0.5355263157894737
Plate-3-A04_S196_L001		CASSLALLGGREGEQFF		TRBD2*00		TRBJ2-1*00		TRBV7-8*00		412		0.9903846153846154
Plate-3-A05_S197_L001
Plate-3-A06_S198_L001		CASSLALLGGREGEQFF		TRBD2*00		TRBJ2-1*00		TRBV7-8*00		587		0.99660441426146
Plate-3-A07_S199_L001	CATGGFKTIF				TRAJ9*00		TRAV17*00		28		0.1037037037037037
Plate-3-A08_S200_L001		CASSLALLGGREGEQFF		TRBD2*00		TRBJ2-1*00		TRBV7-8*00		630		0.9859154929577464
Plate-3-A09_S201_L001
Plate-3-A10_S202_L001		CASSLGGEPAFF		TRBD1*00		TRBJ1-1*00		TRBV5-1*00		642		0.981651376146789
Plate-3-A11_S203_L001	CAPVSG_GFKTIF	CASSLGGEPAFF	TRDD3*00	TRBD1*00	TRAJ9*00	TRBJ1-1*00	TRAV21*00	TRBV5-1*00	577	523	0.4812343619683069	0.4361968306922435
Plate-3-A12_S204_L001		CASSLALLGGREGEQFF		TRBD2*00		TRBJ2-1*00		TRBV7-8*00		583		0.9798319327731092
Plate-3-B01_S205_L001		CASSLALLGGREGEQFF		TRBD2*00		TRBJ2-1*00		TRBV7-8*00		295		0.97682119205298
Plate-3-B02_S206_L001		CASSLALLGGREGEQFF		TRBD2*00		TRBJ2-1*00		TRBV7-8*00		429		0.9884792626728108
Plate-3-B03_S207_L001		CASSLALLGGREGEQFF		TRBD2*00		TRBJ2-1*00		TRBV7-8*00		217		0.9517543859649122
Plate-3-B04_S208_L001
Plate-3-B05_S209_L001		CASSHLGGGTDTQYF		TRBD2*00		TRBJ2-3*00		TRBV7-6*00		76		0.628099173553719
Plate-3-B06_S210_L001	CGASNYQLIW	CASSLALLGGREGEQFF		TRBD2*00	TRAJ33*00	TRBJ2-1*00	TRAV36DV7*00	TRBV7-8*00	183	358	0.3238938053097345	0.6336283185840708
Plate-3-B07_S211_L001		CASSHLGGGTDTQYF		TRBD2*00		TRBJ2-3*00		TRBV7-6*00		53		0.4907407407407408
Plate-3-B08_S212_L001
Plate-3-C01_S217_L001		CASSLALLGGREGEQFF		TRBD2*00		TRBJ2-1*00		TRBV7-8*00		783		0.9911392405063292
Plate-3-C02_S218_L001	CATGGFKTIF	CASSLGGEPAFF		TRBD1*00	TRAJ9*00	TRBJ1-1*00	TRAV17*00	TRBV5-1*00	122	72	0.580952380952381	0.3428571428571429
Plate-4-A01_S289_L001		CASSLGANPLHF		TRBD2*00		TRBJ1-6*00		TRBV12-4*00		2788		0.5427292193887483
Plate-4-A02_S290_L001	CIVRGLNNAGNMLTF	CASSLGANPLHF	TRDD2*00	TRBD2*00	TRAJ39*00	TRBJ1-6*00	TRAV26-1*00	TRBV12-4*00	195	1851	0.05400166158958737	0.5126003877042371
Plate-4-A03_S291_L001		CASSLGANPLHF		TRBD2*00		TRBJ1-6*00		TRBV12-4*00		1720		0.9976798143851509
Plate-4-A04_S292_L001	CIVRGLNNAGNMLTF	CASSRLA_HQETQYF			TRAJ39*00	TRBJ2-5*00	TRAV26-1*00	TRBV10-1*00	2875	162	0.932533246837496	0.05254622121310412
Plate-4-A05_S293_L001		CASSLGANPLHF		TRBD2*00		TRBJ1-6*00		TRBV12-4*00		1517		0.960734642178594
Plate-4-A06_S294_L001		CASSLGPNTIYF				TRBJ1-3*00		TRBV12-4*00		622		0.6479166666666667
Plate-4-A07_S295_L001	CAVMGPNDYKLSF	CASSLGANPLHF	TRDD3*00	TRBD2*00	TRAJ20*00	TRBJ1-6*00	TRAV12-2*00	TRBV12-4*00	46	991	0.035411855273287135	0.7628945342571208
Plate-4-A08_S296_L001		CAAKDGGGTDEQFF		TRBD2*00		TRBJ2-1*00		TRBV10-3*00		3046		0.9912137975919296
Plate-4-A09_S297_L001	CIVRGLNNAGNMLTF	CASSLGPNTIYF			TRAJ39*00	TRBJ1-3*00	TRAV26-1*00	TRBV12-4*00	1531	3426	0.2937452033768227	0.6573292402148887
Plate-4-A10_S298_L001	CIVRGLNNAGNMLTF	CASSRLA_HQETQYF			TRAJ39*00	TRBJ2-5*00	TRAV26-1*00	TRBV10-1*00	2817	1614	0.6328914850595372	0.3626151426645697
Plate-4-A11_S299_L001		CASSLGANPLHF		TRBD2*00		TRBJ1-6*00		TRBV12-4*00		2902		0.8861068702290076
Plate-4-A12_S300_L001	CIVRGLNNAGNMLTF	CASSLGANPLHF	TRDD2*00	TRBD2*00	TRAJ39*00	TRBJ1-6*00	TRAV26-1*00	TRBV12-4*00	987	3370	0.22585812356979404	0.7711670480549199
Plate-4-B01_S301_L001	CILRDSE_EAGKSTF				TRAJ27*00		TRAV26-2*00		44		0.029609690444145364
Plate-4-B02_S302_L001		CASGFSKNTEAFF				TRBJ1-1*00		TRBV12-4*00		2335		0.9995719178082192
Plate-4-B03_S303_L001	CILRDSE_EAGKSTF	CASSLGANPLHF		TRBD2*00	TRAJ27*00	TRBJ1-6*00	TRAV26-2*00	TRBV12-4*00	321	744	0.30112570356472795	0.6979362101313321
Plate-4-B04_S304_L001
Plate-4-B05_S305_L001	CIVRGLNNAGNMLTF	CASSLGANPLHF	TRDD2*00	TRBD2*00	TRAJ39*00	TRBJ1-6*00	TRAV26-1*00	TRBV12-4*00	784	280	0.7361502347417841	0.2629107981220657
Plate-4-B06_S306_L001	CIVRGLNNAGNMLTF	CASSLGANPLHF	TRDD2*00	TRBD2*00	TRAJ39*00	TRBJ1-6*00	TRAV26-1*00	TRBV12-4*00	451	1314	0.2552348613469157	0.7436332767402377
Plate-4-B07_S307_L001		CASSFSKNTEAFF				TRBJ1-1*00		TRBV12-4*00		1063		0.7236215112321307
Plate-4-B08_S308_L001		CASSFSKNTEAFF				TRBJ1-1*00		TRBV12-4*00		2060		0.9995147986414362
Plate-4-B09_S309_L001
Plate-4-B10_S310_L001	CIVRALYNAGNMLTF	CASSLGANTIYF			TRAJ39*00	TRBJ1-3*00	TRAV26-1*00	TRBV12-4*00	577	1417	0.2840965041851305	0.6976858690300345
Plate-4-B11_S311_L001		CASSWQAMNTEAFF				TRBJ1-1*00		TRBV12-4*00		404		0.5233160621761658
Plate-4-B12_S312_L001
Plate-4-C01_S313_L001	CILRDSE_EAGKSTF				TRAJ27*00		TRAV26-2*00		4369		0.9424072476272648
Plate-4-C02_S314_L001		CASSLGPNTIYF				TRBJ1-3*00		TRBV12-4*00		1368		0.9647390691114246
Plate-4-C03_S315_L001	CAATNAGNNRKLIW	CASSFSKNTEAFF			TRAJ38*00	TRBJ1-1*00	TRAV13-1*00	TRBV12-4*00	638	3042	0.17332246672099974	0.8264058679706602
Plate-4-C04_S316_L001	CIVRGLNNAGNMLTF	CASSLGANPLHF	TRDD2*00	TRBD2*00	TRAJ39*00	TRBJ1-6*00	TRAV26-1*00	TRBV12-4*00	1402	2315	0.37657802847166266	0.6218103679828095
Plate-4-C05_S317_L001	CIVRGLNNAGNMLTF				TRAJ39*00		TRAV26-1*00		122		0.06619641888225719
Plate-4-C06_S318_L001	CIVRGLNNAGNMLTF	CASSLGPNTIYF			TRAJ39*00	TRBJ1-3*00	TRAV26-1*00	TRBV12-4*00	1377	3270	0.29606536228768005	0.7030746076112664
Plate-4-C07_S319_L001	CILRDGGR_SNYKLTF	CAAKDGGGTDEQFF		TRBD2*00	TRAJ53*00	TRBJ2-1*00	TRAV26-2*00	TRBV10-3*00	45	2880	0.013035921205098494	0.8342989571263036
Plate-4-C08_S320_L001		CASSFSKNTEAFF				TRBJ1-1*00		TRBV12-4*00		4196		0.9988098071887646
Plate-4-C09_S321_L001		CASSFSKNTEAFF				TRBJ1-1*00		TRBV12-4*00		4190		0.9995229007633588
Plate-4-C10_S322_L001		CASSFSKNTEAFF				TRBJ1-1*00		TRBV12-4*00		4554		0.9982463831652784
Plate-4-C11_S323_L001	CIVRGLNNAGNMLTF	CASSLGPNTIYF			TRAJ39*00	TRBJ1-3*00	TRAV26-1*00	TRBV12-3*00	3521	31	0.9859983197983758	0.008681041725007001
Plate-4-C12_S324_L001		CASSLGPNTIYF				TRBJ1-3*00		TRBV12-4*00		4480		0.998217468805704
Plate-4-D01_S325_L001		CASSLSINPVFF				TRBJ1-4*00		TRBV12-4*00		3250		0.998463901689708
Plate-4-D02_S326_L001		CATSIGVNTIYF				TRBJ1-3*00		TRBV12-4*00		3757		0.9986709197235512
Plate-4-D03_S327_L001	CILRDSE_EAGKSTF	CASSLGANPLHF		TRBD2*00	TRAJ27*00	TRBJ1-6*00	TRAV26-2*00	TRBV12-4*00	1426	2308	0.3817938420348059	0.6179384203480589
Plate-4-D04_S328_L001		CASSLGPNTIYF				TRBJ1-3*00		TRBV12-4*00		2789		0.8976504666881235
Plate-4-D05_S329_L001	CILRDSE_EAGKSTF	CASSLGANPLHF		TRBD2*00	TRAJ27*00	TRBJ1-6*00	TRAV26-2*00	TRBV12-4*00	1140	1754	0.39364640883977897	0.6056629834254144
Plate-4-D07_S331_L001		CASSLGPNTIYF				TRBJ1-3*00		TRBV12-4*00		3654		0.9989065062875888
Plate-4-D08_S332_L001		CASSLSINPVFF				TRBJ1-4*00		TRBV12-4*00		3548		0.997750281214848
Plate-4-D09_S333_L001	CATDAPSGTYKYIF	CAAKDGGGTDEQFF		TRBD2*00	TRAJ40*00	TRBJ2-1*00	TRAV17*00	TRBV10-3*00	2287	2009	0.5303803339517625	0.4659090909090909
Plate-4-D10_S334_L001	CIVRGLNNAGNMLTF	CASSRLA_HQETQYF			TRAJ39*00	TRBJ2-5*00	TRAV26-1*00	TRBV10-1*00	2461	1478	0.6222503160556258	0.3737041719342604
Plate-4-D11_S335_L001		CASSLGANTIYF		TRBD1*00		TRBJ1-3*00		TRBV12-4*00		1172		0.8294409058740269
Plate-4-D12_S336_L001		CASSLGANTIYF		TRBD1*00		TRBJ1-3*00		TRBV12-4*00		3432		0.8543689320388349
Plate-4-E01_S337_L001		CAAKDGGGTDEQFF		TRBD2*00		TRBJ2-1*00		TRBV10-3*00		376		0.7358121330724069
Plate-4-E02_S338_L001	CIVRGLNNAGNMLTF	CASSLGPNTIYF			TRAJ39*00	TRBJ1-3*00	TRAV26-1*00	TRBV12-4*00	374	598	0.3800813008130081	0.6077235772357723
Plate-4-E03_S339_L001		CASSLGANPLHF		TRBD2*00		TRBJ1-6*00		TRBV12-4*00		395		0.9729064039408868
Plate-4-E04_S340_L001	CIVRAPNNAGNMLTF				TRAJ39*00		TRAV26-1*00		53		0.12649164677804295
Plate-4-E05_S341_L001		CASSLGPNTIYF				TRBJ1-3*00		TRBV12-4*00		2580		0.9949865021210952
Plate-4-E06_S342_L001	CIVRAPNNAGNMLTF	CASSLSINPVFF			TRAJ39*00	TRBJ1-4*00	TRAV26-1*00	TRBV12-4*00	43	85	0.2028301886792453	0.4009433962264151
Plate-4-E07_S343_L001	CIVRAPNNAGNMLTF	CASSLSINPVFF			TRAJ39*00	TRBJ1-4*00	TRAV26-1*00	TRBV12-4*00	330	462	0.4079110012360939	0.5710754017305315
Plate-4-E08_S344_L001		CASSLGPNTIYF				TRBJ1-3*00		TRBV12-4*00		260		0.9774436090225564
Plate-4-E09_S345_L001		CASSLGPNTIYF				TRBJ1-3*00		TRBV12-4*00		171		0.6042402826855123
Plate-4-E10_S346_L001	CIVRALNNAGNMLTF	CASSLGANTIYF		TRBD1*00	TRAJ39*00	TRBJ1-3*00	TRAV26-1*00	TRBV12-4*00	271	79	0.7284946236559141	0.21236559139784947
Plate-4-E11_S347_L001	CATDAPSGTYKYIF	CAAKDGGGTDEQFF		TRBD2*00	TRAJ40*00	TRBJ2-1*00	TRAV17*00	TRBV10-3*00	224	177	0.5423728813559322	0.42857142857142855
Plate-4-E12_S348_L001		CASSLGPNTIYF				TRBJ1-3*00		TRBV12-4*00		435		0.8969072164948454
Plate-4-F01_S349_L001		CASSFSKNTEAFF				TRBJ1-1*00		TRBV12-4*00		3771		0.9970914859862506
Plate-4-F02_S350_L001		CASSSTVQGERPSSYNEQFF		TRBD1*00		TRBJ2-1*00		TRBV7-9*00		2807		0.9968039772727272
Plate-4-F03_S351_L001		CASSLGANPLHF		TRBD2*00		TRBJ1-6*00		TRBV12-4*00		3219		0.9984491315136476
Plate-4-F04_S352_L001		CASSLGPNTIYF				TRBJ1-3*00		TRBV12-4*00		3863		0.9997412008281572
Plate-4-F05_S353_L001	CILRDSE_EAGKSTF	CASSLGANPLHF		TRBD2*00	TRAJ27*00	TRBJ1-6*00	TRAV26-2*00	TRBV12-4*00	977	1993	0.3286242852337706	0.6703666330306088
Plate-4-F06_S354_L001	CIVRALNNAGNMLTF	CASSLGANTIYF		TRBD1*00	TRAJ39*00	TRBJ1-3*00	TRAV26-1*00	TRBV12-4*00	886	3145	0.21010196822385585	0.7457908465733935
Plate-4-F07_S355_L001	CAVNPIT_GQNFVF				TRAJ26*00		TRAV41*00		32		0.0068376068376068385
Plate-4-F08_S356_L001	CIVRGLNNAGNMLTF	CASSLGPNTIYF			TRAJ39*00	TRBJ1-3*00	TRAV26-1*00	TRBV12-4*00	1315	3222	0.2853113473638533	0.6990670427424605
Plate-4-F09_S357_L001		CASSLSINPVFF				TRBJ1-4*00		TRBV12-4*00		4467		0.9979892761394102
Plate-4-F10_S358_L001	CAATNAGNNRKLIW	CASSFSKNTEAFF			TRAJ38*00	TRBJ1-1*00	TRAV13-1*00	TRBV12-4*00	515	3841	0.11774119798811156	0.8781435756744399
Plate-4-F11_S359_L001		CASSEGWETQYF				TRBJ2-5*00		TRBV6-1*00		3230		0.9972213646187096
Plate-4-F12_S360_L001	CAVMGPNDYKLSF	CASSWQAMNTEAFF	TRDD3*00		TRAJ20*00	TRBJ1-1*00	TRAV12-2*00	TRBV12-4*00	614	3285	0.1571136131013306	0.8405834186284544
Plate-4-G01_S361_L001		CASSLGPNTIYF				TRBJ1-3*00		TRBV12-4*00		4392		0.9981818181818182
Plate-4-G02_S362_L001	CAATNAGNNRKLIW	CASSFSKNTEAFF			TRAJ38*00	TRBJ1-1*00	TRAV13-1*00	TRBV12-4*00	735	4815	0.13150831991411702	0.8615136876006442
Plate-4-G03_S363_L001
Plate-4-G04_S364_L001	CATDAPSGTYKYIF	CAAKDGGGTDEQFF		TRBD2*00	TRAJ40*00	TRBJ2-1*00	TRAV17*00	TRBV10-3*00	2678	1845	0.5720999786370433	0.39414654988250375
Plate-4-G05_S365_L001		CSATLNWGFF				TRBJ1-4*00		TRBV20-1*00		232		0.9098039215686274
Plate-4-G06_S366_L001		CASSLSSHPGDTQYF		TRBD1*00		TRBJ2-3*00		TRBV27*00		163		0.6197718631178707
Plate-4-G07_S367_L001	CIVRGLNNAGNMLTF				TRAJ39*00		TRAV26-1*00		4211		0.9950378071833648
Plate-4-G08_S368_L001	CILRDGGR_SNYKLTF				TRAJ53*00		TRAV26-2*00		473		0.17695473251028807
Plate-4-G09_S369_L001	CILRDSE_EAGKSTF	CASSLGANPLHF		TRBD2*00	TRAJ27*00	TRBJ1-6*00	TRAV26-2*00	TRBV12-4*00	1100	3612	0.20269025244149624	0.6655610834715312
Plate-4-G10_S370_L001		CASSLGANTIYF		TRBD1*00		TRBJ1-3*00		TRBV12-4*00		2973		0.8705710102489019
Plate-4-G11_S371_L001
Plate-4-G12_S372_L001		CASSLGPNTIYF				TRBJ1-3*00		TRBV12-4*00		4322		0.9988444649872892
Plate-4-H01_S373_L001		CASSLGPNTIYF				TRBJ1-3*00		TRBV12-4*00		2975		0.9943181818181818
Plate-4-H02_S374_L001		CASSLGANPLHF		TRBD2*00		TRBJ1-6*00		TRBV12-4*00		2661		0.9951383694839192
Plate-4-H03_S375_L001	CILRDSE_EAGKSTF	CASSLGANPLHF		TRBD2*00	TRAJ27*00	TRBJ1-6*00	TRAV26-2*00	TRBV12-4*00	1316	2077	0.3872866391995292	0.6112419070041201
Plate-4-H04_S376_L001	CAARNSWGKLQF				TRAJ24*00		TRAV1-2*00		1993		0.991542288557214
Plate-4-H05_S377_L001		CASSLGANPLHF		TRBD2*00		TRBJ1-6*00		TRBV12-4*00		1593		0.5352822580645161
Plate-4-H06_S378_L001	CAATNAGNNRKLIW	CASSFSKNTEAFF			TRAJ38*00	TRBJ1-1*00	TRAV13-1*00	TRBV12-4*00	85	279	0.2297297297297297	0.754054054054054
Plate-4-H07_S379_L001	CAVNSGGYQKVTF	CASSGTFYGYTF		TRBD2*00	TRAJ13*00	TRBJ1-2*00	TRAV8-4*00	TRBV12-4*00	71	646	0.09441489361702128	0.8590425531914894
Plate-4-H08_S380_L001		CASSLGINTIYF				TRBJ1-3*00		TRBV12-4*00		2867		0.9979115906717716
Plate-4-H09_S381_L001	CILRDSE_EAGKSTF	CASSLGANPLHF		TRBD2*00	TRAJ27*00	TRBJ1-6*00	TRAV26-2*00	TRBV12-4*00	386	3009	0.10683642402435647	0.8328259064489344
Plate-4-H10_S382_L001		CASSLGPNTIYF				TRBJ1-3*00		TRBV12-4*00		2429		0.9971264367816092
Plate-4-H11_S383_L001	CILRDSE_EAGKSTF	CASSLGANPLHF		TRBD2*00	TRAJ27*00	TRBJ1-6*00	TRAV26-2*00	TRBV12-4*00	848	2170	0.2805160436652332	0.7178299702282501
Plate-4-H12_S384_L001	CIVRALNNAGNMLTF	CASSLGANTIYF		TRBD1*00	TRAJ39*00	TRBJ1-3*00	TRAV26-1*00	TRBV12-4*00	905	1780	0.30146568954030645	0.5929380413057961
Plate-5-A01_S1_L001		CSARDTRLAVNDYEQFF		TRBD2*00		TRBJ2-1*00		TRBV20-1*00		12403		0.9882081109074974
Plate-5-A02_S2_L001		CASSPALGTRISTDTQYF		TRBD2*00		TRBJ2-3*00		TRBV7-9*00		1526		0.6238757154538022
Plate-5-A03_S3_L001		CASSVG_*NEQFF				TRBJ2-1*00		TRBV9*00		16830		0.9980430528375732
Plate-5-A04_S4_L001	CALPTSNAGGTSYGKLTF	CASSPSDWYNEQFF			TRAJ52*00	TRBJ2-1*00	TRAV24*00	TRBV10-2*00	106	14750	0.007126529514589215	0.9916633050961408
Plate-5-A05_S5_L001	CDGANSKLTF				TRAJ56*00		TRAV12-1*00		510		0.08490094889295821
Plate-5-A06_S6_L001	CAVRDPYNTDKLIF	CSARMAGGLSNTEAFF		TRBD2*00	TRAJ34*00	TRBJ1-1*00	TRAV3*00	TRBV20-1*00	8106	12005	0.3610851262862488	0.5347676956657312
Plate-5-A07_S7_L001	CVVNKGARLMF	CASSPPGTQYF		TRBD1*00	TRAJ31*00	TRBJ2-5*00	TRAV12-1*00	TRBV7-6*00	37	2929	0.008105147864184009	0.6416210295728368
Plate-5-A08_S8_L001	CATDNQGGKLIF	CASSLRQGVYGYTF		TRBD1*00	TRAJ23*00	TRBJ1-2*00	TRAV17*00	TRBV11-2*00	11190	12492	0.471654373024236	0.5265331928345627
Plate-5-A09_S9_L001	CAEERGANNLFF	CASSSTTTRGDTQYF	TRDD2*00	TRBD2*00	TRAJ36*00	TRBJ2-3*00	TRAV13-1*00	TRBV6-2*00	1981	13065	0.12319651741293533	0.8125
Plate-5-A10_S10_L001		CASSLASGEQYF				TRBJ2-7*00		TRBV5-1*00		18274		0.9894953432965128
Plate-5-A11_S11_L001	CAYRSANQAGTALIF	CSATKGILYGYTF		TRBD2*00	TRAJ15*00	TRBJ1-2*00	TRAV38-2DV8*00	TRBV20-1*00	7475	14517	0.3392176438555092	0.6587856235251407
Plate-5-A12_S12_L001		CASSPTQLEGAADTQYF		TRBD1*00		TRBJ2-3*00		TRBV12-3*00		12279		0.9969148331574248
Plate-5-B01_S13_L001		CASRWTGSLNPEAFF				TRBJ1-1*00		TRBV7-9*00		574		0.3257661748013621
Plate-5-B02_S14_L001	CAMRESVSSAAGNKLTF	CASRWTGSLNPEAFF	TRDD1*00		TRAJ17*00	TRBJ1-1*00	TRAV14DV4*00	TRBV7-9*00	76	1705	0.03437358661239258	0.7711442786069652
Plate-5-B03_S15_L001	CALSEADMGRRALTF	CASSFGLTGGNTEAFF		TRBD1*00	TRAJ5*00	TRBJ1-1*00	TRAV19*00	TRBV7-9*00	5866	7021	0.4535333230245864	0.5428328436678522
Plate-5-B04_S16_L001	CALSEDTGNQFYF	CASSLLSADTQYF		TRBD1*00	TRAJ49*00	TRBJ2-3*00	TRAV19*00	TRBV7-2*00	8530	6906	0.5503225806451613	0.4455483870967742
Plate-5-B05_S17_L001		CASRQRYPTDTQYF				TRBJ2-3*00		TRBV7-2*00		8475		0.994018296973962
Plate-5-B06_S18_L001	CILRRLG	CSATLNWGFF			TRAJ40*00	TRBJ1-4*00	TRAV26-2*00	TRBV20-1*00	7959	223	0.9256803907885556	0.025936264247499417
Plate-5-B07_S19_L001	CALSEDTGNQFYF	CASSLARGNGVYGYTF			TRAJ49*00	TRBJ1-2*00	TRAV19*00	TRBV7-9*00	26	9712	0.0024558420704637765	0.9173514687824692
Plate-5-B08_S20_L001	CAAGSSASKIIF	CASSSVEGYTF			TRAJ3*00	TRBJ1-2*00	TRAV20*00	TRBV6-3*00	4130	8972	0.31238181680659555	0.6786173511837229
Plate-5-B09_S21_L001	CALSLGQTGANNLFF				TRAJ36*00		TRAV19*00		15027		0.9796596909837668
Plate-5-B10_S22_L001		CASSSTGTSTDTQYF		TRBD1*00		TRBJ2-3*00		TRBV7-7*00		1895		0.18514899853444064
Plate-5-B11_S23_L001	CAVAYMDSNYQLIW				TRAJ33*00		TRAV39*00		3654		0.2237873591376776
Plate-5-B12_S24_L001
Plate-5-C01_S25_L001	CALSTKDDYKLSF	CASKGQGSISEAFF			TRAJ20*00	TRBJ1-1*00	TRAV9-2*00	TRBV12-3*00	398	18071	0.021472889128675482	0.9749662800107904
Plate-5-C02_S26_L001		CASSLFRTGTASPLHF		TRBD1*00		TRBJ1-6*00		TRBV27*00		16638		0.9664265799256504
Plate-5-C03_S27_L001	CAAGSSASKIIF	CASSSVEGYTF			TRAJ3*00	TRBJ1-2*00	TRAV20*00	TRBV6-3*00	10082	17141	0.3665781914700215	0.6232411009708032
Plate-5-C04_S28_L001	CDGANSKLTF	CASSPRVRSDNEQFF			TRAJ56*00	TRBJ2-1*00	TRAV12-1*00	TRBV19*00	5404	11180	0.3254637436762226	0.6733317272946278
Plate-5-C05_S29_L001	CAVLNAGNNRKLIW	CSAEARRVRNEQFF		TRBD2*00	TRAJ38*00	TRBJ2-1*00	TRAV21*00	TRBV29-1*00	18688	5865	0.7593661113368549	0.2383177570093458
Plate-5-C06_S30_L001	CAASARKNTDKLIF	CAWSVRSDEQFF	TRDD3*00	TRBD2*00	TRAJ34*00	TRBJ2-1*00	TRAV29DV5*00	TRBV30*00	3402	14858	0.1857088269010317	0.8110704732791091
Plate-5-C07_S31_L001	CAGGGSEKLVF	CASSLDRRNQPQHF			TRAJ57*00	TRBJ1-5*00	TRAV9-2*00	TRBV5-1*00	2306	16045	0.1253942359978249	0.8724850462207722
Plate-5-C08_S32_L001		CSATRTQVSSYNEQFF				TRBJ2-1*00		TRBV20-1*00		7594		0.563353115727003
Plate-5-C09_S33_L001	CANSGGSYIPTF	CASSPEGQGLGGEQYF		TRBD1*00	TRAJ6*00	TRBJ2-7*00	TRAV2*00	TRBV6-2*00	9401	9691	0.4718430034129693	0.4863983135916482
Plate-5-C10_S34_L001		CASSQKGNTQYF		TRBD1*00		TRBJ2-3*00		TRBV3-1*00		18687		0.9961618423156884
Plate-5-C11_S35_L001		CASSLGTSYNEQFF				TRBJ2-1*00		TRBV12-3*00		18646		0.9978593599486246
Plate-5-C12_S36_L001	CAEERGANNLFF	CASSSTTTRGDTQYF	TRDD2*00	TRBD2*00	TRAJ36*00	TRBJ2-3*00	TRAV13-1*00	TRBV6-2*00	5130	12774	0.2860488457678153	0.7122783539645366
Plate-5-D01_S37_L001	CATGGFKTIF	CASSRGLAGYNEQFF		TRBD2*00	TRAJ9*00	TRBJ2-1*00	TRAV17*00	TRBV11-3*00	28	6804	0.004084609773887673	0.9925601750547046
Plate-5-D02_S38_L001	CVVNPGGSYIPTF	CAWSPYSGSPNTEAFF		TRBD1*00	TRAJ6*00	TRBJ1-1*00	TRAV12-1*00	TRBV30*00	6058	8716	0.3980289093298292	0.5726675427069645
Plate-5-D03_S39_L001		CSAEARRVRNEQFF		TRBD2*00		TRBJ2-1*00		TRBV29-1*00		6757		0.9792753623188406
Plate-5-D04_S40_L001	CAYRPVTGANNLFF	CSATLNWGFF			TRAJ36*00	TRBJ1-4*00	TRAV38-2DV8*00	TRBV20-1*00	11551	37	0.9928657383531031	0.003180333505243253
Plate-5-D05_S41_L001	CILRDVQAGTALIF	CASSAVWDTTQYF		TRBD1*00	TRAJ15*00	TRBJ2-3*00	TRAV26-2*00	TRBV19*00	31	9212	0.003343760112177759	0.9936360694639198
Plate-5-D06_S42_L001	CILRDVQAGTALIF	CASSVDPHNSPLHF			TRAJ15*00	TRBJ1-6*00	TRAV26-2*00	TRBV9*00	9467	4214	0.6912237149532711	0.30768107476635514
Plate-5-D07_S43_L001		CASTRNDYGYTF				TRBJ1-2*00		TRBV19*00		8496		0.9960140679953108
Plate-5-D08_S44_L001		CASSLGTSGRATDTQYF		TRBD2*00		TRBJ2-3*00		TRBV4-1*00		8658		0.9980403458213256
Plate-5-D09_S45_L001	CAERGAAGNKLTF				TRAJ17*00		TRAV13-2*00		8591		0.8267731690886344
Plate-5-D10_S46_L001		CASSRGLAGYNEQFF		TRBD2*00		TRBJ2-1*00		TRBV11-3*00		8980		0.9942426926483614
Plate-5-D11_S47_L001	CAYRSAYNDMRF	CASKYQGGGLNTEAFF		TRBD1*00	TRAJ43*00	TRBJ1-1*00	TRAV38-2DV8*00	TRBV19*00	9809	6152	0.6138297872340426	0.3849812265331665
Plate-5-D12_S48_L001		CSATKDGGSSYEQYF		TRBD1*00		TRBJ2-7*00		TRBV20-1*00		9061		0.9514858762994854
Plate-5-E01_S49_L001	CATGGFKTIF				TRAJ9*00		TRAV17*00		442		0.6038251366120219
Plate-5-E02_S50_L001
Plate-5-E03_S51_L001	CASAQGGSEKLVF	CASSLGLNTEAFF			TRAJ57*00	TRBJ1-1*00	TRAV12-2*00	TRBV7-3*00	131	12226	0.010589281383881658	0.9882790396895966
Plate-5-E04_S52_L001		CASSLEGLAGVYEQYF		TRBD2*00		TRBJ2-7*00		TRBV7-2*00		11840		0.9910437766803382
Plate-5-E05_S53_L001		CASSLGTSLRYNEQFF		TRBD1*00		TRBJ2-1*00		TRBV7-3*00		11289		0.99682119205298
Plate-5-E06_S54_L001
Plate-5-E07_S55_L001
Plate-5-E08_S56_L001		CASSVGQYMNTEAFF				TRBJ1-1*00		TRBV9*00		244		0.6666666666666666
Plate-5-E09_S57_L001	CALSEAEAGTASKLTF	CASSLGYEVKQYF			TRAJ44*00	TRBJ2-7*00	TRAV19*00	TRBV5-1*00	7704	5381	0.588406018483159	0.41098296799816697
Plate-5-E10_S58_L001	CAASKRADSWGKLQF	CASSFLYGNEANTIYF			TRAJ24*00	TRBJ1-3*00	TRAV13-1*00	TRBV11-2*00	71	9185	0.00649945075064079	0.8408092273892347
Plate-5-E11_S59_L001		CASSEAFGRGEKLFF		TRBD2*00		TRBJ1-4*00		TRBV6-1*00		1505		0.662703654777631
Plate-5-E12_S60_L001		CASSLGAASTEAFF		TRBD1*00		TRBJ1-1*00		TRBV27*00		6943		0.8747637646465919
Plate-5-F01_S61_L001		CASSEVGQGMNTEAFF		TRBD1*00		TRBJ1-1*00		TRBV2*00		14215		0.9955178934099026
Plate-5-F02_S62_L001	CAGDGYSGGGADGLTF	CASREAGGTTDTQYF		TRBD2*00	TRAJ45*00	TRBJ2-3*00	TRAV27*00	TRBV6-1*00	1109	14212	0.07225697159238989	0.925983841542872
Plate-5-F03_S63_L001	CALRSYSTLTF	CASSEAFGRGEKLFF		TRBD2*00	TRAJ11*00	TRBJ1-4*00	TRAV19*00	TRBV6-1*00	554	5022	0.0738863696985863	0.669778607628701
Plate-5-F04_S64_L001		CASSLGQGFNQPQHF		TRBD1*00		TRBJ1-5*00		TRBV7-2*00		2062		0.11770078200810548
Plate-5-F05_S65_L001		CASGLSLAGSYEQYF		TRBD2*00		TRBJ2-7*00		TRBV12-5*00		13651		0.997661331579332
Plate-5-F06_S66_L001	CAMRESISSGSARQLTF	CATSRPGREEKLFF		TRBD2*00	TRAJ22*00	TRBJ1-4*00	TRAV14DV4*00	TRBV15*00	284	10923	0.02445324608231445	0.9405028413983124
Plate-5-F07_S67_L001	CAMRGLQPQGGSEKLVF	CASSLGGGKELKNTEAFF		TRBD2*00	TRAJ57*00	TRBJ1-1*00	TRAV14DV4*00	TRBV7-4*00	8626	8950	0.4901971927033017	0.5086094220605785
Plate-5-F08_S68_L001	CALS*VL_SNYQLIW	CASGSTAGLAKRDTGELFF		TRBD2*00	TRAJ33*00	TRBJ2-2*00	TRAV16*00	TRBV12-5*00	14115	8645	0.6197040874566448	0.3795495455942398
Plate-5-F09_S69_L001		CASSPLTRYETQYF		TRBD2*00		TRBJ2-5*00		TRBV4-1*00		12963		0.997460757156048
Plate-5-F10_S70_L001	CAVNPIT_GQNFVF				TRAJ26*00		TRAV41*00		24261		0.9988883399209486
Plate-5-F11_S71_L001		CASSGTFYGYTF		TRBD2*00		TRBJ1-2*00		TRBV12-3*00		16703		0.9978493338909136
Plate-5-F12_S72_L001	CAMSADTGGFKTIF	CSVNRPSYNEQFF			TRAJ9*00	TRBJ2-1*00	TRAV12-3*00	TRBV29-1*00	16191	6674	0.7076176740527075	0.2916830558104978
Plate-5-G01_S73_L001		CATSRGWTGEETQYF		TRBD1*00		TRBJ2-5*00		TRBV15*00		14264		0.9972732993078376
Plate-5-G02_S74_L001	CIVDLINFGNEKLTF	CASSHLRGGNEKLFF		TRBD2*00	TRAJ48*00	TRBJ1-4*00	TRAV26-2*00	TRBV4-2*00	30	16696	0.0017898693395382137	0.996121949764334
Plate-5-G03_S75_L001	CATGGFKTIF	CASSEAFGRGEKLFF		TRBD2*00	TRAJ9*00	TRBJ1-4*00	TRAV17*00	TRBV6-1*00	1306	2462	0.20463804450015669	0.3857724851143842
Plate-5-G04_S76_L001	CAASKRADSWGKLQF				TRAJ24*00		TRAV13-1*00		901		0.9009999999999999
Plate-5-G05_S77_L001	CAMREVNDYKLSF	CSVLWGDRKSSYEQYF		TRBD1*00	TRAJ20*00	TRBJ2-7*00	TRAV14DV4*00	TRBV29-1*00	28	8226	0.003379193820902728	0.99275887038378
Plate-5-G06_S78_L001	CAVQADDYKLSF	CASSSNRGDLNYGYTF		TRBD1*00	TRAJ20*00	TRBJ1-2*00	TRAV20*00	TRBV10-1*00	10930	1874	0.842194482971182	0.1443982123593774
Plate-5-G07_S79_L001		CASSASYEQYF				TRBJ2-7*00		TRBV12-4*00		2318		0.10584474885844747
Plate-5-G08_S80_L001	CALTPNSGNTPLVF				TRAJ29*00		TRAV19*00		1377		0.05753321634494861
Plate-5-G09_S81_L001	CAVQAGEKTSYDKVIF		TRDD3*00		TRAJ50*00		TRAV20*00		63		0.013473053892215571
Plate-5-G10_S82_L001		CASSEGYEQYF				TRBJ2-7*00		TRBV6-1*00		14613		0.9993844891259746
Plate-5-G11_S83_L001	CAVQAGEKTSYDKVIF	CASSPLQGNPYNEQFF	TRDD3*00	TRBD1*00	TRAJ50*00	TRBJ2-1*00	TRAV20*00	TRBV7-9*00	3322	15164	0.17883290267011198	0.8163221360895779
Plate-5-G12_S84_L001		CASSLTRDRQPQHF		TRBD1*00		TRBJ1-5*00		TRBV12-3*00		15577		0.9992302264417218
Plate-5-H01_S85_L001	CAVSENTGNQFYF				TRAJ49*00		TRAV8-4*00		151		0.05551470588235294
Plate-5-H02_S86_L001
Plate-5-H03_S87_L001
Plate-5-H04_S88_L001		CSATLNWGFF				TRBJ1-4*00		TRBV20-1*00		46		0.5168539325842697
Plate-5-H05_S89_L001	CAMRESISSGSARQLTF	CASSHLGGGTDTQYF		TRBD2*00	TRAJ22*00	TRBJ2-3*00	TRAV14DV4*00	TRBV7-6*00	229	904	0.18102766798418973	0.7146245059288537
Plate-5-H06_S90_L001		CASSPRGGLNTEAFF		TRBD1*00		TRBJ1-1*00		TRBV12-3*00		306		0.9080118694362018
Plate-5-H07_S91_L001		CASSLFPSGKDTQYF		TRBD2*00		TRBJ2-3*00		TRBV7-6*00		161		0.9583333333333334
Plate-5-H08_S92_L001	CAMRESISSGSARQLTF	CASSHLGGGTDTQYF		TRBD2*00	TRAJ22*00	TRBJ2-3*00	TRAV14DV4*00	TRBV7-6*00	185	86	0.41760722347629803	0.19413092550790068
Plate-5-H09_S93_L001		CASSPRGGLNTEAFF		TRBD1*00		TRBJ1-1*00		TRBV12-3*00		1332		0.9786921381337252
Plate-5-H10_S94_L001		CASSPRGGLNTEAFF		TRBD1*00		TRBJ1-1*00		TRBV12-3*00		1468		0.9898853674983142
Plate-5-H11_S95_L001	CAMRDYGGSQGNLIF				TRAJ42*00		TRAV14DV4*00		261		0.08362704261454662
Plate-5-H12_S96_L001
Plate-6-A01_S97_L001	CAAQSRV_ARQLTF	CSASLTGDIQYF			TRAJ22*00	TRBJ2-4*00	TRAV29DV5*00	TRBV20-1*00	3917	5498	0.4151123357354811	0.582662144976685
Plate-6-A02_S98_L001	CAAANDMRF				TRAJ43*00		TRAV16*00		1035		0.6098998232174425
Plate-6-A03_S99_L001	CAAANDMRF				TRAJ43*00		TRAV16*00		1446		0.34127920698607506
Plate-6-A04_S100_L001	CAVGVLNRDDKIIF	CASSTGLAVLGAEQFF		TRBD2*00	TRAJ30*00	TRBJ2-1*00	TRAV8-3*00	TRBV6-6*00	478	6016	0.07333537895059834	0.9229825099723842
Plate-6-A05_S101_L001	CAAANDMRF	CAIRKQDSYEQYF			TRAJ43*00	TRBJ2-7*00	TRAV16*00	TRBV10-3*00	5882	1393	0.6591953378908438	0.156113414770817
Plate-6-A06_S102_L001	CACPEGGSEKLVF				TRAJ57*00		TRAV38-2DV8*00		76		0.012293756065998059
Plate-6-A07_S103_L001	CATDSNARLMF				TRAJ31*00		TRAV17*00		101		0.015773856004997658
Plate-6-A08_S104_L001
Plate-6-A09_S105_L001	CACPEGGSEKLVF	CASSLGGSNEQFF		TRBD1*00	TRAJ57*00	TRBJ2-1*00	TRAV38-2DV8*00	TRBV6-5*00	406	1690	0.0932690098782449	0.3882379967838273
Plate-6-A10_S106_L001
Plate-6-A11_S107_L001	CATDSNARLMF	CASSPALENQPGVEQFF		TRBD1*00	TRAJ31*00	TRBJ2-1*00	TRAV17*00	TRBV6-6*00	8710	31	0.995087398606192	0.003541642865303324
Plate-6-A12_S108_L001	CLLGVSH_GNQFYF	CASSPALENQPGVEQFF		TRBD1*00	TRAJ49*00	TRBJ2-1*00	TRAV40*00	TRBV6-6*00	2941	4874	0.375223271242664	0.6218423067108957
Plate-6-B01_S109_L001		CASSRLPGTAGNTIYF		TRBD2*00		TRBJ1-3*00		TRBV12-3*00		1316		0.3474128827877508
Plate-6-B02_S110_L001	CALRGYQKVTF	CASSERDRGEFF		TRBD1*00	TRAJ13*00	TRBJ2-1*00	TRAV16*00	TRBV2*00	7923	3294	0.7046424759871932	0.2929562433297759
Plate-6-B03_S111_L001	CAASEGGSEKLVF	CASSRLPGTAGNTIYF		TRBD2*00	TRAJ57*00	TRBJ1-3*00	TRAV12-2*00	TRBV12-3*00	70	2024	0.016435783047663768	0.4752289269781639
Plate-6-B04_S112_L001	CAMKALNTNAGKSTF	CASSGVDRTNSPLHF	TRDD2*00	TRBD1*00	TRAJ27*00	TRBJ1-6*00	TRAV14DV4*00	TRBV27*00	5051	2459	0.5863029599535694	0.28543238537434706
Plate-6-B05_S113_L001
Plate-6-B06_S114_L001	CLVGDTDTDKLIF				TRAJ34*00		TRAV4*00		9766		0.9803252358964064
Plate-6-B07_S115_L001	CLVGDTDTDKLIF	CASSTGLAVLGAEQFF		TRBD2*00	TRAJ34*00	TRBJ2-1*00	TRAV4*00	TRBV6-6*00	33	5640	0.005808836472452033	0.9927829607463474
Plate-6-B08_S116_L001	CVVSVKR_SQGNLIF	CASSLDACR_TDAYEQYF		TRBD1*00	TRAJ42*00	TRBJ2-7*00	TRAV10*00	TRBV7-4*00	1510	5014	0.22889192056995605	0.7600424435349401
Plate-6-B09_S117_L001	CAASPFGGSQGNLIF				TRAJ42*00		TRAV29DV5*00		8143		0.9051800800355714
Plate-6-B10_S118_L001
Plate-6-B11_S119_L001		CASSRLPGTAGNTIYF		TRBD2*00		TRBJ1-3*00		TRBV12-3*00		4449		0.9968630965718128
Plate-6-B12_S120_L001		CASSRLPGTAGNTIYF		TRBD2*00		TRBJ1-3*00		TRBV12-3*00		6602		1.0
Plate-6-C01_S121_L001		CAWSTRDREAITYEQYV		TRBD1*00		TRBJ2-7*00		TRBV30*00		7084		0.9830696641687484
Plate-6-C02_S122_L001	CAMSGRKQ_AAGNKLTF	CASSVRH_SNQPQHF	TRDD2*00		TRAJ17*00	TRBJ1-5*00	TRAV12-3*00	TRBV10-2*00	4337	5796	0.4277964095482344	0.5717103965279148
Plate-6-C03_S123_L001	CALAYAGNNRKLIW	CAGLGSGGSEQYF		TRBD1*00	TRAJ38*00	TRBJ2-7*00	TRAV9-2*00	TRBV6-1*00	34	95	0.12927756653992395	0.3612167300380228
Plate-6-C04_S124_L001	CALAYAGNNRKLIW	CASSQYGQGNYGYTF		TRBD1*00	TRAJ38*00	TRBJ1-2*00	TRAV9-2*00	TRBV4-2*00	41	8175	0.0040203961561090405	0.80162777015101
Plate-6-C05_S125_L001	CALAYAGNNRKLIW				TRAJ38*00		TRAV9-2*00		7377		0.9951436665317686
Plate-6-C06_S126_L001		CASSVLGDTQYF				TRBJ2-3*00		TRBV9*00		7371		0.9936640603936372
Plate-6-C07_S127_L001		CASSAPVGDTQYF		TRBD1*00		TRBJ2-3*00		TRBV7-8*00		5929		0.9973086627418
Plate-6-C08_S128_L001	CAVIPTSGTYKYIF	CASGLGGNTEAFF			TRAJ40*00	TRBJ1-1*00	TRAV12-2*00	TRBV12-5*00	2596	5597	0.3166626006343011	0.6827274945108563
Plate-6-C09_S129_L001
Plate-6-C10_S130_L001
Plate-6-C11_S131_L001		CASSFTGSGELFF				TRBJ2-2*00		TRBV7-3*00		6130		0.9986966438579342
Plate-6-C12_S132_L001		CASSGTFYGYTF		TRBD2*00		TRBJ1-2*00		TRBV12-3*00		4651		0.8877648406184386
Plate-6-D01_S133_L001	CAERWAGNMLTF	CASSLGQGDGQPQHF		TRBD1*00	TRAJ39*00	TRBJ1-5*00	TRAV5*00	TRBV7-9*00	178	6206	0.027799468998906764	0.9692331719506482
Plate-6-D02_S134_L001
Plate-6-D03_S135_L001	CAMSGRKQ_AAGNKLTF	CASSVRH_SNQPQHF	TRDD2*00		TRAJ17*00	TRBJ1-5*00	TRAV12-3*00	TRBV10-2*00	174	2199	0.05398696866273658	0.6822835867204468
Plate-6-D04_S136_L001	CALAYAGNNRKLIW	CAWSTRDREAITYEQYV		TRBD1*00	TRAJ38*00	TRBJ2-7*00	TRAV9-2*00	TRBV30*00	64	6863	0.009172996990110364	0.983660599111366
Plate-6-D05_S137_L001
Plate-6-D06_S138_L001	CAVRLTGANSKLTF	CASSQVLAGEVTSGSNEQFF		TRBD2*00	TRAJ56*00	TRBJ2-1*00	TRAV21*00	TRBV4-2*00	5813	3697	0.6107375499054423	0.3884219373818029
Plate-6-D07_S139_L001	CALSEAT_TNKFYF	CASSYGGYTEAFF		TRBD1*00	TRAJ21*00	TRBJ1-1*00	TRAV19*00	TRBV6-5*00	10532	533	0.9389319782473032	0.047517161451368466
Plate-6-D08_S140_L001	CAASYPPQGGSEKLVF		TRDD3*00		TRAJ57*00		TRAV29DV5*00		96		0.0326530612244898
Plate-6-D09_S141_L001	CAVRPWNTDKLIF	CASSYGGYTEAFF		TRBD1*00	TRAJ34*00	TRBJ1-1*00	TRAV21*00	TRBV6-5*00	4203	5476	0.43419421487603305	0.565702479338843
Plate-6-D10_S142_L001
Plate-6-D11_S143_L001	CVVNGKL_GFKTIF	CASSYTGTGELFF		TRBD1*00	TRAJ9*00	TRBJ2-2*00	TRAV12-1*00	TRBV12-3*00	662	1027	0.39171597633136096	0.6076923076923076
Plate-6-D12_S144_L001	CAAANDMRF				TRAJ43*00		TRAV16*00		578		0.6997578692493946
Plate-6-E01_S145_L001	CAARLIQGAQKLVF	CASSLGGELFF			TRAJ54*00	TRBJ2-2*00	TRAV29DV5*00	TRBV7-3*00	606	6993	0.07971586424625099	0.9198895027624309
Plate-6-E02_S146_L001	CALSPVYNTDKLIF				TRAJ34*00		TRAV16*00		13039		0.9980863441518676
Plate-6-E03_S147_L001	CAVDIENSGYALNF	CASKGFGTATLFEQFF		TRBD1*00	TRAJ41*00	TRBJ2-1*00	TRAV39*00	TRBV19*00	4420	3817	0.5364077669902912	0.4632281553398058
Plate-6-E04_S148_L001	CAVSSITTDKLIF	CATSGFGGQDTGELFF		TRBD1*00	TRAJ34*00	TRBJ2-2*00	TRAV8-6*00	TRBV24-1*00	8260	4368	0.6514709361937061	0.34450666456345136
Plate-6-E05_S149_L001	CAVNRGGRYGGSQGNLIF	CASSVDSTLSSPLHF	TRDD3*00		TRAJ42*00	TRBJ1-6*00	TRAV12-2*00	TRBV9*00	52	5194	0.009874667679453095	0.9863273832130648
Plate-6-E06_S150_L001		CASSGGDSYNEQFF		TRBD1*00		TRBJ2-1*00		TRBV5-1*00		3797		0.3313552666026704
Plate-6-E07_S151_L001	CARGGGSNYKLTF	CSARLAGGLYF		TRBD2*00	TRAJ53*00	TRBJ2-3*00	TRAV9-2*00	TRBV20-1*00	5951	1626	0.7654019292604501	0.20913183279742764
Plate-6-E08_S152_L001	CAWNAGGTSYGKLTF	CSASGLYEQYF			TRAJ52*00	TRBJ2-7*00	TRAV16*00	TRBV20-1*00	4795	3836	0.4340544944328777	0.3472435955463022
Plate-6-E09_S153_L001	CAASYPPQGGSEKLVF	CASSVTETGNTIYF	TRDD3*00		TRAJ57*00	TRBJ1-3*00	TRAV29DV5*00	TRBV9*00	4054	5897	0.4058870644773728	0.5904084901882258
Plate-6-E10_S154_L001
Plate-6-E11_S155_L001	CAASEGSGGSNYKLTF	CSARLAGGLYF		TRBD2*00	TRAJ53*00	TRBJ2-3*00	TRAV29DV5*00	TRBV20-1*00	3166	6168	0.33897216274089936	0.6603854389721627
Plate-6-E12_S156_L001	CLVAAMDSNYQLIW	CATAGLAGVNEQFF		TRBD2*00	TRAJ33*00	TRBJ2-1*00	TRAV4*00	TRBV28*00	5686	33	0.9902473005921282	0.005747126436781609
Plate-6-F01_S157_L001	CALSGGQGAQKLVF	CASSINWRRGGNEQFF		TRBD2*00	TRAJ54*00	TRBJ2-1*00	TRAV16*00	TRBV19*00	5053	1942	0.7215479080394117	0.2773097244038269
Plate-6-F02_S158_L001	GFGNEKLTF	CASSPEWSGTGANEQFF		TRBD1*00	TRAJ48*00	TRBJ2-1*00	TRAV34*00	TRBV5-1*00	2458	221	0.8977355734112491	0.08071585098612126
Plate-6-F03_S159_L001		CASRLLPSGNTIYF				TRBJ1-3*00		TRBV6-1*00		5564		0.9998203054806828
Plate-6-F04_S160_L001		CSARDWGGNTDNEQFF		TRBD1*00		TRBJ2-1*00		TRBV20-1*00		4132		0.997104247104247
Plate-6-F05_S161_L001		CASSQDGLTNYGYTF				TRBJ1-2*00		TRBV4-2*00		3016		0.9980145598941098
Plate-6-F06_S162_L001	CAVEQAGGSYIPTF	CASSLNPSAETQYF			TRAJ6*00	TRBJ2-5*00	TRAV22*00	TRBV7-3*00	1997	4874	0.2899666037461885	0.7077101785973573
Plate-6-F07_S163_L001		CASSQGSPGELFF		TRBD2*00		TRBJ2-2*00		TRBV3-1*00		4884		0.9900668964119196
Plate-6-F08_S164_L001	CANSGGSYIPTF				TRAJ6*00		TRAV2*00		211		0.19464944649446492
Plate-6-F09_S165_L001		CATSLTGTGRINEQFF		TRBD1*00		TRBJ2-1*00		TRBV24-1*00		4574		0.9659978880675818
Plate-6-F10_S166_L001
Plate-6-F11_S167_L001
Plate-6-F12_S168_L001	CARNNAGNMLTF	CASSAQVQGFYGYTF		TRBD1*00	TRAJ39*00	TRBJ1-2*00	TRAV17*00	TRBV5-1*00	3713	3542	0.5113620713400359	0.4878115961988706
Plate-6-G01_S169_L001	CAVASGGGADGLTF	CASSQDGLTNYGYTF			TRAJ45*00	TRBJ1-2*00	TRAV39*00	TRBV4-2*00	5122	5267	0.4926894959599846	0.5066371681415929
Plate-6-G02_S170_L001	CAVEEDSNYQLIW	CAARSYQETQYF		TRBD1*00	TRAJ33*00	TRBJ2-5*00	TRAV2*00	TRBV10-3*00	3961	1966	0.6679595278246205	0.3315345699831366
Plate-6-G03_S171_L001		CASNAGGSSYNSPLHF		TRBD2*00		TRBJ1-6*00		TRBV6-5*00		6501		0.9984641376132698
Plate-6-G04_S172_L001	CAVSEPGGSYIPTF	CASSERENNEQFF		TRBD2*00	TRAJ6*00	TRBJ2-1*00	TRAV8-6*00	TRBV10-1*00	4043	3894	0.39187748376466025	0.3774353009595813
Plate-6-G05_S173_L001	CAMKALNTNAGKSTF	CASSGVDRTNSPLHF	TRDD2*00	TRBD1*00	TRAJ27*00	TRBJ1-6*00	TRAV14DV4*00	TRBV27*00	5911	3941	0.599797057331304	0.399898528665652
Plate-6-G06_S174_L001	CAVNVALNKFYF	CSARAGGGDTQYF		TRBD2*00	TRAJ21*00	TRBJ2-3*00	TRAV12-2*00	TRBV20-1*00	5623	3143	0.5797504897412105	0.32405402618826684
Plate-6-G07_S175_L001	CAVSTNEKLTF	CASSLDRGAEAFF		TRBD1*00	TRAJ48*00	TRBJ1-1*00	TRAV8-6*00	TRBV11-2*00	2439	7369	0.2486745513866232	0.7513254486133768
Plate-6-G08_S176_L001	CAAWM*A_GNVLHC	CAWRDRGTYSPLHF		TRBD1*00	TRAJ35*00	TRBJ1-6*00	TRAV13-1*00	TRBV30*00	4515	5771	0.43847722637661457	0.5604545013110614
Plate-6-G09_S177_L001	CAGGRGTSYDKVIF	CASSIAGLNYGYTF	TRDD2*00	TRBD1*00	TRAJ50*00	TRBJ1-2*00	TRAV25*00	TRBV19*00	4334	5032	0.4618499573742541	0.5362318840579711
Plate-6-G10_S178_L001
Plate-6-G11_S179_L001		CSATLNWGFF				TRBJ1-4*00		TRBV20-1*00		954		0.9958246346555324
Plate-6-G12_S180_L001
Plate-6-H01_S181_L001
Plate-6-H02_S182_L001
Plate-6-H03_S183_L001
Plate-6-H04_S184_L001
Plate-6-H05_S185_L001
Plate-6-H06_S186_L001
Plate-6-H07_S187_L001
Plate-6-H08_S188_L001
Plate-6-H09_S189_L001
Plate-6-H10_S190_L001
Plate-6-H11_S191_L001
Plate-6-H12_S192_L001
Plate-7-A01_S193_L001
Plate-7-A02_S194_L001		CASSFSKNTEAFF				TRBJ1-1*00		TRBV12-3*00		5213		0.6057401812688822
Plate-7-A03_S195_L001	CALSEAGW_SNYQLIW	CASSFSKNTEAFF			TRAJ33*00	TRBJ1-1*00	TRAV19*00	TRBV12-3*00	1729	7682	0.18112298344856484	0.8047349675256652
Plate-7-A04_S196_L001	CALSEAGW_SNYQLIW	CASSFSKNTEAFF			TRAJ33*00	TRBJ1-1*00	TRAV19*00	TRBV12-3*00	2827	7718	0.26727805615959155	0.7296965112980996
Plate-7-A05_S197_L001	CAVEA_KTIF	CASSFSKNTEAFF			TRAJ9*00	TRBJ1-1*00	TRAV2*00	TRBV12-3*00	2242	9228	0.19495652173913045	0.8024347826086956
Plate-7-A06_S198_L001	CAVEA_KTIF	CASSFSKNTEAFF			TRAJ9*00	TRBJ1-1*00	TRAV2*00	TRBV12-3*00	9562	4926	0.6586760349934561	0.3393263070882413
Plate-7-A07_S199_L001	CAATNAGNNRKLIW	CASSFSKNTEAFF			TRAJ38*00	TRBJ1-1*00	TRAV13-1*00	TRBV12-3*00	117	9332	0.012298959318826871	0.9809734048144644
Plate-7-A08_S200_L001		CASSLGPNTIYF				TRBJ1-3*00		TRBV12-3*00		3788		0.4112027789839339
Plate-7-A09_S201_L001		CASSLGPNTIYF				TRBJ1-3*00		TRBV12-4*00		6261		0.5220110055027514
Plate-7-A10_S202_L001	CAAQLNSGGSNYKLTF				TRAJ53*00		TRAV21*00		602		0.048831927319922135
Plate-7-A11_S203_L001	CAAQLNSGGSNYKLTF				TRAJ53*00		TRAV21*00		79		0.012980611238908972
Plate-7-A12_S204_L001		CASSLGPNTIYF				TRBJ1-3*00		TRBV12-4*00		3997		0.6412642387293438
Plate-7-B01_S205_L001
Plate-7-B02_S206_L001	CALSEAGW_SNYQLIW	CASSFSKNTEAFF			TRAJ33*00	TRBJ1-1*00	TRAV19*00	TRBV12-3*00	1731	5824	0.2288471708090957	0.7699629825489159
Plate-7-B03_S207_L001	CALSEAGW_SNYQLIW	CASSFSKNTEAFF			TRAJ33*00	TRBJ1-1*00	TRAV19*00	TRBV12-3*00	1073	3207	0.2505253327107168	0.7487742236749941
Plate-7-B04_S208_L001	CAVEA_KTIF				TRAJ9*00		TRAV2*00		3606		0.5002080732417811
Plate-7-B05_S209_L001	CAVEA_KTIF	CASSLGANTIYF		TRBD1*00	TRAJ9*00	TRBJ1-3*00	TRAV2*00	TRBV12-4*00	54	2986	0.01762977473065622	0.9748612471433236
Plate-7-B06_S210_L001	CAATNAGNNRKLIW	CASSFSKNTEAFF			TRAJ38*00	TRBJ1-1*00	TRAV13-1*00	TRBV12-3*00	254	6581	0.03703163726490742	0.9594693103951012
Plate-7-B07_S211_L001	CAATNAGNNRKLIW	CASSFSKNTEAFF			TRAJ38*00	TRBJ1-1*00	TRAV13-1*00	TRBV12-3*00	540	7525	0.06633091757769316	0.9243336199484092
Plate-7-B08_S212_L001	CAAQLNSGGSNYKLTF				TRAJ53*00		TRAV21*00		120		0.08498583569405099
Plate-7-B09_S213_L001
Plate-7-B10_S214_L001	CAAQLNSGGSNYKLTF	CASSLGPNTIYF			TRAJ53*00	TRBJ1-3*00	TRAV21*00	TRBV12-4*00	366	5156	0.045252225519287835	0.6374876360039565
Plate-7-B11_S215_L001	CILRDGGR_SNYKLTF	CASSLGANTIYF		TRBD1*00	TRAJ53*00	TRBJ1-3*00	TRAV26-2*00	TRBV12-4*00	43	4861	0.007620060251639199	0.8614212298422824
Plate-7-B12_S216_L001		CASSLGANTIYF		TRBD1*00		TRBJ1-3*00		TRBV12-3*00		6391		0.9894720544976002
Plate-7-C01_S217_L001
Plate-7-C02_S218_L001
Plate-7-C03_S219_L001
Plate-7-C04_S220_L001		CASSLGANTIYF		TRBD1*00		TRBJ1-3*00		TRBV12-3*00		7395		0.9889007756084516
Plate-7-C05_S221_L001	CAVNPIT_GQNFVF	CASSLGANTIYF		TRBD1*00	TRAJ26*00	TRBJ1-3*00	TRAV41*00	TRBV12-3*00	90	4595	0.014935280451377363	0.7625290408230999
Plate-7-C06_S222_L001	CAATNAGNNRKLIW	CASSFSKNTEAFF			TRAJ38*00	TRBJ1-1*00	TRAV13-1*00	TRBV12-3*00	396	9786	0.03419984454616115	0.845150703860437
Plate-7-C07_S223_L001	CILRDGGR_SNYKLTF	CASSFSKNTEAFF			TRAJ53*00	TRBJ1-1*00	TRAV26-2*00	TRBV12-3*00	111	1739	0.03448275862068965	0.5402298850574713
Plate-7-C08_S224_L001	CAVPSYNTDKLIF	CASSLGPNTIYF			TRAJ34*00	TRBJ1-3*00	TRAV22*00	TRBV12-4*00	47	3262	0.014148103552077063	0.9819385912101144
Plate-7-C09_S225_L001		CASSLGPNTIYF				TRBJ1-3*00		TRBV12-3*00		11233		0.998045313194136
Plate-7-C10_S226_L001		CASSLGPNTIYF				TRBJ1-3*00		TRBV12-3*00		12235		0.9928588817658038
Plate-7-C11_S227_L001	CIVRGLNNAGNMLTF	CASSLGPNTIYF			TRAJ39*00	TRBJ1-3*00	TRAV26-1*00	TRBV12-3*00	461	11373	0.038713469936177365	0.9550722203560632
Plate-7-C12_S228_L001	CIVRGLNNAGNMLTF	CASSLGPNTIYF			TRAJ39*00	TRBJ1-3*00	TRAV26-1*00	TRBV12-3*00	5756	13053	0.2958926643705341	0.6710019020202539
Plate-7-D01_S229_L001
Plate-7-D02_S230_L001
Plate-7-D03_S231_L001
Plate-7-D04_S232_L001		CASSPGASGGYEQYF		TRBD2*00		TRBJ2-7*00		TRBV5-1*00		3665		0.9409499358151476
Plate-7-D05_S233_L001
Plate-7-D06_S234_L001		CSGPKGETQYF				TRBJ2-5*00		TRBV20-1*00		5183		0.9599925912205964
Plate-7-D07_S235_L001		CAIKGMANEKLFF		TRBD1*00		TRBJ1-4*00		TRBV10-3*00		680		0.9927007299270072
Plate-7-D08_S236_L001	CAARETSGSRLTF	CASSGRTEYGYTF		TRBD1*00	TRAJ58*00	TRBJ1-2*00	TRAV29DV5*00	TRBV7-9*00	134	6456	0.019872460329230308	0.9574373424291858
Plate-7-D09_S237_L001	CAARETSGSRLTF	CASSGRTEYGYTF		TRBD1*00	TRAJ58*00	TRBJ1-2*00	TRAV29DV5*00	TRBV7-9*00	957	6291	0.1311318169361469	0.8620169909564264
Plate-7-D10_S238_L001	CAAQLNSGGSNYKLTF	CSATRGDTQYF		TRBD1*00	TRAJ53*00	TRBJ2-3*00	TRAV21*00	TRBV20-1*00	6323	4562	0.5795069196223994	0.41811016405462376
Plate-7-D11_S239_L001	CAAQLNSGGSNYKLTF	CSATRGDTQYF		TRBD1*00	TRAJ53*00	TRBJ2-3*00	TRAV21*00	TRBV20-1*00	1821	5377	0.23973143759873616	0.7078725645076356
Plate-7-D12_S240_L001		CASSLGANPLHF		TRBD2*00		TRBJ1-6*00		TRBV12-4*00		2713		0.4417847256147207
Plate-7-E01_S241_L001
Plate-7-E02_S242_L001
Plate-7-E03_S243_L001
Plate-7-E04_S244_L001
Plate-7-E05_S245_L001
Plate-7-E06_S246_L001		CASSSGTSVYNEQFF		TRBD2*00		TRBJ2-1*00		TRBV7-2*00		4827		0.9971080355298492
Plate-7-E07_S247_L001	CAVGEYGNQFYF	CASSLRAVYNEQFF		TRBD2*00	TRAJ49*00	TRBJ2-1*00	TRAV8-3*00	TRBV12-3*00	31	6776	0.004546787914344382	0.9938398357289528
Plate-7-E08_S248_L001		CASSVDSTLSSPLHF				TRBJ1-6*00		TRBV9*00		3788		0.9722792607802876
Plate-7-E09_S249_L001	CAAKSPGSARQLTF	CASSYSWTSGTDTQYF	TRDD3*00	TRBD2*00	TRAJ22*00	TRBJ2-3*00	TRAV13-1*00	TRBV6-6*00	1236	5641	0.14262635587352873	0.6509346872836372
Plate-7-E10_S250_L001	CAVPSYNTDKLIF	CASSKGTGARNYGYTF		TRBD1*00	TRAJ34*00	TRBJ1-2*00	TRAV22*00	TRBV6-5*00	4402	4596	0.4774921358064866	0.4985356329319882
Plate-7-E11_S251_L001	CAARSVGTASKLTF				TRAJ44*00		TRAV29DV5*00		3188		0.3422804380502469
Plate-7-E12_S252_L001	CALDGSGGSYIPTF	CASSSGTSVYNEQFF		TRBD2*00	TRAJ6*00	TRBJ2-1*00	TRAV9-2*00	TRBV7-2*00	2011	4259	0.209261186264308	0.4431841831425598
Plate-7-F01_S253_L001
Plate-7-F02_S254_L001	CVVIRSGGSYIPTF				TRAJ6*00		TRAV10*00		8541		0.9960349854227404
Plate-7-F03_S255_L001
Plate-7-F04_S256_L001
Plate-7-F05_S257_L001
Plate-7-F06_S258_L001
Plate-7-F07_S259_L001
Plate-7-F08_S260_L001
Plate-7-F09_S261_L001
Plate-7-F10_S262_L001	CAMTYGQNFVF				TRAJ26*00		TRAV12-3*00		945		0.0799154334038055
Plate-7-F11_S263_L001		CASSMGWGKETQYF		TRBD1*00		TRBJ2-5*00		TRBV7-2*00		2538		0.20292636123770688
Plate-7-F12_S264_L001
Plate-7-G01_S265_L001
Plate-7-G02_S266_L001	CAVRCRDSNYQLIW	CASSQDWGSAADTQYF		TRBD1*00	TRAJ33*00	TRBJ2-3*00	TRAV21*00	TRBV14*00	275	11563	0.022829154906192927	0.9599037024738504
Plate-7-G03_S267_L001	CILRDGGR_SNYKLTF	CSVEALGRDGVEAFF		TRBD2*00	TRAJ53*00	TRBJ1-1*00	TRAV26-2*00	TRBV29-1*00	30	7618	0.003832396525293817	0.9731732243229432
Plate-7-G04_S268_L001		CASTPPTGQGYYEQYF		TRBD1*00		TRBJ2-7*00		TRBV7-9*00		4754		0.7860449735449735
Plate-7-G05_S269_L001
Plate-7-G06_S270_L001
Plate-7-G07_S271_L001
Plate-7-G08_S272_L001
Plate-7-G09_S273_L001
Plate-7-G10_S274_L001		CASSMGWGKETQYF		TRBD1*00		TRBJ2-5*00		TRBV7-2*00		2501		0.3407356948228883
Plate-7-G11_S275_L001
Plate-7-G12_S276_L001
Plate-7-H01_S277_L001	CILRVLAGGTSYGKLTF				TRAJ52*00		TRAV26-2*00		85		0.0853413654618474
Plate-7-H02_S278_L001
Plate-7-H03_S279_L001
Plate-7-H04_S280_L001
Plate-7-H05_S281_L001
Plate-7-H06_S282_L001
Plate-7-H07_S283_L001	CGGLWQ_TGKLIF	CASSLDLFGELFF			TRAJ37*00	TRBJ2-2*00	TRAV8-4*00	TRBV5-1*00	210	266	0.4158415841584158	0.5267326732673268
Plate-7-H08_S284_L001		CASSEWSGIQFF		TRBD1*00		TRBJ2-1*00		TRBV25-1*00		255		0.9375
Plate-7-H09_S285_L001		CASSGGTGNSPLHF		TRBD1*00		TRBJ1-6*00		TRBV6-1*00		226		0.10084783578759482
Plate-7-H10_S286_L001	CAMREGTGYSTLTF				TRAJ11*00		TRAV14DV4*00		461		0.20281566212054555
Plate-7-H11_S287_L001	CAVEDPA_WGKLQF				TRAJ24*00		TRAV2*00		139		0.07146529562982007
Plate-7-H12_S288_L001
Plate-8-A01_S289_L001	CAGTDGGATNKLIF	CASSIFGEQFF			TRAJ32*00	TRBJ2-1*00	TRAV36DV7*00	TRBV19*00	5167	13813	0.2532718984363512	0.6770746532032743
Plate-8-A02_S290_L001	CAGTDGGATNKLIF				TRAJ32*00		TRAV36DV7*00		95		0.015497553017944537
Plate-8-A03_S291_L001	CILRDVQAGTALIF				TRAJ15*00		TRAV26-2*00		1635		0.3264776357827476
Plate-8-A04_S292_L001		CASSIFGEQFF				TRBJ2-1*00		TRBV19*00		18354		0.9995643176124606
Plate-8-A05_S293_L001	CILRDVQAGTALIF	CASSIFGEQFF			TRAJ15*00	TRBJ2-1*00	TRAV26-2*00	TRBV19*00	1130	3020	0.2121269006945748	0.5669232213253238
Plate-8-A06_S294_L001		CASSIFGEQFF				TRBJ2-1*00		TRBV19*00		9840		0.9991876523151908
Plate-8-A07_S295_L001		CASSIFGEQFF				TRBJ2-1*00		TRBV19*00		19242		0.9990135506983022
Plate-8-A08_S296_L001	CAGTDGGATNKLIF	CASSIFGEQFF			TRAJ32*00	TRBJ2-1*00	TRAV36DV7*00	TRBV19*00	1411	17863	0.07078713690864395	0.8961521095670496
Plate-8-A09_S297_L001	CAGTDGGATNKLIF	CASSIFGEQFF			TRAJ32*00	TRBJ2-1*00	TRAV36DV7*00	TRBV19*00	5567	16962	0.2468188871647085	0.7520283750831301
Plate-8-A10_S298_L001	CAGTDGGATNKLIF	CASSIFGEQFF			TRAJ32*00	TRBJ2-1*00	TRAV36DV7*00	TRBV19*00	5500	15295	0.2637510190380281	0.733467606579389
Plate-8-A11_S299_L001	CAGTDGGATNKLIF				TRAJ32*00		TRAV36DV7*00		559		0.06275962725945886
Plate-8-A12_S300_L001	CAGTDGGATNKLIF				TRAJ32*00		TRAV36DV7*00		152		0.06109324758842444
Plate-8-B01_S301_L001	CAGTDGGATNKLIF	CASSIFGEQFF			TRAJ32*00	TRBJ2-1*00	TRAV36DV7*00	TRBV19*00	3006	7667	0.2814870306208446	0.7179511190186347
Plate-8-B02_S302_L001		CASSIFGEQFF				TRBJ2-1*00		TRBV19*00		4216		0.6180911889752235
Plate-8-B03_S303_L001	CAGTDGGATNKLIF	CASSIFGEQFF			TRAJ32*00	TRBJ2-1*00	TRAV36DV7*00	TRBV19*00	1974	6363	0.23671903105887995	0.7630411320302195
Plate-8-B04_S304_L001	CAMSLYNTDKLIF	CASSIFGEQFF			TRAJ34*00	TRBJ2-1*00	TRAV12-3*00	TRBV19*00	321	3323	0.06770723476059902	0.7009069816494411
Plate-8-B05_S305_L001		CASSIFGEQFF				TRBJ2-1*00		TRBV19*00		6144		0.9996745850959974
Plate-8-B06_S306_L001		CASSIFGEQFF				TRBJ2-1*00		TRBV19*00		8656		0.9988460650819294
Plate-8-B07_S307_L001		CASSIFGEQFF				TRBJ2-1*00		TRBV19*00		8009		0.9995008111818297
Plate-8-B08_S308_L001	CAGTDGGATNKLIF	CASSIFGEQFF			TRAJ32*00	TRBJ2-1*00	TRAV36DV7*00	TRBV19*00	3829	7185	0.347553780521013	0.6521739130434783
Plate-8-B09_S309_L001	CAGTDGGATNKLIF	CASSIFGEQFF			TRAJ32*00	TRBJ2-1*00	TRAV36DV7*00	TRBV19*00	1321	6755	0.163490099009901	0.8360148514851485
Plate-8-B10_S310_L001	CAGTDGGATNKLIF				TRAJ32*00		TRAV36DV7*00		138		0.040888888888888884
Plate-8-B11_S311_L001
Plate-8-B12_S312_L001	CAVQADDYKLSF				TRAJ20*00		TRAV20*00		199		0.06604712910720212
Plate-8-C01_S313_L001	CAGTDGGATNKLIF	CASSIFGEQFF			TRAJ32*00	TRBJ2-1*00	TRAV36DV7*00	TRBV19*00	1204	11515	0.08297153883260974	0.7935359382537386
Plate-8-C02_S314_L001		CASSLSSHPGDTQYF		TRBD1*00		TRBJ2-3*00		TRBV27*00		305		0.6531049250535332
Plate-8-C03_S315_L001		CASSIFGEQFF				TRBJ2-1*00		TRBV19*00		11195		0.8426797139631163
Plate-8-C04_S316_L001		CASSIFGEQFF				TRBJ2-1*00		TRBV19*00		18722		0.9990394877267876
Plate-8-C05_S317_L001		CASSIFGEQFF				TRBJ2-1*00		TRBV19*00		13320		0.997752808988764
Plate-8-C06_S318_L001	CAGTDGGATNKLIF	CASSIFGEQFF			TRAJ32*00	TRBJ2-1*00	TRAV36DV7*00	TRBV19*00	7646	18961	0.2873031976853417	0.7124713485890354
Plate-8-C07_S319_L001	CANSGGSYIPTF	CASSIFGEQFF			TRAJ6*00	TRBJ2-1*00	TRAV2*00	TRBV19*00	2174	4297	0.1901513163649086	0.3758418612787545
Plate-8-C08_S320_L001		CASSIFGEQFF				TRBJ2-1*00		TRBV19*00		3183		0.3268974016637568
Plate-8-C09_S321_L001	CLVGDLTGGSYIPTF				TRAJ6*00		TRAV4*00		7797		0.6800697775839512
Plate-8-C10_S322_L001		CASSIFGEQFF				TRBJ2-1*00		TRBV19*00		17492		0.9990861320539182
Plate-8-C11_S323_L001	CILRDGGR_SNYKLTF				TRAJ53*00		TRAV26-2*00		1473		0.22630204332462744
Plate-8-C12_S324_L001	CILRDVQAGTALIF				TRAJ15*00		TRAV26-2*00		1874		0.22652000483500545
Plate-8-D01_S325_L001	CAGTDGGATNKLIF				TRAJ32*00		TRAV36DV7*00		125		0.02191828862002455
Plate-8-D02_S326_L001
Plate-8-D03_S327_L001	CAGTDGGATNKLIF	CASSIFGEQFF			TRAJ32*00	TRBJ2-1*00	TRAV36DV7*00	TRBV19*00	5692	11338	0.3339199812272674	0.6651413821424381
Plate-8-D04_S328_L001	CLVGDLTGGSYIPTF				TRAJ6*00		TRAV4*00		31		0.002715487035739313
Plate-8-D05_S329_L001		CASSIFGEQFF				TRBJ2-1*00		TRBV19*00		9181		0.9995645073489384
Plate-8-D06_S330_L001	CILRDGGR_SNYKLTF	CASSIFGEQFF			TRAJ53*00	TRBJ2-1*00	TRAV26-2*00	TRBV19*00	31	15774	0.0019589257503949448	0.996777251184834
Plate-8-D07_S331_L001	CAMSLYNTDKLIF	CASSIFGEQFF			TRAJ34*00	TRBJ2-1*00	TRAV12-3*00	TRBV19*00	6190	3647	0.6290011177725839	0.3705924194695661
Plate-8-D08_S332_L001		CASSIFGEQFF				TRBJ2-1*00		TRBV19*00		14834		0.9982503364737549
Plate-8-D09_S333_L001		CASSIFGEQFF				TRBJ2-1*00		TRBV19*00		17421		0.9978806277924159
Plate-8-D10_S334_L001	CAMSLYNTDKLIF	CASSIFGEQFF			TRAJ34*00	TRBJ2-1*00	TRAV12-3*00	TRBV19*00	21885	41	0.996766259792312	0.0018673711058480602
Plate-8-D11_S335_L001	CILRDVQAGTALIF	CSATLNWGFF			TRAJ15*00	TRBJ1-4*00	TRAV26-2*00	TRBV20-1*00	2819	4553	0.2746225036531905	0.4435460301997077
Plate-8-D12_S336_L001	CAGTDGGATNKLIF	CASSPEGQGLGGEQYF		TRBD1*00	TRAJ32*00	TRBJ2-7*00	TRAV36DV7*00	TRBV6-2*00	119	2262	0.02755905511811024	0.5238536359425661
Plate-8-E01_S337_L001	CAMRESISSGSARQLTF				TRAJ22*00		TRAV14DV4*00		609		0.1557943207981581
Plate-8-E02_S338_L001	CLVGDLTGGSYIPTF				TRAJ6*00		TRAV4*00		7634		0.9966057441253264
Plate-8-E03_S339_L001		CASSIFGEQFF				TRBJ2-1*00		TRBV19*00		268		0.11175979983319433
Plate-8-E04_S340_L001	CLVGDLTGGSYIPTF				TRAJ6*00		TRAV4*00		10227		0.9955222427723158
Plate-8-E05_S341_L001	CANSEGSYIPTF				TRAJ6*00		TRAV2*00		33		0.008991825613079018
Plate-8-E06_S342_L001		CASSPEGQGLGGEQYF		TRBD1*00		TRBJ2-7*00		TRBV6-2*00		804		0.3020285499624343
Plate-8-E07_S343_L001	CAMSLYNTDKLIF				TRAJ34*00		TRAV12-3*00		835		0.28595890410958896
Plate-8-E08_S344_L001	CAGTDGGATNKLIF	CASSPEGQGLGGEQYF		TRBD1*00	TRAJ32*00	TRBJ2-7*00	TRAV36DV7*00	TRBV6-2*00	42	151	0.14189189189189189	0.5101351351351351
Plate-8-E09_S345_L001	CLVGDLTGGSYIPTF				TRAJ6*00		TRAV4*00		1486		0.4410804392994954
Plate-8-E10_S346_L001	CAVQADDYKLSF				TRAJ20*00		TRAV20*00		113		0.09649871904355252
Plate-8-E11_S347_L001	CLVGDLTGGSYIPTF				TRAJ6*00		TRAV4*00		5554		0.9991005576542544
Plate-8-E12_S348_L001
Plate-8-F01_S349_L001	CILRDVQAGTALIF				TRAJ15*00		TRAV26-2*00		1210		0.2863905325443787
Plate-8-F02_S350_L001	CAVLNAGNNRKLIW				TRAJ38*00		TRAV21*00		196		0.03967611336032389
Plate-8-F03_S351_L001	CANSGGSYIPTF				TRAJ6*00		TRAV2*00		927		0.12103407755581667
Plate-8-F04_S352_L001		CSATLNWGFF				TRBJ1-4*00		TRBV20-1*00		1972		0.2325471698113208
Plate-8-F05_S353_L001	CLVGDLTGGSYIPTF				TRAJ6*00		TRAV4*00		15421		0.9629699013363308
Plate-8-F06_S354_L001
Plate-8-F07_S355_L001	CILRDGGR_SNYKLTF	CASSLGTSYNEQFF			TRAJ53*00	TRBJ2-1*00	TRAV26-2*00	TRBV12-3*00	2296	7900	0.17675134719014626	0.6081601231716706
Plate-8-F08_S356_L001	CLVGDLTGGSYIPTF				TRAJ6*00		TRAV4*00		14229		0.9930211459278386
Plate-8-F09_S357_L001		CASSPEGQGLGGEQYF		TRBD1*00		TRBJ2-7*00		TRBV6-2*00		4374		0.5479829616637434
Plate-8-F10_S358_L001	CLVGDLTGGSYIPTF				TRAJ6*00		TRAV4*00		18583		0.979651009541884
Plate-8-F11_S359_L001		CSATLNWGFF				TRBJ1-4*00		TRBV20-1*00		2456		0.2597018081844137
Plate-8-F12_S360_L001	CAVRNDYKLSF	CASSQEGGGDGQPQHF		TRBD1*00	TRAJ20*00	TRBJ1-5*00	TRAV1-2*00	TRBV4-1*00	17451	100	0.989510092991608	0.005670220004536175
Plate-8-G01_S361_L001		CSATLNWGFF				TRBJ1-4*00		TRBV20-1*00		2002		0.5060667340748229
Plate-8-G02_S362_L001		CASI*ISD_AKVNEQFF		TRBD2*00		TRBJ2-1*00		TRBV19*00		16793		0.968622022264521
Plate-8-G03_S363_L001	CLVGDLTGGSYIPTF	CASSPEGQGLGGEQYF		TRBD1*00	TRAJ6*00	TRBJ2-7*00	TRAV4*00	TRBV6-2*00	14543	141	0.9823032759202972	0.009523809523809523
Plate-8-G04_S364_L001	CILRDVQAGTALIF				TRAJ15*00		TRAV26-2*00		3745		0.24169086802194256
Plate-8-G05_S365_L001	CAMSLYNTDKLIF				TRAJ34*00		TRAV12-3*00		699		0.1051918735891648
Plate-8-G06_S366_L001		CASSIFGEQFF				TRBJ2-1*00		TRBV19*00		4210		0.9036273878514702
Plate-8-G07_S367_L001
Plate-8-G08_S368_L001	CLVGDLTGGSYIPTF				TRAJ6*00		TRAV4*00		102		0.011303191489361705
Plate-8-G09_S369_L001
Plate-8-G10_S370_L001
Plate-8-G11_S371_L001	CAVQADDYKLSF				TRAJ20*00		TRAV20*00		129		0.017613326051338068
Plate-8-G12_S372_L001	CAYRSAYNDMRF	CASSPEGQGLGGEQYF		TRBD1*00	TRAJ43*00	TRBJ2-7*00	TRAV38-2DV8*00	TRBV6-2*00	1691	1417	0.4712931995540691	0.394927536231884
Plate-8-H01_S373_L001	CLVGDLTGGSYIPTF	CASSPEGQGLGGEQYF		TRBD1*00	TRAJ6*00	TRBJ2-7*00	TRAV4*00	TRBV6-2*00	13131	127	0.985366951823503	0.009530241632898092
Plate-8-H02_S374_L001	CAVQADDYKLSF				TRAJ20*00		TRAV20*00		316		0.08393094289508632
Plate-8-H03_S375_L001	CILRDVQAGTALIF				TRAJ15*00		TRAV26-2*00		1751		0.3043100451859576
Plate-8-H04_S376_L001	CLVGDLTGGSYIPTF	CASSPEGQGLGGEQYF		TRBD1*00	TRAJ6*00	TRBJ2-7*00	TRAV4*00	TRBV6-2*00	108	1674	0.05943863511282334	0.9212988442487616
Plate-8-H05_S377_L001
Plate-8-H06_S378_L001	CLVGDLTGGSYIPTF				TRAJ6*00		TRAV4*00		12665		0.9920883597054676
Plate-8-H07_S379_L001
Plate-8-H08_S380_L001	LNCGG_NNLFF	CSATLNWGFF			TRAJ36*00	TRBJ1-4*00	TRAV2*00	TRBV20-1*00	1763	5720	0.20627120627120624	0.6692406692406693
Plate-8-H09_S381_L001	CAGTDGGATNKLIF				TRAJ32*00		TRAV36DV7*00		31		0.0052991452991453
Plate-8-H10_S382_L001	CLVGDLTGGSYIPTF				TRAJ6*00		TRAV4*00		16177		0.9911162847690234
Plate-8-H11_S383_L001	CAVQADDYKLSF	CSATL_TGGFF		TRBD1*00	TRAJ20*00	TRBJ1-4*00	TRAV20*00	TRBV20-1*00	240	1547	0.07609384908053267	0.4904882688649334
Plate-8-H12_S384_L001		CASSPEGQGLGGEQYF		TRBD1*00		TRBJ2-7*00		TRBV6-2*00		1840		0.4631261011829851
