# Supplementary material for: HIV specific CD8+ TRM-like cells in tonsils express exhaustive signatures in the absence of natural HIV control
Source: Front Immunol. 2022 Oct 18;13:912038. doi: 10.3389/fimmu.2022.912038 (PMC9623418; doi:10.3389/fimmu.2022.912038)
Supplement: Supplementary file 9 [file Table_14.xlsx]

## Sheet: Antibodies
REAGENT or RESSOURCE	SOURCE	IDENTIFIER	Clone
Antibodies
Anti-CD19 FITC	BD Bioscience	560994	HIB19
Anti-CD127 Pe-Cy7	eBioscience	25-1271-82	A7R34
Anti-CD4 BUV496	BD Bioscience	564651	SK3
Anti-PD-1 BV421	BD Bioscience	562516	EH12.1
Anti-CD103 BV605	BioLegend	350218	Ber-ACT8
Anti-CD69 BV785	BioLegend	310932	FN50
Anti-CD3 PE-CF594	BD Bioscience	562280	UCHT1
Anti-CD8 BUV395	BD Bioscience	563795	RPA-T8
Anti-CD45 V500	BD Bioscience	560777	HI30
Anti-HLA-DR AF700	BD Bioscience	560743	L243
Anti-CXCR5 PerCp.Cy5.5	BD Bioscience	562781	RF8B2
Live/Dead Fixable Near-IR Dead Cell Stain Kit, 633nm	Invitrogen	L10119
Anti-IL-2 PE-CF594	BD Bioscience	562384	5344.11
Anti-TNFa AFl700	BD Bioscience	557996	MAb11
Anti-IFNg PE-Cy7	BD Bioscience	557643	4S.B3
Anti-Granzyme B APC	BioLegend	515405	GB11
Anti-Perforin PE	BioLegend	353303	B-D48
Anti-CD107a PE-Cy5	BD Bioscience	555802	H4A3
Anti-CCR7 PerCp.Cy5.5	Biolegend	353220	G043H7
Anti-CD45RA AF700	Biolegend	304120	HI100

## Sheet: Peptide
REAGENT or RESSOURCE	SOURCE	IDENTIFIER
Peptide	Virus	HLA
EA8-RT ( ETFYVDGA)	HIV	HLA-A*68:02
TW10-p24 ( TSTLQEQIAW)	HIV	HLA-B*58:01
VF9-p24 ( VKVIEEKAF)	HIV	HLA-B*15:03
FY10-Pol ( FKRKGGIGGY)	HIV	HLA-B*15:03
FY10-Tat ( FQTKGLGISY)	HIV	HLA-B*15:03
IY9-Int ( IQQEFGIPY)	HIV	HLA-B*15:03
RL11-pp65 ( RPHERNGFTVL)	CMV	HLA-B*42:01
TL9-p24 ( TPQDLNTML)	HIV	HLA-B*42:01
IM9-Int ( IIKDYGKQM)	HIV	HLA-B*42:01
TL10-Nef ( TPGPGVRYPL)	HIV	HLA-B*42:01
FL9-Vpr ( FPRPWLHGL)	HIV	HLA-B*42:01
RM9-Nef ( RPQVPLRPM)	HIV	HLA-B*42:01
GL9-EBV ( GLCTLVAML)	EBV	HLA-A*02:01
GL9-FLU ( GILGFVFTL)	FLU	HLA-A*02:01
LY9-p17 ( LYNTVATLY)	HIV	HLA-A*29:02
RY10-IE1 ( RIKEHMLKKY)	CMV	HLA-A*30:01
KK9-IE2 ( KVRNIMKDK)	CMV	HLA-A*30:01
RL11-pp65 ( RPHERNGFTVL)	CMV	HLA-B*07:02
TM10-CMV ( TPRVTGGGAM)	CMV	HLA-B*07:02
RL9-EBV ( RPPIFIRRL)	EBV	HLA-B*07:02
NW8-IE2 ( NEGVKAAW)	CMV	HLA-B*44:03
AW11-p24 ( AEQATQDVKNW)	HIV	HLA-B*44:03
SY11-RT ( SEVNIVTDSQY)	HIV	HLA-B*44:03
EM9-CMV ( ELRRKMMYM)	CMV	HLA-B*08:01
QV9-CMV ( QIKVRVDMV)	CMV	HLA-B*08:01
EV9-pp65 ( ERKHRHLPV)	CMV	HLA-B*08:01
RL8-EBV ( RAKFKQLL)	EBV	HLA-B*08:01
DI8-p24 ( DIYKRWII)	HIV	HLA-B*08:01
IY9-CMV ( IPSINVHHY)	CMV	HLA-B*35:01
ISW9-p24 ( ISPRTLNAW)	HIV	HLA-B*57:03
KF11-p24 ( KAFSPEVIPMF)	HIV	HLA-B*57:03
TW10-p24 ( TSTLQEQIAW)	HIV	HLA-B*57:03
GL8-pp65 ( GPISGHVL)	CMV	HLA-B*81:01
TL9-p24 ( TPQDLNTML)	HIV	HLA-B*81:01
RM9-Nef ( RPQVPLRPM)	HIV	HLA-B*81:01
TI9-pp65 ( TRATKMQVI)	CMV	HLA-C*06:02(C1G)
QV9-IE1 ( QIKVRVDMV)	CMV	HLA-C*06:02(C1G)
CL9-IE1 ( CRVLCCYVL)	CMV	HLA-C*07:02(C1G)
KY11-Nef ( KRQDILDLWVY)	HIV	HLA-C*07:01(C1G)
KF9-Nef ( KAAFDLSFF)	HIV	HLA-B*58:01
KF9-Nef ( KAAFDLSFF)	HIV	HLA-B*58:02

## Sheet: Reagents
REAGENT or RESSOURCE	SOURCE	IDENTIFIER
Chemicals, Peptides, and Recombinant Proteins
SuperScript™ II Reverse Transcriptase	ThermoFisher Scientific	18064022
dNTPs	New England Biolabs	N0447L
SUPERase∗In RNase inhibitor	ThermoFisher Scientific	AM2696
Betaine solution, 5M, PCR Reagent	Millipore Sigma	B0300-5VL
KAPA 2x HiFi HotStart PCR mix	Kapa Biosystems	KK2602
RNAClean XP	Beckman Coulter	A63987
AMPure XP	Beckman Coulter	A63881
Nextera XT Kit	Illumina, Inc	FC-131-1096
HotStarTaq Plus Master Mix Kit	Qiagen	203643
Oligonucleotides
SMART Oligo dT	IDT	/5Biosg/AAGCAGTGGTATCAACGCAGAGTAC(T)30VN
Template-Switching Oligo	IDT	AAGCAGTGGTATCAACGCAGAGTACATrGrGrG
SMART PCR Primer	IDT	AAGCAGTGGTATCAACGCAGAGT
Software and Algorithms
FlowJo	TreeStar	v9.9.6
Prism	GraphPad Software	v8.4.3
DESeq2	Li and Dewey, 2011	V1.18.1
